# Supplementary material for: Canonical Wnt signalling regulates nuclear export of Setdb1 during skeletal muscle terminal differentiation
Source: Cell Discov. 2016 Oct 18;2:16037–. doi: 10.1038/celldisc.2016.37 (PMC5067623; doi:10.1038/celldisc.2016.37)
Supplement: Supplementary Table S1 [file celldisc201637-s2.xls]

## Sheet: Setdb1 ChIP-seq - MACS
Table S1, Beyer et al.: List of binding sites of Setdb1 and enrichment for H3K9me3 (3 pages).
Setdb1 binding sites identification using MACS. Are shown all the genomic locations enriched in Setbd1 ChIP-seq with a threshold of FDR < 1%, p-value < 10e-5 and a 4 fold enrichment over the input. For H3K9me3, all enrichment detected by SICER or MACS are represented.
chromosome	start	end	length	summit of the peak	number of tags	-10*LOG10(p-value)	Fold enrichment	FDR(%)
chr2	157384896	157386742	1847	1237	250	1454.39	35.56	0
chr5	144014490	144016183	1694	654	234	1371.59	22.14	0
chr13	45718750	45719915	1166	705	208	1116.04	21.18	0
chr17	56633286	56634164	879	401	144	907.65	23.45	0
chrX	100676344	100680949	4606	2962	389	884.11	7.58	0
chr9	89774169	89774899	731	343	107	667.91	22.81	0
chr15	90195671	90196637	967	425	126	556.63	17.91	0
chr7	30936462	30938039	1578	801	133	546.65	13.42	0
chr4	150146654	150148926	2273	2057	156	538.28	10.07	0
chr16	29911558	29912582	1025	322	103	494.43	20.8	0
chr5	144016217	144017139	923	550	101	481.25	20.12	0
chr19	36197416	36198574	1159	619	113	434.01	12.29	0
chr2	127884225	127884806	582	308	84	421.45	25.64	0
chr2	5654671	5655243	573	383	73	417.91	23.11	0
chr14	58617948	58618612	665	256	81	411.95	19.44	0
chr11	68198731	68199700	970	333	90	407.71	12.75	0
chr9	22082665	22083667	1003	552	91	404.5	12.08	0
chr19	41529574	41530619	1046	669	94	401.83	14.25	0
chr10	57783540	57785316	1777	1323	125	393.89	14.02	0
chr17	56615740	56617164	1425	381	111	390.56	14.63	0
chr3	98231944	98232569	626	239	72	388.45	16.1	0
chr9	100448759	100449348	590	291	73	387.21	17.07	0
chr11	57532836	57533390	555	365	71	370.4	15.53	0
chr15	54162443	54164697	2255	735	222	365.38	7.09	0
chr7	135831170	135831893	724	464	74	355.61	13.61	0
chr9	41624045	41624890	846	401	76	338.12	13.42	0
chr1	58563979	58564808	830	276	75	335.53	12.08	0
chr12	56700913	56701672	760	395	70	319.34	19.46	0
chr18	73802421	73803102	682	275	66	314.33	14.76	0
chr17	66310731	66311771	1041	331	82	313.88	11.01	0
chr10	12810476	12811325	850	423	73	313.42	15.43	0
chr10	3231927	3232680	754	505	85	310.6	10.37	0
chr14	12542737	12543323	587	301	62	308.66	18.79	0
chr7	59116448	59117691	1244	497	86	299.49	10.74	0
chr8	71751810	71753113	1304	784	88	298.71	9.39	0
chr1	158437594	158438703	1110	752	107	293.27	11.13	0
chr3	152476947	152477604	658	450	62	290.2	14.09	0
chr13	94978635	94979188	554	277	59	288.25	16.86	0
chr9	44669111	44669804	694	375	64	285.84	15.43	0
chr6	124915005	124915613	609	254	63	280.66	13.25	0
chr14	28241314	28242645	1332	912	86	279.28	10.07	0
chr2	142606375	142606949	575	276	58	274.47	12.01	0
chr17	63940100	63941031	932	389	91	273.77	11.61	0
chr4	151876989	151877744	756	327	64	273.62	13.42	0
chr15	72639833	72640836	1004	416	84	273.45	8.29	0
chr5	139047422	139048295	874	232	68	268.81	10.74	0
chr1	121422713	121423520	808	224	65	265.55	12.75	0
chr6	52536394	52537236	843	367	77	262.36	11.35	0
chr18	84116921	84117712	792	485	64	259.04	15.85	0
chr4	88794810	88795890	1081	460	80	256.51	10.94	0
chr1	84877537	84878225	689	406	59	256.1	14.76	0
chr7	147161159	147162108	950	560	69	255.61	12.08	0
chr1	12612919	12613864	946	251	72	254.92	13.48	0
chr15	78744018	78745056	1039	409	81	254.66	9.67	0
chr16	94084227	94085190	964	404	69	252.05	10.74	0
chr5	134659472	134660204	733	263	60	250.25	12.08	0
chr2	174121087	174121926	840	528	64	249.21	15.43	0
chr11	117077997	117078795	799	338	71	248.46	10.37	0
chr6	30687199	30689057	1859	397	110	247.89	6.55	0
chr7	13427516	13428310	795	374	62	247.15	12.75	0
chr1	63246359	63247236	878	387	65	246.18	11.41	0
chr7	88339749	88340622	874	397	79	242.83	11.33	0
chr10	36693600	36694233	634	238	55	242.57	13.42	0
chr1	69442598	69443278	681	304	58	241.46	12.84	0
chr19	58388253	58388873	621	290	60	241.31	14.73	0
chr15	73264968	73266055	1088	323	86	237.29	12.31	0
chr11	117041167	117041874	708	333	59	236.12	10.68	0
chr4	58425800	58426538	739	434	88	235.3	10.11	0
chr2	109996483	109997247	765	486	69	234.81	10.41	0
chr5	143938932	143939698	767	364	60	232.84	12.31	0
chr4	116351411	116352156	746	448	58	231.67	12.75	0
chr10	41268831	41269480	650	376	54	229.88	13.42	0
chr4	47311572	47312354	783	502	59	228.74	12.08	0
chr12	17736201	17737101	901	539	87	227.09	9.26	0
chr10	81613720	81614733	1014	426	68	224.98	9.07	0
chr18	75513322	75514011	690	377	57	224.44	10.55	0
chr5	137223802	137224649	848	516	71	222.12	8.89	0
chr15	101286341	101286960	620	278	64	218.4	10.8	0
chr6	143115096	143115901	806	411	62	218.38	9.55	0
chr15	75152111	75152739	629	347	63	217.95	12.17	0
chr1	193904841	193905694	854	441	65	217.75	10.37	0
chr1	71141413	71142151	739	375	70	216.83	10.8	0
chr18	77854593	77855267	675	322	58	216.18	12.83	0
chr9	57466359	57467063	705	428	60	214.26	10.37	0
chr3	27108011	27108809	799	406	68	214.17	10.72	0
chr13	46027054	46027606	553	227	48	214.02	12.08	0
chr2	72848609	72849306	698	309	59	213.68	11.69	0
chr2	156054409	156055264	856	458	70	213.36	9.86	0
chr14	68739345	68740027	683	379	54	213.31	12.31	0
chr18	13131542	13132742	1201	291	71	212.36	7.38	0
chr13	13021898	13022838	941	434	90	212.13	11.4	0
chr13	34825611	34826249	639	329	72	210.66	9.68	0
chr1	127562455	127563022	568	152	49	207.33	13.99	0
chr14	122238300	122238801	502	228	45	207.12	16.1	0
chr4	98644920	98645678	759	369	55	206.72	11.41	0
chr6	58856724	58857328	605	283	49	205.63	14.09	0
chr6	143314224	143315020	797	418	56	204.07	9.39	0
chr13	48720921	48721723	803	283	71	203.44	10.37	0
chr11	11925770	11926489	720	303	53	202.77	9.39	0
chr12	71098406	71099138	733	344	58	202.74	13.75	0
chr18	75501166	75502103	938	504	68	201.15	8.1	0
chr17	88839210	88839913	704	412	52	199.89	11.41	0
chr1	157376407	157377175	769	377	59	198.47	10.25	0
chr3	60101526	60102031	506	256	44	197.37	15.38	0
chr16	38444164	38444853	690	395	51	196.49	10.07	0
chr17	33471114	33471918	805	586	55	195.32	10.74	0
chr13	112280508	112281313	806	340	55	195.08	10.74	0
chr9	45637263	45637828	566	185	46	194.66	12.75	0
chr3	57224258	57224954	697	404	51	191.73	9.9	0
chr18	57326412	57327078	667	520	55	191.7	9.82	0
chr11	50713088	50714438	1351	973	71	190.71	7.38	0
chr7	106510396	106511009	614	382	47	188.29	11.41	0
chr15	52750586	52751310	725	94	51	187.53	10.74	0
chr12	117298290	117299244	955	450	64	187.16	8.64	0
chr8	14713532	14714683	1152	574	74	187.12	8.06	0
chr3	157196463	157197446	984	634	65	186.75	10.37	0
chr12	110766326	110766923	598	341	46	185.46	14.76	0
chr3	89576727	89577443	717	551	59	184.59	8.92	0
chr6	29249068	29249883	816	575	62	183.93	9.52	0
chr17	46006111	46006832	722	411	52	183.17	8.8	0
chr2	164693037	164693572	536	326	43	181.02	12.75	0
chr10	78528993	78530075	1083	812	62	180.83	10.07	0
chr6	38483966	38484669	704	450	50	179.69	9.72	0
chr6	71958236	71958980	745	295	64	178.88	10.8	0
chr4	147932617	147933466	850	267	58	178.39	12.92	0
chr13	52089127	52089925	799	422	66	175.61	8.21	0
chr6	146825337	146825947	611	262	51	175.23	12.14	0
chr1	167933022	167933602	581	344	47	174.71	12.3	0
chr6	38962863	38963510	648	365	53	174.44	12.96	0
chr2	33142616	33143387	772	370	55	174.31	8.64	0
chr14	47643155	47644506	1352	310	99	173.85	6.66	0
chr17	22851473	22852405	933	309	56	173.68	8.05	0
chr4	123284443	123284922	480	271	44	173.1	10.37	0
chr10	92749656	92750471	816	630	58	171.99	7.64	0
chr16	17733517	17734459	943	726	56	171.68	8.72	0
chr7	28570721	28571316	596	301	44	171.59	10.74	0
chr17	3084059	3084553	495	398	78	171.33	10.66	0
chr15	22653878	22655280	1403	612	80	169.18	6.38	0
chr15	97696473	97697086	614	292	52	168.97	9.87	0
chr17	66867766	66868574	809	485	52	168.29	10.37	0
chr12	56957521	56958129	609	290	44	168.19	14.76	0
chr11	81231183	81231740	558	98	42	167.46	11.41	0
chr2	120965554	120966400	847	523	52	166.37	8.72	0
chr12	77506658	77507641	984	472	57	165.48	6.56	0
chr13	52210262	52210943	682	336	64	165.3	10	0
chr6	115677132	115677782	651	324	45	164.59	11.41	0
chr3	34412103	34412695	593	487	45	164.21	9.76	0
chr9	110393516	110394008	493	212	39	163.72	11.41	0
chr14	46051600	46051994	395	177	35	163.37	12.75	0
chr6	124603075	124603650	576	103	42	162.67	8.72	0
chr6	106826144	106826749	606	406	43	161.97	9.39	0
chr12	16817371	16818243	873	609	52	159.35	7.31	0
chr5	108417479	108417911	433	221	36	159	11.41	0
chr15	99645793	99647496	1704	793	96	158.6	6.48	0
chr19	55390561	55391310	750	464	50	158.31	9.15	0
chr2	94045986	94046579	594	269	44	158.09	9.2	0
chr19	46077076	46077801	726	461	55	157.29	7.9	0
chr1	30977382	30977872	491	250	39	156.74	10.18	0
chr5	137491245	137491820	576	260	41	155.64	9.39	0
chr1	71799206	71800094	889	534	73	155.34	7.37	0
chr1	91906611	91907306	696	426	50	155.04	9.43	0
chr15	95106662	95107728	1067	431	74	154.97	6.48	0
chr13	34945608	34946418	811	360	53	153.23	8.06	0
chr3	81642344	81642902	559	192	40	152.99	10.07	0
chr17	85497929	85498845	917	529	52	152.51	8.05	0
chr12	53073340	53073832	493	226	38	151.51	12.96	0
chr1	155198161	155198898	738	303	46	151.35	8.72	0
chr10	45037016	45037549	534	323	42	151.17	9.21	0
chr16	34609562	34610241	680	265	44	151.11	10.74	0
chr17	64212384	64213210	827	560	55	150.92	7.6	0
chr18	77301973	77302587	615	246	45	150.53	9.85	0
chr8	27980695	27981140	446	289	37	150.46	9.81	0
chr6	18298161	18298623	463	192	36	150.11	10.07	0
chr1	78697839	78698564	726	362	58	149.94	8.64	0
chr15	34908632	34909461	830	281	58	149.88	7.4	0
chr11	112654234	112654728	495	197	37	148.52	13.42	0
chr13	48710885	48711700	816	369	53	148.51	9.02	0
chr9	63609249	63609884	636	414	42	147.93	12.75	0
chr6	72396518	72397174	657	304	49	147.16	9.85	0
chrX	101203985	101204288	304	123	29	146.39	11.41	0
chr6	71583283	71584212	930	495	56	146.17	8.06	0
chr8	125513207	125514227	1021	696	61	145.99	7.64	0
chr6	37712660	37713548	889	400	50	145.87	8.05	0
chrX	166434813	166435996	1184	880	86	145.7	5.74	0
chr2	30218172	30218673	502	274	39	145.26	10.79	0
chr12	8437102	8437781	680	277	55	145.12	8.64	0
chr15	94405494	94406192	699	457	46	144.86	8.54	0
chr4	136604415	136605123	709	372	44	144.78	8.72	0
chr15	96967692	96968954	1263	215	73	144.63	5.48	0
chr11	113209956	113210651	696	378	47	144.48	7.57	0
chr8	34784998	34785710	713	363	44	143.93	8.05	0
chr1	89560286	89560923	638	350	44	143.62	8.39	0
chr12	103836515	103837184	670	275	43	143.48	9.84	0
chr13	63228945	63229614	670	301	56	143.42	9.4	0
chr5	14022479	14023067	589	332	48	143.4	7.54	0
chr18	62637256	62637983	728	446	48	143.39	9.9	0
chr2	179196061	179196772	712	394	49	142.43	8.18	0
chr11	60008416	60008908	493	254	39	142.28	8.64	0
chr15	90260859	90261648	790	406	58	142.25	8.11	0
chr3	144326378	144327225	848	205	48	141.65	7.38	0
chr10	66531735	66532213	479	233	36	141.09	9.07	0
chr11	120459785	120460486	702	394	44	141	7.13	0
chr13	52590986	52591748	763	394	46	140.68	8.42	0
chr10	45064076	45064601	526	299	37	140.44	9.39	0
chr19	29974021	29974887	867	347	51	139.99	6.71	0
chr9	72122255	72122782	528	289	37	139.94	12.08	0
chr15	77016306	77016913	608	254	47	139.74	9.38	0
chr17	14684449	14685290	842	168	52	139.16	9.11	0
chr15	85158940	85159458	519	201	39	139.1	10.66	0
chr16	93310039	93310516	478	175	35	138.75	10.07	0
chr6	37822738	37823402	665	385	57	138.62	8.04	0
chr15	27992456	27993570	1115	865	89	138.59	5.97	0
chr13	17695415	17696776	1362	468	70	138.42	6.55	0
chr4	8844385	8844892	508	278	36	138.03	10.74	0
chr8	111674949	111675822	874	605	51	137.69	12.12	0
chr1	33871265	33871947	683	325	42	137.57	8.72	0
chr13	31902713	31903583	871	579	48	137.41	8.05	0
chr1	71735519	71736275	757	352	57	136.97	6.91	0
chr8	25350910	25351478	569	272	38	136.83	11.41	0
chr5	20431262	20431774	513	249	36	136.77	9.39	0
chr2	151919075	151919587	513	267	36	136.77	8.72	0
chr14	76678872	76679600	729	310	44	136.31	7.17	0
chr12	92824362	92824887	526	179	37	135.83	9.72	0
chr17	84036633	84037128	496	186	36	135.56	11.57	0
chr3	9144620	9145355	736	489	53	135.44	6.6	0
chr1	140376719	140377628	910	458	53	135.38	8.15	0
chr7	134581308	134581827	520	285	36	135.03	9.39	0
chr4	94750510	94750998	489	264	36	134.47	14.45	0
chr6	146206451	146207030	580	422	38	134.27	10.07	0
chr15	59134729	59135464	736	454	47	134.01	9.21	0
chr6	136447468	136448040	573	342	38	133.68	8.58	0
chr10	70653910	70654642	733	184	43	133.6	7.38	0
chr2	119722876	119723764	889	504	65	132.61	7.18	0
chr9	111840466	111840872	407	155	32	132.42	8.42	0
chr5	33345049	33345525	477	233	34	131.94	9.39	0
chr2	33633577	33634138	562	290	37	131.77	8.72	0
chr11	117776664	117777257	594	359	46	131.07	9.47	0
chr10	80549805	80550314	510	265	35	130.62	9.39	0
chr15	64331847	64332645	799	266	59	130.11	5.8	0
chr4	106937710	106938223	514	286	35	129.65	12.75	0
chr18	63789299	63789982	684	433	47	129.08	9.33	0
chr9	21565130	21565827	698	404	41	128.27	8.72	0
chr4	129093116	129093778	663	256	42	128.18	10.37	0
chr4	155366083	155366782	700	427	41	127.87	8.05	0
chr1	94705761	94706811	1051	792	64	127.8	8.01	0
chr15	84022747	84023847	1101	468	63	127.8	6.42	0
chr16	42662425	42662976	552	170	36	127.43	8.72	0
chr16	98231837	98232418	582	186	37	127.26	7.38	0
chr8	72426436	72427307	872	429	47	126.08	7.13	0
chr5	115457905	115458808	904	517	46	125.93	6.71	0
chr16	93107611	93108291	681	267	40	125.5	8.05	0
chr13	98797913	98798600	688	420	41	125.42	7.77	0
chr19	16872034	16872852	819	519	45	125.3	6.53	0
chr9	65312026	65312616	591	321	38	125.29	13.42	0
chr7	6681763	6682411	649	237	41	125.1	8.54	0
chr8	124153019	124153389	371	96	30	124.61	10.74	0
chr8	109054245	109054918	674	352	43	124.51	8.11	0
chr7	107272587	107273094	508	252	34	124.31	12.75	0
chr19	4120827	4121541	715	517	54	124.2	6.63	0
chr8	108921542	108922289	748	257	43	123.89	7.68	0
chr9	89980058	89980716	659	275	39	123.73	8.72	0
chr3	68340543	68341111	569	249	36	123.62	8.72	0
chr13	13610855	13611434	580	347	37	123.21	9.72	0
chr8	63258407	63258977	571	204	37	123.19	8.05	0
chr10	65816527	65817156	630	254	40	123.09	9.76	0
chr7	30621686	30622318	633	425	38	122.78	9.39	0
chr19	3390561	3391047	487	343	33	122.55	10.07	0
chr15	88766911	88768053	1143	436	61	122.37	5.76	0
chr4	148380244	148380789	546	242	35	122.21	11.41	0
chr8	114200171	114200688	518	283	34	121.97	8.72	0
chr2	136716082	136716956	875	378	48	121.85	7.93	0
chr3	104040034	104040619	586	240	43	121.71	8.39	0
chr3	79304796	79305465	670	277	39	121.54	8.72	0
chr8	13689382	13690114	733	448	44	121.54	8.29	0
chr2	59235569	59236208	640	397	38	121.36	9.39	0
chr2	92785214	92785859	646	295	50	121.29	8.37	0
chr5	38692490	38693071	582	332	36	120.69	8.71	0
chr6	47974572	47975109	538	275	36	120.69	8.06	0
chr13	30377024	30377491	468	216	32	120.33	8.72	0
chr17	29853471	29854117	647	429	44	120.29	8.29	0
chr2	128389876	128390205	330	158	29	119.72	8.55	0
chr15	23454741	23455322	582	410	44	119.63	7.43	0
chr15	94373155	94373826	672	494	44	119.63	6.97	0
chr5	111269516	111270162	647	378	40	119.52	7.93	0
chr18	44539604	44540210	607	312	40	119.51	9.72	0
chr16	23449860	23450489	630	421	42	119.44	8.71	0
chr11	51693409	51693914	506	170	36	119.21	6.91	0
chr10	111433429	111434408	980	466	48	119.18	7.38	0
chr9	34251440	34252088	649	356	40	119.11	9.15	0
chr1	93258987	93259763	777	433	44	119.04	6.17	0
chr13	107716019	107716436	418	288	30	118.99	11.41	0
chr15	79303442	79303770	329	162	27	118.47	10.37	0
chr17	33155337	33156179	843	434	51	118.28	6.22	0
chr15	43010928	43011895	968	441	52	118.17	8.06	0
chr15	83122219	83122996	778	105	60	118.07	5.13	0
chr13	28531961	28532525	565	366	35	118.05	10.74	0
chr16	17271042	17271502	461	266	33	117.79	9.76	0
chr19	53478934	53479493	560	223	37	117.76	8.99	0
chr9	45927548	45928151	604	308	39	117.3	8.78	0
chr8	14453799	14454466	668	386	48	116.96	7.66	0
chr5	33015494	33016187	694	442	39	116.93	8.05	0
chr5	91310783	91311117	335	222	27	116.66	12.96	0
chr10	79201946	79202520	575	315	35	115.93	10.07	0
chr10	40025858	40026433	576	272	35	115.72	7.38	0
chr3	122420993	122421771	779	581	51	115.72	6.6	0
chr1	179679358	179680026	669	438	38	115.67	10.74	0
chr1	92787048	92787559	512	290	33	115.41	8.62	0
chr7	28774357	28774830	474	91	33	115.41	7.37	0
chr3	138304971	138305562	592	282	47	115.25	6.14	0
chr5	143890511	143891246	736	511	40	115.12	7.38	0
chr15	100677635	100678287	653	365	47	115.06	8.56	0
chr5	143966765	143967226	462	235	31	114.96	8.05	0
chr6	114876761	114877312	552	353	34	114.43	9.39	0
chr8	35624287	35624975	689	462	43	114.04	8.79	0
chr13	43127980	43128626	647	329	43	114.04	6.19	0
chr5	23563532	23564056	525	274	33	113.83	8.05	0
chr2	72827166	72827774	609	323	41	113.71	5.79	0
chr15	76104211	76105183	973	612	58	113.49	6.13	0
chr11	108021033	108021583	551	309	39	113.37	7.77	0
chr4	135086258	135086766	509	253	33	113.35	10.37	0
chr3	5860565	5860886	322	114	72	113.16	5.9	0
chr17	44636267	44637046	780	251	53	113.04	5.84	0
chr15	99230733	99231769	1037	887	62	112.99	4.96	0
chr1	82721031	82721859	829	388	49	112.96	6.31	0
chr19	37701678	37702120	443	189	30	112.73	12.75	0
chr18	37031722	37032205	484	190	32	112.56	9.07	0
chr4	154538981	154539518	538	237	35	112.43	9.76	0
chr1	154768403	154769072	670	312	52	112.26	6.14	0
chr4	140198335	140198779	445	290	30	112.25	8.72	0
chr13	54666690	54667222	533	206	33	112.09	8.72	0
chr15	95823112	95823808	697	280	45	111.67	7.08	0
chr14	25329496	25330030	535	201	33	111.28	10.03	0
chr1	93588298	93589444	1147	325	62	111.27	5.43	0
chr15	83330508	83331145	638	292	42	111.06	7.26	0
chr15	42065301	42065801	501	158	33	110.95	8.74	0
chr12	46563293	46564051	759	346	55	110.7	7.47	0
chr11	113827826	113828522	697	226	38	110.48	8.72	0
chr11	58907883	58908348	466	214	32	110.02	9.15	0
chr17	22064693	22065880	1188	1000	52	110.01	6.04	0
chr6	4697322	4698173	852	616	45	109.75	9.15	0
chr1	6301729	6302334	606	383	35	109.66	6.04	0
chr9	62885993	62886439	447	253	35	109.34	9.87	0
chr11	80230521	80231164	644	396	45	109.21	6.2	0
chr19	44615322	44615779	458	215	30	109.18	11.41	0
chr2	33354116	33355035	920	133	47	109.15	6.1	0
chr1	91026363	91027211	849	504	59	108.9	7.2	0
chr6	122811987	122812788	802	280	42	108.55	6.4	0
chr13	52400534	52401379	846	252	43	108.5	8.42	0
chr10	89611016	89611566	551	296	33	108.31	9.39	0
chr7	106653848	106654460	613	250	35	108.3	9.39	0
chr15	83416195	83416765	571	275	38	108.22	8.64	0
chr8	27364224	27364657	434	269	29	108.09	11.41	0
chr1	182463587	182464167	581	317	34	108.07	9.36	0
chr12	84832351	84832903	553	273	33	107.9	9.39	0
chr1	182160558	182161072	515	211	38	107.8	7.28	0
chr1	153677891	153678513	623	497	38	107.8	7.05	0
chr16	96066955	96067632	678	368	37	107.66	6.02	0
chr4	140900147	140900796	650	380	36	107.3	7.38	0
chr13	12952274	12952480	207	99	20	107.09	12.08	0
chr1	135473359	135473946	588	322	34	107.07	10.74	0
chr3	136389340	136389778	439	329	29	106.91	9.39	0
chr6	145694617	145695179	563	326	33	105.88	10.07	0
chr13	12921330	12921586	257	150	22	105.87	12.08	0
chr10	81522491	81523149	659	486	36	105.66	6.71	0.27
chr11	83282243	83282900	658	229	39	105.59	8.74	0.27
chr2	18894153	18894777	625	339	36	105.58	7	0.27
chr1	179188834	179189533	700	424	42	105.51	8.18	0.27
chr18	61024899	61025428	530	323	34	105.34	7.15	0.27
chr9	83441836	83442340	505	232	31	105.27	11.41	0.27
chr14	66677878	66678382	505	295	31	105.27	9.39	0.27
chr3	97738205	97738848	644	310	40	104.89	7.06	0.27
chr1	193613361	193613733	373	99	28	104.82	8.96	0.27
chr3	36252729	36253405	677	489	37	104.73	7.82	0.27
chr8	86261036	86261574	539	303	32	104.51	8.72	0.26
chr6	35370177	35370720	544	285	33	104.4	7.68	0.26
chr5	145745508	145746136	629	277	38	104.22	9.21	0.26
chr1	37480924	37481433	510	245	31	104.21	12.08	0.26
chr13	105310691	105312071	1381	411	91	104.11	6.15	0.26
chr14	70052843	70053530	688	255	40	104.02	8.64	0.26
chr4	119617783	119618516	734	324	40	103.81	7.36	0.26
chr4	149381912	149382487	576	291	33	103.32	10.74	0.26
chr10	121533475	121534232	758	463	49	103.26	6.76	0.26
chr17	64516371	64516965	595	383	41	103.16	7.59	0.26
chr6	94746329	94747024	696	209	37	102.91	7.26	0.26
chr13	13017754	13018935	1182	747	65	102.77	5.41	0.26
chr10	95700960	95701638	679	352	42	102.76	6.74	0.26
chr2	109729801	109730562	762	418	45	102.66	6.74	0.26
chr4	117746723	117747125	403	226	31	102.58	7.31	0.26
chr5	136570917	136571618	702	246	39	102.54	6.06	0.25
chr1	90372288	90373697	1410	1191	72	102.51	5.07	0.25
chr2	130364260	130364945	686	414	37	102.38	7.77	0.25
chr15	96540211	96540999	789	528	50	102.15	5.86	0.25
chr18	67801691	67802392	702	236	44	102.13	5.92	0.25
chr5	150328026	150328645	620	203	35	101.93	9.64	0.25
chr17	12934920	12935443	524	290	35	101.93	8.15	0.25
chr11	16918431	16919012	582	265	35	101.93	7.24	0.25
chr1	88421537	88422863	1327	850	70	101.93	5.41	0.25
chr12	85389148	85389579	432	144	28	101.85	11.41	0.25
chr13	107812555	107813059	505	207	31	101.52	9.72	0.25
chr4	134186800	134187526	727	294	56	101.39	5.87	0.25
chr17	65033129	65033952	824	302	44	101.31	5.76	0.25
chr4	116458940	116459526	587	357	33	101.21	8.72	0.25
chr15	30232594	30233157	564	358	34	100.9	9.76	0.25
chr1	55225884	55226379	496	247	30	100.81	10.74	0.25
chr17	66252337	66252894	558	320	32	100.73	7.38	0.24
chr3	152172633	152173224	592	259	35	100.51	6.67	0.24
chr6	114411531	114411971	441	195	29	99.81	10.07	0.24
chr1	14326405	14326845	441	251	28	99.81	9.39	0.24
chr12	74550907	74551404	498	239	44	99.79	6.88	0.24
chr10	127111632	127112375	744	223	44	99.79	6.17	0.24
chr2	124843641	124844408	768	160	46	99.79	5.92	0.24
chr13	55310321	55311042	722	394	39	99.73	5.49	0.24
chr3	130590815	130591468	654	366	35	99.61	7.31	0.24
chr6	37672880	37673641	762	413	38	99.44	6.71	0.24
chr12	71795265	71795853	589	301	38	99.36	8.29	0.24
chr15	62945559	62946329	771	302	66	99.3	5.07	0.24
chr14	76910269	76911105	837	545	44	99.2	6.91	0.24
chr19	40644240	40644837	598	349	33	99.15	7.38	0.24
chr5	32138101	32138673	573	314	34	99.11	7.93	0.24
chr3	100489845	100490412	568	324	32	98.8	7.38	0.24
chr6	144551476	144552137	662	383	42	98.77	6.37	0.23
chr1	182554014	182554550	537	266	31	98.73	8.72	0.23
chr2	119372585	119373060	476	319	29	98.66	9.39	0.23
chr10	57775754	57776200	447	183	29	98.48	9.39	0.23
chr15	10548079	10548556	478	193	31	98.46	10.13	0.23
chr13	34744237	34744928	692	431	40	98.45	6.65	0.23
chr19	43956052	43956541	490	211	32	98.25	7.49	0.23
chr14	37622218	37622951	734	422	40	97.87	7.61	0.23
chr1	134247417	134248066	650	407	40	97.87	7.26	0.23
chr5	36416937	36417634	698	197	40	97.87	6.12	0.23
chr3	145537883	145538795	913	697	42	97.81	6.04	0.23
chr6	124939713	124940254	542	380	31	97.75	7.38	0.23
chr13	52270690	52271267	578	190	33	97.67	8.32	0.23
chr12	75226915	75227395	481	250	29	97.61	8.05	0.23
chr10	66947382	66948030	649	392	35	97.59	7.13	0.23
chr11	121719700	121720212	513	220	30	97.33	9.39	0.23
chr15	102960898	102961572	675	383	57	97.3	6.69	0.23
chr1	135877769	135878471	703	462	47	97.29	6	0.23
chr12	80009809	80010450	642	391	34	97.08	8.05	0.23
chr14	63629247	63629856	610	97	33	96.97	5.37	0.22
chr6	89816452	89817062	611	370	33	96.79	7.38	0.22
chr11	118321652	118322198	547	171	31	96.78	6.71	0.22
chr6	41532380	41533208	829	439	49	96.75	5.18	0.22
chr5	143702065	143702518	454	338	30	96.37	7.65	0.22
chr11	120442871	120443476	606	137	34	96.18	6.91	0.22
chr16	49950898	49951475	578	265	34	96.17	7.19	0.22
chr11	70001848	70003085	1238	861	63	95.95	5.23	0.22
chr11	69273269	69273711	443	136	28	95.93	8.42	0.22
chr12	106223146	106223618	473	242	30	95.84	7.32	0.22
chr5	91311196	91311461	266	95	21	95.32	10.07	0.22
chr19	47294296	47294849	554	236	38	95.24	7.07	0.22
chr15	98833998	98834617	620	268	33	95.19	8.05	0.22
chr3	83808456	83808939	484	199	36	95.15	7.21	0.22
chr17	71068813	71069614	802	375	53	95.14	5.98	0.22
chr1	184818892	184819386	495	111	29	94.74	7.38	0.22
chr1	136390049	136390440	392	108	31	94.66	8.01	0.22
chr16	38070042	38070506	465	206	28	94.62	8.05	0.22
chr12	33669626	33670270	645	379	38	94.58	6.55	0.22
chr6	17543678	17544450	773	388	41	94.47	6.91	0.22
chr1	151496996	151497492	497	224	29	94.34	8.05	0.22
chr11	97503796	97504590	795	637	38	94.32	8.05	0.21
chr3	34424318	34425040	723	443	38	94.23	7.32	0.21
chr9	24311828	24312356	529	238	30	94.19	8.72	0.21
chr2	119304037	119304420	384	186	26	94.14	8.22	0.21
chr11	59277017	59277684	668	417	35	93.6	7.08	0.21
chr15	35328606	35329075	470	280	28	93.59	8.05	0.21
chr4	138570626	138571167	542	266	32	93.57	7.32	0.21
chr6	144802182	144802682	501	311	29	93.55	8.05	0.21
chr11	19931428	19931898	471	148	28	93.38	8.05	0.21
chr13	81921534	81922320	787	503	48	93.21	5.41	0.21
chr6	144049309	144049780	472	155	28	93.17	6.71	0.21
chr13	12923905	12924503	599	131	32	93.12	11.41	0.21
chr11	4026904	4027316	413	264	26	92.94	8.05	0.21
chr9	39999366	40000127	762	534	39	92.68	7.29	0.21
chr8	129309857	129310401	545	301	33	92.59	7.49	0.21
chr15	81957799	81959048	1250	244	60	92.57	5.43	0.21
chr13	30184989	30185527	539	236	30	92.29	8.05	0.21
chr13	58503873	58504391	519	225	31	92.29	6.1	0.21
chr12	3589973	3590548	576	336	34	92.16	6.91	0.21
chr10	107095539	107096425	887	598	53	92.06	4.75	0.21
chr11	3549132	3549721	590	400	36	91.95	5.88	0.21
chr7	135605411	135606117	707	249	35	91.86	7.38	0.2
chr9	85578331	85578956	626	383	37	91.8	7.57	0.2
chr19	5571931	5572587	657	262	37	91.8	6.24	0.2
chr5	66980236	66980809	574	321	31	91.77	7.38	0.2
chr2	128882059	128882628	570	269	39	91.67	7.66	0.2
chr12	74335248	74335758	511	248	29	91.59	8.05	0.2
chr7	132683057	132683599	543	361	30	91.54	9.39	0.2
chr3	126068941	126069717	777	172	39	91.47	5.52	0.2
chr1	121024556	121025289	734	536	36	91.43	7.59	0.2
chr11	95668804	95669381	578	300	33	91.15	8.44	0.2
chr19	56426656	56427047	392	159	25	91.07	10.74	0.2
chr9	21282204	21282814	611	227	32	91.02	8.72	0.2
chr12	86533562	86534294	733	188	39	90.9	5.18	0.2
chr2	32472881	32473458	578	305	36	90.81	5.7	0.2
chr13	46737551	46737987	437	249	27	90.78	9.06	0.2
chr5	148548073	148548829	757	532	37	90.71	6.48	0.2
chr19	58554167	58554746	580	232	31	90.69	7.38	0.2
chr6	35126920	35127404	485	196	28	90.56	9.39	0.2
chr13	113978588	113979011	424	160	26	90.54	12.75	0.2
chr11	44383001	44383599	599	473	33	90.52	7.45	0.2
chr2	30022036	30022639	604	328	38	90.49	6.91	0.2
chr18	32286295	32286689	395	107	25	90.4	11.41	0.2
chr10	120140664	120141029	366	236	24	90.39	10.07	0.2
chr18	36032797	36033604	808	157	39	90.33	7.88	0.2
chr5	115005329	115005666	338	200	23	90.31	8.72	0.2
chr15	67104030	67104527	498	360	29	90.28	6.45	0.19
chr6	137516446	137516946	501	272	31	90.24	9.23	0.19
chr7	36133699	36134280	582	339	31	90.24	6.03	0.19
chr4	94768191	94768986	796	358	50	90.19	6.05	0.19
chr14	25811553	25811948	396	133	25	90.18	8.72	0.19
chr4	119821317	119821932	616	450	32	90.16	7.38	0.19
chr14	120789563	120790143	581	354	32	90.03	6.95	0.19
chr11	72094895	72095676	782	403	39	89.99	6.1	0.19
chr15	73488422	73489069	648	406	42	89.94	7.17	0.19
chr8	108914331	108914757	427	263	26	89.9	8.72	0.19
chr8	24396295	24396852	558	178	34	89.71	7.64	0.19
chr2	130249298	130249820	523	347	29	89.31	6.71	0.19
chr15	97378552	97379084	533	275	33	89.17	6.55	0.19
chr19	40743301	40743987	687	443	36	88.98	6.06	0.19
chr6	12706913	12707569	657	467	33	88.93	6.71	0.19
chr6	6498194	6498625	432	181	26	88.84	9.39	0.19
chr5	150310178	150310671	494	195	28	88.8	8.72	0.19
chr4	136125796	136126590	795	455	46	88.78	6.13	0.19
chr1	184241348	184241810	463	253	27	88.76	8.72	0.19
chr6	100399155	100399680	526	181	29	88.75	7.38	0.19
chr3	54331327	54331780	454	208	30	88.74	8.18	0.19
chr12	20237086	20237549	464	227	27	88.56	9.39	0.19
chr11	4334282	4334866	585	150	39	88.55	5.86	0.19
chr14	25802867	25803300	434	263	26	88.43	7.38	0.19
chr2	48353516	48354465	950	539	53	88.24	4.96	0.19
chr3	98231428	98231924	497	287	28	88.22	8.72	0.19
chr9	120534127	120534754	628	395	32	88.15	7.38	0.19
chr15	28058942	28059562	621	283	41	88.01	6.15	0.19
chr10	81523182	81523618	437	134	26	87.8	8.05	0.18
chr2	5655314	5655746	433	171	26	87.75	7.97	0.18
chr16	17745188	17745842	655	408	37	87.58	7.64	0.18
chr4	9030082	9030717	636	113	34	87.57	5.49	0.18
chr2	129620089	129620653	565	182	30	87.56	7.38	0.18
chr17	84429978	84430612	635	395	35	87.42	5.79	0.18
chr3	102944807	102945450	644	397	33	87.33	6.48	0.18
chr18	38239641	38241207	1567	524	81	87.29	4.78	0.18
chr7	121395274	121395775	502	238	28	87.27	9.39	0.18
chr1	156922758	156923776	1019	761	53	87.24	5.76	0.18
chr7	24890375	24891148	774	540	36	86.99	7.38	0.18
chr6	98958489	98958869	381	145	24	86.96	8.05	0.18
chr3	142427756	142428351	596	250	31	86.91	7.97	0.18
chr3	135335058	135335959	902	550	45	86.91	4.91	0.18
chr12	3235618	3236121	504	204	28	86.9	6.71	0.18
chr10	79454234	79454835	602	312	31	86.89	6.04	0.18
chr3	95517045	95517581	537	366	29	86.74	7.38	0.18
chr7	13079053	13079495	443	211	26	86.58	10.07	0.18
chr4	84527640	84528082	443	346	26	86.58	8.05	0.18
chr12	58331339	58331943	605	377	31	86.38	6.71	0.18
chr6	137463606	137464268	663	241	37	86.19	6.55	0.18
chr11	62593187	62593895	709	505	34	86.17	6.04	0.18
chr7	107306233	107306862	630	286	37	86.17	5.7	0.18
chr17	30712909	30714035	1127	451	65	86.15	5.07	0.18
chr7	80686720	80687472	753	541	36	86.14	5.83	0.18
chr9	121607013	121607269	257	92	21	86.05	9.21	0.18
chr6	30643059	30643755	697	512	36	86.04	5.39	0.18
chr7	141192912	141193728	817	721	37	85.97	6.04	0.18
chr6	39397852	39398431	580	306	33	85.94	6.91	0.18
chr15	64053068	64053756	689	322	51	85.92	5.11	0.18
chr1	151673169	151673710	542	445	29	85.84	6.71	0.17
chr3	108916014	108916460	447	209	26	85.77	8.72	0.17
chr3	83605579	83606148	570	262	31	85.75	6.91	0.17
chr2	59473266	59473886	621	147	32	85.67	7.13	0.17
chr11	74659168	74659678	511	276	28	85.59	8.05	0.17
chr19	46349722	46350093	372	197	24	85.33	10.28	0.17
chr4	128944496	128944914	419	209	25	85.22	10.74	0.17
chr10	68438911	68439423	513	274	28	85.22	6.04	0.17
chr2	180323283	180324008	726	204	41	85.16	5.02	0.17
chr6	47545063	47545576	514	242	28	85.04	7.38	0.17
chr6	115722282	115722871	590	130	32	85.01	5.5	0.17
chr14	32463614	32464003	390	228	24	84.98	8.05	0.17
chr4	58636740	58637319	580	280	30	84.96	6.71	0.17
chr10	82642036	82642617	582	260	31	84.88	7.63	0.17
chr13	51379928	51380654	727	630	33	84.88	5.83	0.17
chr18	36867871	36868385	515	128	28	84.86	6.04	0.17
chr3	135160974	135161588	615	363	31	84.72	8.72	0.17
chr6	89550069	89550514	446	288	26	84.55	9.91	0.17
chr17	45982780	45983361	582	291	36	84.54	7.4	0.17
chr11	3022098	3022540	443	188	30	84.53	11.23	0.17
chr3	144568454	144568979	526	236	30	84.53	7.88	0.17
chr4	102559329	102559824	496	288	28	84.34	8.36	0.17
chr17	36008129	36008613	485	287	28	84.34	8.17	0.17
chr4	137911944	137912450	507	253	28	84.34	7.88	0.17
chr15	76964697	76965301	605	285	38	84.34	5.63	0.17
chr2	165627285	165627754	470	216	27	84.14	7.77	0.17
chr1	174447971	174448448	478	375	32	84.1	6.74	0.17
chr17	10246945	10247721	777	395	43	84.07	4.94	0.17
chr3	101986385	101986943	559	279	34	83.97	6.74	0.17
chr16	33292464	33293049	586	333	30	83.95	7.38	0.17
chr10	61912285	61913236	952	694	49	83.94	4.44	0.17
chr12	85527106	85527765	660	473	39	83.86	5.86	0.17
chr4	8545509	8546151	643	306	37	83.85	6.22	0.17
chr13	43532611	43533219	609	168	33	83.77	5.92	0.17
chr11	120495079	120495567	489	195	27	83.73	8.05	0.17
chr8	71231290	71231949	660	379	42	83.72	9.01	0.16
chr12	117643304	117643893	590	262	34	83.68	9.82	0.16
chr10	92533497	92534258	762	211	35	83.57	6.71	0.16
chr2	173244813	173245300	488	185	34	83.55	7.21	0.16
chr1	149899156	149899804	649	416	36	83.55	7.09	0.16
chr19	35499318	35500087	770	508	44	83.44	5.63	0.16
chr11	115162069	115162573	505	406	28	83.41	6.48	0.16
chr6	113392678	113393478	801	656	41	83.41	6	0.16
chr18	25327447	25328002	556	86	29	83.38	6.71	0.16
chr18	73919660	73920119	460	167	26	83.21	9.39	0.16
chr13	3679708	3680469	762	253	34	83.21	7.36	0.16
chr7	29612273	29612701	429	157	25	83.17	8.05	0.16
chr14	47974074	47974582	509	220	32	82.94	7.64	0.16
chr15	76004904	76005577	674	419	36	82.92	5.07	0.16
chr5	149406404	149406975	572	293	31	82.88	7.13	0.16
chr16	42590249	42590679	431	229	25	82.77	8.05	0.16
chr15	78663382	78664770	1389	663	74	82.74	5.38	0.16
chr2	30611304	30611761	458	266	26	82.73	7.97	0.16
chr8	8147321	8147880	560	371	29	82.7	8.05	0.16
chr14	118633953	118634479	527	260	28	82.7	7.38	0.16
chr13	64100728	64101236	509	197	29	82.68	6.71	0.16
chr1	192821586	192822657	1072	544	75	82.66	4.15	0.16
chr2	126965080	126965631	552	313	37	82.62	7.04	0.16
chr16	43888074	43888568	495	391	27	82.61	6.04	0.16
chr4	105385891	105386419	529	329	28	82.35	7.38	0.16
chr10	84804478	84805006	529	332	28	82.35	6.71	0.16
chr9	67093059	67093521	463	184	26	82.34	10.03	0.16
chr12	36791115	36791921	807	714	36	82.33	6.71	0.16
chr13	94541598	94542479	882	217	36	82.17	6.04	0.16
chr10	92737629	92738192	564	307	29	82.02	7.38	0.16
chr6	125315934	125316400	467	321	26	81.87	6.71	0.16
chr1	193008356	193009018	663	502	34	81.86	6.03	0.16
chr11	54291719	54292232	514	265	29	81.75	7.32	0.16
chr17	56806820	56807666	847	430	49	81.68	4.32	0.16
chr15	8800579	8801976	1398	1149	73	81.58	4.78	0.16
chr4	133369428	133370062	635	237	31	81.52	6.04	0.16
chr1	4741566	4742136	571	339	38	81.51	5.62	0.16
chr7	141196580	141197180	601	98	30	81.48	6.71	0.16
chr3	97906845	97907301	457	200	28	81.22	6.3	0.16
chr13	14588468	14589161	694	491	37	81.03	7.09	0.15
chr3	97458642	97459128	487	249	27	80.91	5.83	0.15
chr8	98193395	98194096	702	302	36	80.85	5.18	0.15
chr2	25433956	25434397	442	235	25	80.6	7.38	0.15
chr11	98595401	98595911	511	244	28	80.58	7	0.15
chr15	99182163	99182727	565	278	40	80.49	5.47	0.15
chr17	44171479	44171895	417	187	25	80.47	6.95	0.15
chr12	109594209	109594620	412	96	24	80.37	8.05	0.15
chr3	145421546	145422434	889	340	46	80.24	4.44	0.15
chr1	75120679	75121326	648	242	43	80.11	5.98	0.15
chr8	113303591	113304035	445	175	25	80.02	6.71	0.15
chr6	12933444	12933996	553	353	32	79.96	8.18	0.15
chr17	84392014	84392597	584	272	32	79.91	6.33	0.15
chr2	139891190	139891855	666	419	49	79.83	5.18	0.15
chr3	96000893	96001497	605	313	38	79.78	5.86	0.15
chr11	107128939	107129550	612	128	30	79.72	6.04	0.15
chr15	39823394	39824075	682	236	32	79.68	7.38	0.15
chr5	38627925	38628491	567	313	31	79.61	7.64	0.15
chr12	3349629	3350101	473	141	31	79.61	5.39	0.15
chr17	84469854	84470235	382	117	26	79.51	9.62	0.15
chr1	121406056	121406612	557	339	29	79.29	7.08	0.15
chr8	87678295	87678855	561	310	29	79.2	7.77	0.15
chr2	4366011	4366629	619	388	38	79.09	7.79	0.15
chr11	22871925	22872724	800	538	44	79.09	5.18	0.15
chr2	22650850	22651431	582	346	29	79.04	7.38	0.15
chr15	83082182	83082660	479	231	32	79.03	5.92	0.15
chr2	16373804	16374191	388	267	23	79.01	6.71	0.15
chr17	63086751	63087204	454	202	43	79	9.97	0.15
chr2	52601577	52602122	546	259	29	78.95	5.66	0.15
chr4	142895137	142895649	513	95	35	78.73	6.05	0.15
chr4	119595961	119596522	562	276	30	78.71	7.32	0.15
chr8	94522419	94523193	775	528	48	78.71	5.98	0.15
chr15	63837220	63838219	1000	736	57	78.65	4.78	0.15
chr17	36368000	36368513	514	249	27	78.54	10.66	0.15
chr5	75300251	75300751	501	275	27	78.54	9.74	0.15
chr7	135515975	135516446	472	122	27	78.54	7.34	0.15
chr15	75770989	75771638	650	220	50	78.54	4.71	0.15
chr10	108034463	108035014	552	244	28	78.41	8.05	0.15
chr18	75092112	75092597	486	271	26	78.37	8.72	0.15
chr15	96462429	96462947	519	377	27	78.34	8.05	0.15
chr11	120494218	120494671	454	268	25	78.32	8.72	0.15
chr9	98784345	98784705	361	134	22	78.32	7.38	0.15
chr5	34142708	34143532	825	178	42	78.22	5.18	0.15
chr13	44385567	44386161	595	252	32	78.03	6.91	0.15
chr9	21555954	21556760	807	290	43	78.01	6.13	0.14
chr10	62142400	62142875	476	268	28	77.98	8.06	0.14
chr3	151771486	151771991	506	271	29	77.83	9.21	0.14
chr4	128974590	128975179	590	395	38	77.81	5.62	0.14
chr18	37064237	37064826	590	389	29	77.76	6.71	0.14
chr17	80179543	80180079	537	273	31	77.64	6	0.14
chr2	14316983	14317458	476	187	27	77.52	6.71	0.14
chr15	76906878	76907600	723	208	41	77.44	6.56	0.14
chr4	62400799	62401357	559	279	31	77.38	7.36	0.14
chr2	61649765	61650323	559	230	28	77.25	7.38	0.14
chr4	48600483	48600993	511	247	30	77.16	7.09	0.14
chr2	132403979	132404475	497	228	28	77.13	7.15	0.14
chr11	79069515	79070245	731	210	35	77.12	4.85	0.14
chr4	118220766	118220915	150	75	12	77.05	8.05	0.14
chr5	20663656	20664224	569	320	34	76.95	7.4	0.14
chr13	84376410	84376970	561	183	28	76.93	5.37	0.14
chr2	174297002	174297563	562	373	28	76.77	6.04	0.14
chr13	13986553	13986833	281	165	19	76.7	8.05	0.14
chr4	135270506	135271111	606	385	31	76.69	7.93	0.14
chr4	54942438	54942900	463	342	25	76.66	6.71	0.14
chr18	61761476	61762004	529	264	27	76.64	8.05	0.14
chr9	96654034	96654562	529	288	27	76.64	6.71	0.14
chr10	30432322	30432804	483	165	28	76.64	5.76	0.14
chr7	72051550	72052112	563	95	28	76.6	4.7	0.14
chr15	98574528	98574984	457	131	33	76.59	7.05	0.14
chr3	107303002	107303557	556	325	29	76.59	6.24	0.14
chr3	125978790	125979288	499	242	34	76.51	7.33	0.14
chr3	58290826	58291355	530	243	27	76.47	8.72	0.14
chr18	77827217	77827713	497	138	26	76.42	6.71	0.14
chr11	4033578	4033996	419	132	32	76.33	5.98	0.14
chr15	5226917	5227619	703	455	41	76.2	5.86	0.14
chr1	23175448	23175930	483	131	26	75.86	8.42	0.14
chr15	81755507	81756783	1277	954	73	75.83	4.15	0.14
chr11	68294036	68294536	501	148	26	75.73	6.71	0.14
chr7	151808400	151808900	501	111	26	75.73	6.04	0.14
chr13	63916607	63917183	577	256	32	75.7	7.64	0.14
chr17	43544675	43545277	603	258	36	75.58	5.18	0.14
chr10	60042561	60043164	604	191	30	75.57	5.37	0.14
chr8	120003697	120004198	502	253	26	75.56	10.07	0.14
chr11	48664613	48665250	638	365	34	75.46	7.64	0.14
chr17	79606029	79606482	454	175	32	75.37	8.13	0.14
chr6	133055236	133055917	682	173	32	75.37	7.07	0.14
chr1	133779282	133779917	636	399	32	75.37	4.79	0.14
chr4	140537554	140538090	537	177	27	75.31	6.04	0.14
chr17	79959469	79960087	619	359	30	75.27	6.48	0.14
chr17	27901390	27902001	612	228	31	75.16	6.06	0.14
chr2	164736251	164736734	484	240	26	75.14	6.44	0.14
chr1	137571508	137572006	499	271	31	75.04	5.92	0.14
chr2	32306551	32306957	407	234	24	74.96	8.07	0.14
chr17	64542393	64543048	656	245	40	74.87	5.18	0.14
chr17	87721053	87721592	540	284	27	74.81	6.71	0.13
chr12	82337135	82337675	541	241	31	74.79	6.76	0.13
chr5	75149877	75150400	524	283	30	74.77	8.18	0.13
chr12	113931527	113932254	728	241	38	74.71	4.66	0.13
chr10	59009571	59010077	507	368	26	74.7	7.38	0.13
chr4	107445931	107446278	348	153	21	74.67	8.72	0.13
chr10	68970135	68970795	661	240	42	74.66	5.24	0.13
chr5	24348699	24349159	461	256	26	74.65	7.32	0.13
chr1	171946400	171946940	541	214	27	74.65	6.04	0.13
chr19	38395797	38396744	948	668	50	74.57	5.18	0.13
chr3	40440089	40440596	508	232	26	74.53	8.05	0.13
chr8	81243000	81243487	488	300	26	74.44	7.08	0.13
chr1	90832298	90832852	555	293	31	74.43	7.09	0.13
chr5	114415088	114415664	577	145	28	74.37	5.37	0.13
chr18	76382857	76383388	532	201	30	74.35	6.62	0.13
chr5	150109163	150109512	350	138	21	74.24	8.72	0.13
chr4	139202962	139203373	412	87	23	74.22	6.04	0.13
chr4	153330978	153331487	510	185	26	74.2	6.71	0.13
chr12	55975886	55976395	510	326	26	74.2	6.04	0.13
chr13	6255551	6256222	672	474	36	74.18	4.66	0.13
chr3	129015641	129016167	527	239	29	74.04	7.49	0.13
chr18	53516223	53517122	900	196	42	73.97	6	0.13
chr1	173340805	173341494	690	202	33	73.92	4.88	0.13
chr12	77398787	77399298	512	331	26	73.86	8.05	0.13
chr1	179639970	179640792	823	547	50	73.85	4.22	0.13
chr11	121720218	121720809	592	377	30	73.75	7.32	0.13
chr5	8474673	8475121	449	236	28	73.71	6.74	0.13
chr17	35182324	35183167	844	107	37	73.7	4.97	0.13
chr11	78810523	78811035	513	173	26	73.69	6.71	0.13
chr8	110027981	110028577	597	367	31	73.68	6.41	0.13
chr17	15663935	15664287	353	96	21	73.61	8.05	0.13
chr2	75448014	75448904	891	284	50	73.53	4.98	0.13
chr12	17517691	17518212	522	247	28	73.51	9.62	0.13
chr5	23202335	23202857	523	198	28	73.51	7.23	0.13
chr6	28420485	28421409	925	431	47	73.4	6.13	0.13
chr9	88464050	88464564	515	265	26	73.36	6.04	0.13
chr1	122651288	122651824	537	277	30	73.34	7.57	0.13
chr1	172197279	172197727	449	224	24	73.31	8.05	0.13
chr14	76813636	76814198	563	212	29	73.22	6.71	0.13
chr18	47157206	47157560	355	255	21	73.19	8.72	0.13
chr1	181419332	181419833	502	240	29	73.06	5.43	0.13
chr17	56617226	56617867	642	346	40	73.03	6.66	0.13
chr19	37466301	37466873	573	353	40	73.03	5.94	0.13
chrX	13080379	13080999	621	521	28	73	6.04	0.13
chr16	96038651	96038976	326	98	20	72.95	8.05	0.13
chr8	74087895	74088378	484	185	25	72.94	6.71	0.13
chr7	120642148	120642638	491	275	26	72.89	7	0.13
chr1	95164772	95165470	699	254	34	72.79	4.66	0.13
chr12	114013758	114014145	388	271	22	72.77	8.72	0.13
chr12	35680295	35680657	363	98	22	72.7	9.41	0.13
chr6	135214371	135214612	242	134	17	72.55	8.72	0.13
chr11	4620699	4621046	348	146	21	72.54	6.52	0.13
chrX	166423452	166424324	873	472	81	72.54	4.1	0.13
chr9	54720048	54720567	520	204	26	72.53	7.38	0.13
chr2	72854686	72855127	442	173	25	72.53	7.32	0.13
chr1	93294893	93295437	545	98	29	72.5	5.86	0.13
chr15	82876450	82877180	731	441	40	72.46	5.65	0.13
chr7	72789802	72790498	697	211	31	72.42	6.04	0.13
chr11	83567111	83567666	556	428	27	72.25	6.71	0.12
chr10	62707498	62708142	645	382	40	72.15	6.22	0.12
chr8	73166396	73166731	336	121	22	72.09	7.49	0.12
chr7	150881988	150882476	489	252	25	72.09	7.38	0.12
chr5	35105988	35106317	330	230	20	72.08	10.07	0.12
chr17	73551987	73552524	538	206	28	72.07	7.93	0.12
chr13	111703807	111704445	639	372	33	72.07	6.65	0.12
chr19	40336564	40337019	456	227	24	72.06	7.38	0.12
chr5	23214104	23214320	217	102	16	72.05	8.72	0.12
chr10	74655665	74656187	523	315	26	72.05	6.71	0.12
chr12	35663785	35664176	392	167	22	71.99	7.38	0.12
chr6	54153119	54153627	509	236	28	71.91	6.91	0.12
chr6	115551098	115551621	524	316	26	71.88	6.04	0.12
chr18	6422501	6422925	425	281	23	71.78	9.39	0.12
chr7	31585570	31585931	362	107	21	71.76	6.71	0.12
chrX	20607892	20608382	491	284	25	71.75	8.72	0.12
chr6	149207134	149207830	697	247	33	71.65	6.62	0.12
chr12	81481032	81481557	526	267	26	71.56	6.71	0.12
chr13	52576813	52577870	1058	424	51	71.56	4.71	0.12
chr1	188280022	188280588	567	384	38	71.44	6.66	0.12
chr15	76916987	76917656	670	166	38	71.44	6.48	0.12
chr9	57248372	57248864	493	230	25	71.41	8.72	0.12
chr2	167399955	167400528	574	332	35	71.41	5.41	0.12
chr7	108810658	108811184	527	311	26	71.4	8.05	0.12
chr10	40583133	40583694	562	382	27	71.32	6.04	0.12
chr2	120964484	120965094	611	98	29	71.28	5.83	0.12
chr15	99545319	99546040	722	245	44	71.24	5.58	0.12
chr13	104768394	104769365	972	708	52	71.23	4.62	0.12
chr6	22305657	22306226	570	312	28	71.21	5.76	0.12
chr5	24645247	24645952	706	145	31	71.19	4.7	0.12
chr5	105011432	105011796	365	118	21	71.15	7.38	0.12
chr6	142823256	142823902	647	200	30	71.11	6.48	0.12
chr7	119346342	119346885	544	86	27	71.1	5.83	0.12
chr8	128160712	128161451	740	301	40	71.08	5.65	0.12
chr9	54836339	54836643	305	98	19	71.04	8.05	0.12
chr16	37698926	37699387	462	237	24	71.01	9.39	0.12
chr14	115439557	115440018	462	230	24	71.01	6.04	0.12
chr16	33061868	33062502	635	414	29	70.96	6.71	0.12
chr17	34942131	34942560	430	183	23	70.87	8.05	0.12
chr14	76410405	76411038	634	361	34	70.87	5.18	0.12
chr19	42641746	42642208	463	209	24	70.84	10.07	0.12
chr5	37391744	37392416	673	413	33	70.71	5.18	0.12
chr10	42882829	42883259	431	222	23	70.69	6.71	0.12
chr9	89822072	89822408	337	242	20	70.6	9.39	0.12
chr3	87831771	87832328	558	283	37	70.59	5.18	0.12
chr10	68671378	68671826	449	161	24	70.49	7.13	0.12
chr1	183161968	183162506	539	290	29	70.47	5.66	0.12
chr19	24622304	24622836	533	239	26	70.44	6.04	0.12
chr10	45360354	45361066	713	550	41	70.42	4.78	0.12
chr10	114769615	114770220	606	169	35	70.4	4.71	0.12
chr6	87224619	87225112	494	341	29	70.32	6.22	0.12
chr6	146618896	146619499	604	340	28	70.28	7.38	0.12
chr12	56403021	56403692	672	196	34	70.17	4.91	0.12
chr1	14121913	14122314	402	110	22	70.09	6.71	0.12
chr14	34082374	34082881	508	197	33	70.08	6.05	0.12
chr5	149761797	149762433	637	238	35	70.05	4.94	0.12
chr1	63742782	63743274	493	331	28	69.94	7.09	0.12
chr11	68673951	68674353	403	206	22	69.9	7.38	0.12
chr6	136951192	136951622	431	212	36	69.88	7.34	0.12
chr18	75630887	75631371	485	270	25	69.88	7.13	0.12
chr18	24447846	24448429	584	368	29	69.88	5.49	0.12
chr15	103258836	103259413	578	283	35	69.8	5.81	0.12
chr7	29062728	29063163	436	225	23	69.8	5.37	0.12
chr12	74261264	74261835	572	477	27	69.79	6.71	0.12
chr12	81008736	81009159	424	243	24	69.76	7.27	0.12
chr15	100576990	100577538	549	349	28	69.75	5.46	0.12
chr19	58104879	58105432	554	173	31	69.7	4.66	0.12
chr12	72237332	72237915	584	259	30	69.68	5.76	0.12
chr5	125735364	125735916	553	260	29	69.64	8.64	0.12
chr6	37418081	37418497	417	174	23	69.57	7.04	0.11
chr17	79697325	79697947	623	414	29	69.51	6.48	0.11
chr13	94761973	94762711	739	205	33	69.46	5.96	0.11
chr6	47622826	47622990	165	82	13	69.44	8.72	0.11
chr8	108629129	108629602	474	263	26	69.34	6.48	0.11
chr10	86292087	86292558	472	258	24	69.3	10.07	0.11
chr11	79805992	79806430	439	107	23	69.27	6.04	0.11
chr1	81740980	81741524	545	284	29	69.23	7.91	0.11
chr2	24965943	24966498	556	201	27	69.21	4.54	0.11
chr8	129398608	129399096	489	292	27	69.17	7.97	0.11
chr9	61135526	61136210	685	454	30	69.07	6.71	0.11
chr17	45932027	45932533	507	233	27	68.95	7.07	0.11
chr1	182704866	182705350	485	205	25	68.86	6.4	0.11
chr11	120410973	120411438	466	146	27	68.72	7.02	0.11
chr7	146904565	146905040	476	210	24	68.63	7.38	0.11
chr19	5823333	5823862	530	174	29	68.6	6	0.11
chr10	68647606	68648172	567	317	36	68.59	5.81	0.11
chr7	53576833	53577270	438	164	25	68.58	6.33	0.11
chr10	14405395	14405837	443	236	23	68.57	8.72	0.11
chr6	117308101	117308645	545	335	26	68.57	6.04	0.11
chr5	117648437	117648815	379	224	21	68.41	8.05	0.11
chr1	184444782	184445444	663	510	34	68.4	4.76	0.11
chr15	85443369	85443928	560	275	34	68.36	7.14	0.11
chr6	88124564	88125124	561	214	29	68.35	5.18	0.11
chrX	20659101	20659598	498	238	27	68.21	7.46	0.11
chr9	45854479	45854908	430	275	23	68.16	7.13	0.11
chr4	29114028	29114505	478	349	28	68.15	5.7	0.11
chr17	64085569	64086047	479	234	24	68.13	8.72	0.11
chr16	25531820	25532413	594	253	30	68.12	5.18	0.11
chr15	75738899	75739850	952	443	48	68.11	4.51	0.11
chr10	16895774	16896240	467	150	25	68.01	6.1	0.11
chr12	86540875	86541483	609	232	30	67.89	6.48	0.11
chr6	84871566	84872181	616	403	30	67.89	5.36	0.11
chr15	25750530	25751109	580	339	33	67.86	5.3	0.11
chr12	41807044	41807490	447	176	26	67.84	6	0.11
chr10	41997716	41998230	515	330	25	67.84	5.37	0.11
chr19	44299615	44300737	1123	423	57	67.75	4.15	0.11
chr12	36883623	36884070	448	233	23	67.7	6.71	0.11
chr15	76888558	76889420	863	589	45	67.65	5.37	0.11
chr13	53088823	53089304	482	329	24	67.64	5.37	0.11
chr18	43588540	43589166	627	413	32	67.6	6.55	0.11
chr13	65612980	65613167	188	94	15	67.58	9.74	0.11
chr12	112667689	112668304	616	209	31	67.56	4.51	0.11
chr11	112331270	112331836	567	188	27	67.53	5.18	0.11
chr15	98794337	98794962	626	233	33	67.47	6.22	0.11
chr11	54814367	54814750	384	237	21	67.46	8.05	0.11
chr1	71709053	71709526	474	242	26	67.46	7.49	0.11
chr19	40701449	40702076	628	471	32	67.45	5.46	0.11
chr4	61852233	61852744	512	229	25	67.39	7.96	0.11
chr3	102096161	102096656	496	235	25	67.39	6.43	0.11
chr8	81784307	81784770	464	337	25	67.39	6.01	0.11
chr6	86248985	86249502	518	272	25	67.37	7.38	0.11
chr5	124762154	124762689	536	258	29	67.34	7.49	0.11
chr2	27698403	27699027	625	352	35	67.25	4.71	0.11
chr10	77068603	77069156	554	229	26	67.2	6.71	0.11
chr17	64087729	64088380	652	308	37	67.1	5.41	0.11
chr6	147912889	147913571	683	364	37	67.07	4.25	0.11
chr9	72694090	72694630	541	233	31	67.03	5.18	0.11
chr2	163459938	163460502	565	277	32	66.91	5.86	0.11
chr17	44865001	44865669	669	470	32	66.91	4.62	0.11
chr12	100880604	100881060	457	230	27	66.89	6.22	0.11
chr3	102139842	102140504	663	384	33	66.88	4.91	0.11
chr12	55268842	55269294	453	216	23	66.85	7.38	0.11
chr18	74527360	74527812	453	252	23	66.85	6.71	0.11
chr2	5638589	5639041	453	265	23	66.85	6.71	0.11
chr8	14410449	14410896	448	201	26	66.79	7.02	0.11
chr2	118313575	118314122	548	217	27	66.79	6.83	0.11
chr17	64009016	64009695	680	468	32	66.62	5.86	0.11
chr4	150253718	150254311	594	398	27	66.55	7.38	0.11
chr10	21200763	21201258	496	177	25	66.54	6.36	0.11
chr12	52802676	52803193	518	308	30	66.54	5.43	0.11
chr4	41220550	41221021	472	264	24	66.53	7.13	0.11
chr17	30232761	30233208	448	246	23	66.47	6.6	0.11
chr3	144304871	144305423	553	240	34	66.31	4.32	0.21
chr16	18531300	18531722	423	215	22	66.29	8.72	0.21
chr15	84217681	84218368	688	234	40	66.28	6.29	0.21
chr11	106860092	106860598	507	270	25	66.27	6.48	0.21
chr15	101826034	101826577	544	255	29	66.26	4.91	0.21
chr11	104502010	104502396	387	253	22	66.23	6.75	0.21
chr7	26552828	26553284	457	210	23	66.18	6.71	0.21
chr5	150056642	150057119	478	260	25	66.13	7.32	0.21
chr1	36568018	36568543	526	284	25	66.13	6.04	0.21
chr9	96599646	96600084	439	227	23	66.1	7.08	0.21
chr4	82159187	82159673	487	229	24	66.06	5.98	0.21
chr16	54225925	54226416	492	233	24	66.03	7.38	0.21
chr1	95698191	95698570	380	257	24	66.03	5.7	0.21
chr11	19812737	19813263	527	198	25	65.98	6.71	0.21
chr7	125634073	125634599	527	314	25	65.98	6.71	0.21
chr8	81674487	81675035	549	224	31	65.97	5.92	0.21
chr7	90713871	90714313	443	229	23	65.88	6.48	0.21
chr17	63994341	63994903	563	344	26	65.87	6.71	0.21
chr10	112365679	112366206	528	169	25	65.82	6.71	0.21
chr1	153191689	153192182	494	287	24	65.71	6.71	0.21
chr15	66879592	66880237	646	124	30	65.67	5.49	0.21
chr3	34345620	34346100	481	263	25	65.62	9.15	0.21
chr1	90954387	90954919	533	189	30	65.53	6.03	0.21
chr10	81688185	81688731	547	308	30	65.53	5.67	0.21
chr15	26855728	26856373	646	164	30	65.53	5.48	0.21
chr11	21271246	21271709	464	290	24	65.46	6.91	0.21
chr4	116946525	116947090	566	382	26	65.43	5.37	0.21
chr11	116166486	116167144	659	391	40	65.42	5.18	0.21
chr15	67226645	67227007	363	268	20	65.4	6.04	0.21
chr7	149719212	149719707	496	261	24	65.39	6.71	0.2
chr6	70741547	70742070	524	227	26	65.36	7.45	0.2
chr6	94903415	94903876	462	312	23	65.35	5.37	0.2
chr8	81752052	81752845	794	202	38	65.33	4.15	0.2
chr6	37567538	37568433	896	614	48	65.31	4.98	0.2
chr8	47821628	47822194	567	212	26	65.28	6.71	0.2
chr5	151325008	151325555	548	116	26	65.2	5.83	0.2
chr2	121475325	121475892	568	278	26	65.14	6.04	0.2
chr5	125715609	125716005	397	252	21	65.08	7.38	0.2
chr1	74552622	74553123	502	229	26	65.04	6.52	0.2
chr9	114021676	114022123	448	174	23	65.03	6.48	0.2
chr4	94096738	94097010	273	164	17	65	7.38	0.2
chr15	78777755	78778207	453	247	24	65	5.49	0.2
chr15	38944340	38944906	567	443	27	64.92	5.65	0.2
chr9	95305211	95305927	717	209	30	64.9	6.04	0.2
chr12	8077806	8078390	585	381	27	64.88	5.83	0.2
chr18	77303054	77303666	613	203	32	64.88	5.18	0.2
chr3	7323501	7324036	536	314	33	64.85	5.62	0.2
chr5	105243949	105244314	366	94	20	64.84	6.71	0.2
chr13	76235437	76235987	551	301	27	64.82	5.49	0.2
chr2	30306022	30306311	290	122	22	64.78	8.11	0.2
chr6	100237643	100238067	425	205	22	64.75	7.92	0.2
chr9	116249911	116250481	571	406	26	64.7	5.37	0.2
chr4	134948780	134949296	517	200	25	64.7	4.54	0.2
chr2	166829326	166830390	1065	813	54	64.65	4.56	0.2
chr10	59725146	59725681	536	443	25	64.62	6.71	0.2
chr11	82743557	82744164	608	179	26	64.58	5.37	0.2
chr18	37691049	37691686	638	341	38	64.53	4.13	0.2
chr19	56157810	56158335	526	278	25	64.32	7.87	0.3
chr13	53114560	53115067	508	278	28	64.24	6.85	0.4
chr13	113557364	113557788	425	162	28	64.24	6.61	0.4
chr1	46971071	46971547	477	144	28	64.24	5.93	0.4
chr19	57132108	57132626	519	256	28	64.24	5.92	0.4
chr16	93831948	93832490	543	224	28	64.24	5.63	0.4
chr10	59410002	59410587	586	222	28	64.24	4.86	0.4
chr1	45083424	45083739	316	218	19	64.22	7.54	0.4
chr14	121398674	121398980	307	209	18	64.13	10.74	0.4
chr19	19015507	19016124	618	261	32	64.12	5.18	0.39
chr10	17796845	17797036	192	96	15	64	9.15	0.39
chr18	74321397	74321901	505	260	24	63.99	8.05	0.39
chr13	33913727	33914097	371	176	20	63.9	8.05	0.39
chr11	51948156	51948526	371	126	20	63.9	7.38	0.39
chr4	134849084	134849520	437	177	22	63.89	6.71	0.39
chr5	137816440	137817123	684	146	33	63.87	4.36	0.39
chr12	33021530	33021969	440	221	25	63.85	4.91	0.39
chr10	121341516	121342269	754	576	33	63.84	5.41	0.39
chrX	20607192	20607808	617	381	33	63.84	5.41	0.39
chr2	97277918	97278777	860	331	44	63.82	4.01	0.39
chr11	79010387	79011160	774	507	36	63.8	4.66	0.39
chr11	108020166	108020821	656	453	31	63.77	4.61	0.39
chr13	43827741	43828080	340	195	19	63.74	6.71	0.39
chr16	11424083	11424454	372	101	20	63.72	7.38	0.39
chr1	132776157	132776778	622	353	31	63.69	4.91	0.39
chr13	52336881	52337549	669	396	41	63.65	6.53	0.39
chr15	33906800	33907552	753	531	41	63.59	4.75	0.39
chr10	12756576	12757048	473	314	23	63.57	6.04	0.39
chr7	73657110	73657548	439	212	22	63.56	6.04	0.39
chr1	122193395	122193767	373	194	20	63.53	7.38	0.39
chr15	58999192	59000080	889	382	60	63.41	4.44	0.39
chr15	54437027	54437907	881	490	56	63.41	4.2	0.39
chr12	107221766	107222205	440	288	22	63.39	7.38	0.39
chr15	96927670	96928329	660	211	36	63.38	4.59	0.39
chr3	58517023	58517364	342	160	19	63.35	6.71	0.38
chr13	42636413	42636882	470	244	25	63.35	6.37	0.38
chr1	75178881	75179221	341	125	19	63.32	8.03	0.38
chr15	93167354	93167768	415	144	22	63.3	7.59	0.38
chr18	5124069	5124509	441	164	22	63.23	6.71	0.38
chr12	114077659	114078084	426	337	22	63.19	7.13	0.38
chr11	120685403	120685957	555	97	25	63.15	5.12	0.38
chr14	26383572	26383979	408	137	21	63.14	6.04	0.38
chr8	11338703	11339205	503	263	27	63.13	7.09	0.38
chr9	61954979	61955473	495	273	26	63.06	6.84	0.38
chr5	104194943	104195394	452	294	26	63.06	6.25	0.38
chr12	114264821	114265174	354	177	26	63.06	5.71	0.38
chr9	57225571	57226030	460	292	23	63.03	7.77	0.38
chr1	130477919	130478200	282	90	17	63.01	8.05	0.38
chr1	89216816	89217312	497	273	25	63.01	4.88	0.38
chr17	26315615	26315990	376	213	20	62.99	6.71	0.38
chr11	4964724	4965286	563	366	26	62.99	5.18	0.38
chr15	97616620	97617434	815	257	41	62.97	5.11	0.38
chr10	121292832	121293175	344	141	19	62.96	8.05	0.47
chr17	15700822	15701517	696	382	43	62.96	5.18	0.47
chr9	77944315	77944757	443	241	22	62.9	6.04	0.47
chr5	124892524	124893107	584	145	26	62.86	4.7	0.47
chr8	13687123	13687865	743	463	36	62.81	6.68	0.47
chr1	192822989	192823602	614	212	36	62.81	4.24	0.47
chr14	64224731	64225140	410	273	21	62.79	7.38	0.47
chr6	146476241	146476778	538	309	29	62.72	5.7	0.47
chr1	137419673	137420204	532	246	26	62.67	7.32	0.47
chr14	77141546	77142234	689	451	34	62.64	5.7	0.47
chr4	99382524	99383037	514	249	24	62.63	6.71	0.47
chr5	31636329	31636674	346	86	19	62.58	8.05	0.56
chr4	147490905	147491219	315	218	18	62.49	6.71	0.56
chr1	94604198	94605087	890	364	47	62.48	4.56	0.56
chr8	71264102	71264608	507	259	27	62.47	6.55	0.56
chr1	180231154	180231565	412	237	21	62.45	5.37	0.56
chr19	42804982	42805360	379	221	20	62.44	6.71	0.56
chr2	113288997	113289547	551	227	25	62.42	4.7	0.56
chr16	4003773	4004288	516	278	24	62.33	7.38	0.56
chr5	108834295	108834833	539	271	31	62.3	7.45	0.56
chr6	97553995	97554546	552	402	25	62.28	5.37	0.56
chr2	5015407	5016145	739	475	39	62.25	5.41	0.56
chr5	148504187	148504633	447	176	22	62.24	8.05	0.55
chr6	38567151	38567597	447	206	22	62.24	6.04	0.55
chr1	133806323	133807032	710	331	39	62.23	4.76	0.55
chr15	84467716	84468571	856	274	39	62.23	4.7	0.55
chr13	3563008	3563576	569	376	28	62.19	5.76	0.55
chr4	82152045	82152526	482	99	23	62.16	5.37	0.55
chr5	134595564	134596033	470	277	24	62.15	5.49	0.55
chr10	79237628	79238180	553	332	25	62.13	6.04	0.55
chr1	170292041	170292488	448	198	22	62.08	6.71	0.55
chr5	136643890	136644337	448	168	22	62.08	6.71	0.55
chr10	59672266	59672835	570	399	28	62.04	5.18	0.55
chr2	156137517	156137999	483	243	23	62.01	6.04	0.64
chr11	20278775	20279498	724	300	42	61.97	4.74	0.64
chr17	31566326	31566774	449	197	22	61.92	8.05	0.64
chr1	120890227	120890608	382	283	20	61.91	6.71	0.64
chr7	104844622	104845105	484	216	23	61.85	5.37	0.64
chr2	25433494	25433943	450	245	22	61.76	6.04	0.64
chr19	15531878	15532379	502	283	24	61.75	7.77	0.64
chr4	128258857	128259239	383	265	20	61.73	8.72	0.64
chr9	20969443	20970016	574	329	30	61.7	6.74	0.64
chr6	108831188	108831638	451	268	22	61.6	6.71	0.73
chr19	28279382	28279832	451	97	22	61.6	5.37	0.73
chr19	36716696	36717216	521	329	24	61.59	6.04	0.72
chr9	62864482	62864891	410	194	22	61.57	6.71	0.72
chrX	146801248	146801733	486	202	23	61.54	8.72	0.72
chr18	38710957	38711308	352	255	19	61.45	6.71	0.72
chr9	95088490	95088890	401	247	21	61.45	6.44	0.72
chr14	62754793	62755223	431	336	25	61.43	5.7	0.72
chr18	5821846	5822440	595	346	26	61.35	6.04	0.72
chr18	47157834	47158154	321	151	18	61.3	8.05	0.72
chr10	45067720	45068326	607	237	33	61.3	5.65	0.72
chr19	35943270	35943802	533	352	25	61.3	5.12	0.72
chr14	122251697	122252179	483	242	23	61.28	7.31	0.72
chr4	43397414	43397860	447	191	22	61.26	8.61	0.71
chr2	4946358	4946772	415	129	21	61.26	6.65	0.71
chr16	17990137	17990581	445	172	22	61.26	6.59	0.71
chr18	37965654	37966088	435	229	22	61.26	6.44	0.71
chr11	121720972	121721416	445	252	22	61.26	5.93	0.71
chr18	67709771	67710163	393	195	22	61.26	5.24	0.71
chr1	194051701	194052311	611	151	27	61.25	5.18	0.71
chrX	96132675	96133214	540	85	25	61.25	4.54	0.71
chr6	39068179	39068738	560	148	25	61.14	6.04	0.71
chr2	75819646	75820406	761	188	34	61.11	6.76	0.71
chr6	146246982	146247504	523	289	34	61.11	5.03	0.71
chr11	110220872	110221450	579	228	31	61.1	6.91	0.71
chr6	144801797	144802028	232	141	15	61.05	8.72	0.71
chr3	119589396	119589851	456	186	25	61.03	7.64	0.71
chr15	37829228	37830130	903	534	51	61.01	5.18	0.71
chr10	44777641	44778165	525	265	24	61	6.71	0.71
chr2	34880529	34880979	451	172	24	60.93	6.91	0.71
chr18	42025715	42026135	421	249	21	60.93	6.04	0.71
chr1	93570776	93571453	678	330	34	60.88	4.51	0.71
chr12	112236071	112236510	440	230	22	60.85	7.13	0.7
chr17	75315937	75316506	570	230	29	60.8	4.83	0.7
chr17	43924814	43925426	613	389	29	60.8	4.62	0.7
chr19	10151324	10151551	228	132	18	60.78	8.04	0.7
chr5	148629494	148629915	422	198	21	60.77	7.38	0.7
chr12	87469565	87470227	663	208	39	60.77	5.98	0.7
chr11	95998625	95998980	356	233	19	60.71	7.38	0.7
chr12	25796909	25797387	479	180	24	60.7	4.88	0.7
chr17	79841724	79842094	371	137	20	60.67	6.4	0.7
chr15	28110128	28110878	751	548	33	60.67	5.21	0.7
chr2	38838984	38839471	488	240	26	60.66	7.64	0.7
chr15	64349221	64350070	850	623	45	60.59	4.15	0.7
chr11	97223024	97223409	386	290	20	60.54	5.98	0.7
chr7	25254130	25254486	357	265	19	60.53	7.38	0.7
chr1	167509178	167509567	390	252	20	60.5	5.37	0.7
chr2	119983126	119983618	493	211	23	60.48	6.04	0.7
chr1	74444507	74445011	505	303	28	60.46	5.01	0.7
chr11	64556471	64556994	524	154	24	60.4	5.32	0.69
chr14	78936487	78937332	846	628	41	60.4	4.24	0.69
chr3	122449354	122449837	484	223	24	60.35	7.36	0.69
chr2	32532327	32532743	417	131	22	60.35	7.32	0.69
chr15	72921160	72921887	728	432	37	60.34	6.13	0.69
chr18	61910516	61910974	459	226	22	60.33	8.05	0.69
chr1	158696250	158696743	494	226	23	60.33	6.71	0.69
chrX	6902400	6902858	459	271	22	60.33	6.71	0.69
chr13	37723986	37724444	459	248	22	60.33	5.37	0.69
chr12	118568707	118569155	449	226	23	60.32	7.93	0.69
chr2	26819798	26820222	425	263	21	60.27	6.71	0.69
chr18	65589237	65589751	515	392	24	60.27	5.87	0.69
chr15	78667168	78667707	540	263	29	60.26	6.07	0.69
chr1	88301295	88301776	482	277	24	60.22	7.32	0.69
chr8	74146568	74147134	567	190	25	60.17	6.71	0.69
chr3	55252980	55253385	406	177	21	60.15	6.4	0.69
chr16	56096330	56096656	327	184	18	60.14	8.05	0.68
chr17	66263974	66264504	531	330	24	60.13	5.37	0.68
chr4	140823686	140824408	723	221	30	60.13	4.27	0.68
chr3	86949554	86950209	656	192	28	60.12	7.77	0.68
chr17	13498772	13499109	338	236	43	60.07	4.55	0.68
chr13	52160582	52161100	519	195	26	60.05	5.18	0.68
chr13	56765532	56765976	445	158	22	60.04	7.13	0.68
chr16	91969875	91970353	479	242	23	60.02	7.13	0.68
chr6	100827844	100828270	427	182	21	59.95	6.71	0.68
chr1	94648352	94648929	578	132	28	59.93	4.56	0.76
chr1	90421758	90422303	546	200	27	59.9	5.7	0.76
chr16	10930564	10930860	297	84	17	59.87	9.39	0.85
chr6	88696634	88697224	591	337	34	59.87	5.18	0.85
chr13	35239700	35240232	533	185	24	59.85	6.04	0.85
chr5	104166302	104166834	533	271	24	59.85	5.37	0.85
chr1	78554060	78554453	394	247	20	59.82	7.38	0.85
chr4	155134512	155134872	361	271	19	59.81	5.37	0.84
chr11	8718988	8719651	664	185	32	59.81	4.78	0.84
chr17	32140438	32141143	706	462	35	59.79	4.94	0.84
chr17	64765412	64765932	521	180	26	59.74	4.61	0.84
chr15	100675272	100675740	469	235	26	59.73	5.7	0.84
chr2	164731424	164732010	587	320	30	59.72	5.18	0.84
chr3	35174622	35175084	463	267	22	59.71	8.05	0.84
chr1	196910900	196911549	650	275	31	59.7	4.36	0.84
chr10	67805246	67805890	645	203	27	59.68	6.04	0.84
chr19	7568424	7569172	749	491	34	59.55	6.55	1
chr12	73861717	73861984	268	143	16	59.55	6.04	1
chr6	135205701	135206096	396	227	20	59.48	6.71	1
chrX	132136582	132137068	487	221	24	59.44	6.71	1
chr6	137670286	137670785	500	230	23	59.44	6.04	1
chr10	45029869	45030541	673	493	27	59.44	5.92	1
chr14	70976279	70976765	487	173	24	59.44	5.49	1
chr2	38842328	38842904	577	375	32	59.44	5.06	1
chr5	151939343	151939864	522	284	27	59.39	7.58	1
chr14	75727365	75728067	703	439	37	59.39	4.51	1
chr6	54152813	54153067	255	158	16	59.32	8.27	1
chr10	95106966	95107586	621	373	35	59.29	4.75	0.99
chr5	44199306	44199748	443	99	25	59.28	5.7	0.99
chr1	43279849	43280212	364	266	19	59.27	6.71	0.99
chr10	85340032	85340395	364	151	19	59.27	6.71	0.99
chr16	94083362	94083827	466	231	22	59.25	6.04	0.99
chr6	37449548	37450108	561	139	25	59.25	5.25	0.99
chr14	74709455	74709920	466	369	22	59.25	4.7	0.99

## Sheet: H3K9me3 ChIP-seq - MACS
H3K9me3 enrichment locations using MACS with a p-value threshold < 10e-3.
chromosome	start	end	length	summit of the peak	number of tags	-10*LOG10(p-value)	Fold enrichment	FDR(%)
chr12	117294410	117301866	7457	4525	699	3124.01	19.93	0
chr17	56631294	56637152	5859	2486	653	3140.12	17.78	0
chr10	78526451	78531656	5206	3462	641	3121.8	16.36	0
chr15	73208551	73211930	3380	1091	211	552.47	10.7	0.61
chr2	178522180	178524526	2347	1573	161	554.03	9.62	0.61
chr4	152348261	152351866	3606	1096	202	553.22	8.25	0.61
chr13	65203271	65205702	2432	348	162	554.33	13.74	0.62
chr17	22092529	22094992	2464	1654	172	554.32	12.06	0.62
chr2	164329026	164330861	1836	600	145	554.85	11.95	0.62
chr18	10856286	10858545	2260	1343	158	554.43	11.68	0.62
chr8	112499226	112501482	2257	920	158	555.16	10.31	0.62
chr2	178057302	178060673	3372	1682	193	554.92	8.93	0.62
chr1	120888827	120890680	1854	1156	144	556.78	14.33	0.63
chr1	69441384	69443843	2460	1411	167	556.01	11.44	0.63
chr8	111315688	111317482	1795	541	159	556.33	10.28	0.63
chr3	34423196	34426092	2897	1067	180	556.52	8.93	0.63
chr11	3030694	3034208	3515	1541	1370	556.37	3.61	0.63
chr15	64331384	64332653	1270	207	132	557.89	13.48	0.64
chr2	94045433	94046913	1481	648	129	557.39	11.68	0.64
chr9	22052323	22054516	2194	1503	156	556.83	11.68	0.64
chr8	87677773	87679458	1686	1290	160	558.3	10.58	0.64
chr7	46728688	46730230	1543	232	132	561.22	13.06	0.65
chr5	110556400	110558691	2292	1232	160	560.39	12.37	0.65
chr2	165176839	165179659	2821	1316	207	562.59	10.43	0.65
chr2	169718238	169721583	3346	3109	195	559.87	8.93	0.65
chr15	78380104	78382824	2721	2447	221	563.53	8.58	0.65
chr13	8827155	8828956	1802	1296	120	405.31	13.06	0.66
chr2	174585157	174588158	3002	612	185	566.38	12.37	0.66
chr15	78047407	78049524	2118	1137	145	405.24	11.32	0.66
chr18	3117874	3119213	1340	145	189	570.32	10.97	0.66
chr5	112299504	112302158	2655	1482	194	566.66	10.11	0.66
chr1	69423466	69425293	1828	345	129	405.15	9.71	0.66
chr2	178010103	178013214	3112	2089	189	569.02	9.62	0.66
chr17	66106976	66110398	3423	1372	207	570.66	7.69	0.66
chr19	29972749	29974982	2234	1726	177	572.33	11.23	0.67
chr9	14965134	14967017	1884	297	123	406.64	10.99	0.67
chr9	75397938	75400596	2659	1827	148	406.96	10.99	0.67
chr15	42064801	42066388	1588	923	120	407.3	10.95	0.67
chr15	22381982	22383493	1512	732	122	407.73	10.11	0.67
chr3	107398082	107400116	2035	444	128	406.23	9.62	0.67
chr17	30231086	30233228	2143	1519	170	573.94	9.35	0.67
chr15	32913896	32915935	2040	850	147	406.31	9.06	0.67
chr10	118296830	118299716	2887	961	183	571.38	8.93	0.67
chr15	86776410	86780070	3661	2375	213	572.29	8.48	0.67
chr2	178052936	178056003	3068	2693	180	406.66	8.43	0.67
chr15	83416418	83417919	1502	618	142	405.49	8.35	0.67
chr17	30810867	30815349	4483	2897	281	406.38	5.2	0.67
chr13	31502134	31503992	1859	1592	148	579.84	13.52	0.68
chr17	17341680	17342814	1135	482	96	409.37	13.06	0.68
chrX	166438339	166439264	926	660	178	408.46	13	0.68
chr15	27211395	27212621	1227	808	112	409.06	11.36	0.68
chr17	48752699	48754966	2268	803	136	408.7	10.31	0.68
chr17	85688843	85690950	2108	1793	131	409.99	10.31	0.68
chr8	64027536	64030053	2518	826	144	409.16	10.31	0.68
chr2	127392413	127395532	3120	2347	194	576.46	9.96	0.68
chr4	152207302	152210921	3620	1628	206	574.36	9.62	0.68
chr15	76740887	76742831	1945	1028	181	575.63	9.42	0.68
chr1	71139665	71142131	2467	1222	179	579.75	9.32	0.68
chr13	51199255	51201045	1791	208	131	408.03	9.3	0.68
chr6	91657461	91659245	1785	1619	134	409.83	8.36	0.68
chr17	45373580	45376091	2512	660	161	409.36	8.24	0.68
chr19	61259498	61260754	1257	851	132	581.79	21.61	0.69
chr5	139050227	139051327	1101	697	95	412.23	15.12	0.69
chr2	59156051	59157456	1406	676	129	582.04	12.37	0.69
chr3	129745233	129746695	1463	1115	112	410.6	11.01	0.69
chr17	45966999	45968888	1890	1440	129	410.43	10.79	0.69
chr1	108387895	108389329	1435	834	108	412.81	10.31	0.69
chr1	181402111	181403773	1663	892	120	411.25	10.29	0.69
chr16	98229097	98231748	2652	2071	176	583.87	9.62	0.69
chr13	30041651	30044270	2620	2313	181	581.34	9.61	0.69
chr2	169697490	169699644	2155	1309	133	412.9	8.93	0.69
chr1	78191672	78194205	2534	1312	148	411.33	8.59	0.69
chr15	56045299	56048264	2966	625	350	412.54	4.61	0.69
chr9	87086699	87088313	1615	549	138	585.26	13.74	0.7
chr9	122848787	122849985	1199	566	99	412.9	13.74	0.7
chr6	29249238	29250485	1248	324	104	415.92	13.02	0.7
chr12	78481240	78483092	1853	206	123	413.63	12.37	0.7
chr15	22383524	22384824	1301	181	103	413.19	12.37	0.7
chr19	53540110	53542277	2168	965	145	415.1	11.68	0.7
chr19	40644252	40645793	1542	1083	114	413.64	9.96	0.7
chr15	99645793	99647704	1912	698	187	586.98	9.75	0.7
chr2	179237108	179240407	3300	846	198	587.25	9.62	0.7
chr5	38690608	38692628	2021	1454	141	413.56	9.26	0.7
chr2	169671196	169674258	3063	592	190	585.36	8.93	0.7
chr7	56890361	56893037	2677	731	168	415.79	7.3	0.7
chr2	5655309	5656700	1392	219	113	417.63	16.63	0.71
chr1	189429045	189431117	2073	1446	131	417.4	13.06	0.71
chr13	108627840	108629426	1587	726	114	415.96	12.37	0.71
chr4	147199339	147201220	1882	1094	149	589.31	10.99	0.71
chr9	56108000	56108603	604	281	113	417.63	10.96	0.71
chr17	85496506	85499288	2783	909	182	587.46	10.31	0.71
chr4	152843663	152847298	3636	476	209	589.32	10.31	0.71
chr18	13131110	13132648	1539	320	118	417.24	9.99	0.71
chr6	149273400	149277463	4064	2468	276	589.63	8.95	0.71
chr4	152071806	152074003	2198	1192	135	416.65	8.93	0.71
chr15	95821739	95823999	2261	1325	167	417.59	8.01	0.71
chr11	30869247	30871185	1939	522	138	418.56	7.59	0.71
chr7	135831255	135832253	999	350	92	421.92	14.43	0.72
chr10	61324601	61326756	2156	1801	160	594.63	11.68	0.72
chr13	67691085	67693380	2296	1708	165	594	10.99	0.72
chr12	8305461	8307677	2217	698	139	421.96	10.62	0.72
chr4	153088510	153090785	2276	1055	138	419.56	9.62	0.72
chr7	6680591	6684032	3442	600	218	590.56	9.13	0.72
chr17	95225085	95228570	3486	2554	228	593	9.05	0.72
chr4	151918573	151921254	2682	2051	151	420.49	8.93	0.72
chr6	136475019	136476899	1881	337	125	420.55	8.93	0.72
chr17	56003330	56005507	2178	1380	135	420.79	8.25	0.72
chr2	169631018	169634331	3314	3074	191	420.12	7.86	0.72
chr2	98506349	98507541	1193	908	1175	419.92	2.36	0.72
chr13	18007654	18008859	1206	214	105	423.36	13.84	0.73
chr18	90760893	90762551	1659	637	141	594.81	13.74	0.73
chr7	30887106	30888425	1320	788	105	422.64	13.06	0.73
chr15	37799661	37801938	2278	1421	186	595.66	12.98	0.73
chr1	5159575	5161163	1589	450	115	422.47	12.37	0.73
chr9	44668648	44671734	3087	914	220	596.01	10.28	0.73
chr18	53418057	53420163	2107	1284	145	422.71	9.93	0.73
chr15	87232621	87235048	2428	276	150	422.46	9.48	0.73
chr13	60323073	60325483	2411	1724	162	422.88	9.2	0.73
chr4	146898017	146904429	6413	2972	661	422.92	4.52	0.73
chr6	51613521	51615627	2107	1167	159	600.42	13.06	0.74
chr10	17989273	17990654	1382	897	112	425.42	12.7	0.74
chr17	95221440	95222432	993	831	92	423.98	12.37	0.74
chr15	36927037	36928588	1552	375	141	598.57	12.3	0.74
chr10	81834476	81837460	2985	159	190	601.86	10.99	0.74
chr14	22801419	22803454	2036	1729	131	425.41	10.99	0.74
chr7	30426114	30427804	1691	1290	119	424.85	10.99	0.74
chr9	20203743	20205434	1692	1491	119	424.6	10.99	0.74
chr6	149206693	149208113	1421	1058	123	424.69	10.82	0.74
chr6	149191054	149193241	2188	1440	136	425.06	10.31	0.74
chr5	104945554	104948972	3419	1895	213	601.27	10.16	0.74
chr11	21896240	21898735	2496	394	143	425.44	9.62	0.74
chr18	61761498	61762870	1373	352	135	603.3	17.14	0.75
chr2	72847120	72850056	2937	1922	192	605.43	15.84	0.75
chr1	163118210	163119969	1760	1040	122	428.69	15.8	0.75
chr1	182462897	182464657	1761	1237	146	602.07	13.74	0.75
chr16	16352331	16354061	1731	889	121	428.85	13.74	0.75
chr15	52745671	52747227	1557	673	119	426.31	13.33	0.75
chr10	81903994	81906058	2065	577	132	425.59	12.37	0.75
chr13	108630247	108632063	1817	450	124	428.7	11.68	0.75
chr17	26629082	26630788	1707	1148	120	427.83	11.68	0.75
chr17	80328335	80331127	2793	1944	220	605.31	10.82	0.75
chr4	152216876	152220108	3233	1196	169	428.22	7.56	0.75
chr17	84274997	84277169	2173	1846	174	607.46	13.77	0.76
chr5	31636318	31637459	1142	585	99	430.5	13.74	0.76
chr6	30906963	30908730	1768	1090	147	607.58	13.74	0.76
chr8	109701398	109702842	1445	1209	137	606.91	13.04	0.76
chr12	114077335	114078638	1304	376	114	429.62	12.27	0.76
chr4	152975264	152977700	2437	625	138	388.38	10.99	0.76
chr11	57517983	57519286	1304	865	110	430.46	10.7	0.76
chr17	85376950	85378735	1786	1153	123	429.27	10.31	0.76
chr10	81120731	81123523	2793	2682	156	429.79	8.25	0.76
chr2	169535947	169538704	2758	2359	155	430.26	8.25	0.76
chr8	46041703	46044657	2955	1445	161	430.07	8.25	0.76
chr5	139051393	139053544	2152	1361	162	609.99	14.43	0.77
chr3	61961841	61963502	1662	1091	113	390.81	13.74	0.77
chr1	92690302	92691862	1561	253	140	609.91	13.52	0.77
chr3	33610796	33612495	1700	1107	157	615.2	12.85	0.77
chr2	131659584	131660742	1159	588	99	389.13	11.81	0.77
chr6	52202373	52204087	1715	850	123	431.83	11.28	0.77
chr15	88878421	88879786	1366	683	111	390.32	11.1	0.77
chr8	93958321	93960166	1846	467	120	388.84	10.99	0.77
chr5	115317393	115319443	2051	730	133	430.91	10.21	0.77
chr1	165098647	165100102	1456	933	107	388.81	10	0.77
chr2	131549121	131550936	1816	777	157	430.81	9.74	0.77
chr2	169423654	169425918	2265	1578	133	390.81	9.62	0.77
chr15	87950734	87952599	1866	357	124	389.5	9.01	0.77
chr17	30966739	30969293	2555	1399	194	430.8	8.94	0.77
chr6	72098445	72100502	2058	1181	158	389.05	8.67	0.77
chr8	123659914	123661612	1699	939	159	432.08	8.11	0.77
chr4	146982476	146985828	3353	97	282	432	6.16	0.77
chr13	28431222	28431756	535	342	67	391.16	16.49	0.78
chr19	4060459	4061466	1008	888	99	434.56	15.33	0.78
chr4	128259381	128260671	1291	178	129	623.01	15.12	0.78
chr1	39596639	39598038	1400	1010	117	433.8	12.63	0.78
chr16	92617621	92619349	1729	1050	150	616.53	11.79	0.78
chr8	88870558	88873185	2628	1457	194	622.03	11.39	0.78
chr11	105025705	105027639	1935	564	129	434.85	10.31	0.78
chr4	99322426	99324053	1628	1354	119	433.64	10.31	0.78
chr8	79920596	79922139	1544	515	109	391.87	10.31	0.78
chr9	115063043	115064782	1740	1148	116	392.83	10.31	0.78
chr6	113153054	113155210	2157	1299	145	393.01	10.11	0.78
chr13	65387100	65389692	2593	2018	179	617.77	9.62	0.78
chr3	108916564	108918757	2194	865	131	392.45	9.62	0.78
chr8	71231181	71232919	1739	174	122	433.78	9.62	0.78
chr13	57548994	57551815	2822	1353	176	391.01	9.39	0.78
chr19	34432899	34434773	1875	1089	139	392.52	8.95	0.78
chr13	65196471	65198867	2397	1027	144	432.59	8.93	0.78
chr3	38786700	38789054	2355	983	142	434.82	8.25	0.78
chr15	84386142	84388141	2000	660	137	392.88	8.08	0.78
chr15	85415756	85417824	2069	717	160	391.43	7.67	0.78
chr16	98232739	98234550	1812	944	151	624.82	17.18	0.79
chr1	60603560	60604249	690	193	75	394.4	15.8	0.79
chr5	112057652	112058558	907	568	105	437.16	15.7	0.79
chr11	84337296	84340690	3395	2302	210	625.04	13.28	0.79
chr17	47484869	47487284	2416	1200	181	624.84	12.17	0.79
chr2	6997588	6999123	1536	147	113	394.39	11.54	0.79
chr17	86651843	86654164	2322	1871	142	435.27	10.99	0.79
chr18	75950017	75951463	1447	1286	112	438.61	10.99	0.79
chr14	122237295	122238682	1388	495	110	396.64	10.44	0.79
chr13	51197420	51199253	1834	529	122	395	9.91	0.79
chr15	96445189	96447599	2411	1238	189	438.64	9.88	0.79
chr10	68157694	68159230	1537	554	115	435.98	9.62	0.79
chr10	81512219	81513951	1733	1269	116	394.45	9.62	0.79
chr7	28569666	28571720	2055	824	129	393.39	9.29	0.79
chr1	92436984	92438796	1813	1553	123	396.7	9.04	0.79
chr17	13744601	13745760	1160	480	253	394.65	8.38	0.79
chr2	169792568	169796114	3547	2486	211	435.43	7.82	0.79
chr13	99569948	99571210	1263	859	105	439.4	13.06	0.8
chr6	37743838	37745817	1980	469	125	398.68	13.06	0.8
chr7	88338926	88340359	1434	591	136	629.23	12.37	0.8
chr17	87570661	87573145	2485	1610	165	397.61	11.83	0.8
chr18	5705476	5707292	1817	1227	131	440.99	11.43	0.8
chr4	47311289	47313667	2379	1305	185	625.71	11.37	0.8
chr16	33291429	33292867	1439	821	106	397.43	10.99	0.8
chr1	91025271	91026934	1664	828	141	439.58	10.07	0.8
chr11	64521700	64524604	2905	1323	160	438.94	9.62	0.8
chr13	48758662	48759965	1304	500	101	397.58	9.62	0.8
chr4	43637405	43638953	1549	967	110	397.57	9.62	0.8
chr17	21721844	21725233	3390	2884	221	625.21	9.13	0.8
chr6	12706503	12708426	1924	963	123	397.83	8.93	0.8
chr15	100917506	100919547	2042	694	149	441.53	8.39	0.8
chr2	178821008	178824049	3042	1080	157	398.26	8.25	0.8
chr2	179137379	179139679	2301	635	142	439.6	8.25	0.8
chr11	3034287	3036372	2086	1493	775	439.11	3.44	0.8
chr1	179679967	179681181	1215	842	146	634.11	13.09	0.81
chr1	179678974	179679841	868	207	84	402.43	13.06	0.81
chr17	13743876	13744551	676	240	170	401.5	12.44	0.81
chr13	65207669	65210223	2555	1254	180	633.8	12.37	0.81
chr17	22108642	22110184	1543	671	116	441.57	12.37	0.81
chrX	166445398	166446817	1420	343	176	441.79	12.1	0.81
chr2	174121197	174123244	2048	1629	134	442.4	10.31	0.81
chr3	79303788	79305423	1636	1478	126	442.47	10.06	0.81
chr11	33101067	33103310	2244	1496	134	401.09	9.62	0.81
chr17	67348259	67350543	2285	1781	135	399.17	9.62	0.81
chr2	104967310	104968927	1618	338	119	443.28	9.62	0.81
chr15	22653620	22656150	2531	812	207	634.12	9.35	0.81
chr10	81828284	81830874	2591	1593	145	401.62	8.93	0.81
chr4	152284550	152286888	2339	1378	137	400.9	8.93	0.81
chr4	153075552	153078274	2723	1675	149	401.37	8.93	0.81
chrX	65795492	65797622	2131	1463	130	398.91	8.93	0.81
chr17	66102305	66105700	3396	1495	198	441.85	7.3	0.81
chr11	57531615	57532752	1138	950	101	447.53	14.43	0.82
chr19	58388092	58389556	1465	616	117	403.42	14.02	0.82
chr13	112517623	112518819	1197	980	106	444.79	13.6	0.82
chr7	28768090	28770841	2752	2319	188	641.09	13.06	0.82
chr13	65364311	65365973	1663	369	115	404.17	12.37	0.82
chr2	130363250	130365030	1781	1145	128	404.15	11.37	0.82
chrX	166431612	166433263	1652	1339	347	634.6	11.02	0.82
chr12	5056629	5058880	2252	1695	138	443.49	10.99	0.82
chr13	51201068	51203532	2465	763	186	639.26	10.66	0.82
chr10	14126471	14128407	1937	1135	131	447.79	9.62	0.82
chr14	121593792	121595209	1418	466	127	444.85	8.5	0.82
chr10	45036016	45037891	1876	494	168	403.19	8.07	0.82
chr17	79958210	79960442	2233	1548	192	404.44	7.67	0.82
chr10	81692572	81694865	2294	1538	142	403.79	7.62	0.82
chr17	22857360	22860838	3479	1579	206	445.1	7.57	0.82
chr4	145742188	145743900	1713	920	211	403.94	5.99	0.82
chr2	30022032	30022909	878	175	90	449.3	15.12	0.83
chr5	23209410	23210863	1454	937	139	646.78	14.43	0.83
chr13	65351018	65354242	3225	1362	205	646.97	12.37	0.83
chr17	17105486	17107533	2048	1590	121	365.74	11.68	0.83
chr5	5237413	5238614	1202	869	93	367.18	11.68	0.83
chr19	16947576	16949442	1867	1326	129	448.23	11.44	0.83
chr6	126049911	126051008	1098	683	89	367.09	10.99	0.83
chr9	22115085	22117193	2109	577	137	448.53	10.99	0.83
chr7	30926927	30929393	2467	1803	149	449.65	10.31	0.83
chr7	141196509	141197829	1321	359	106	404.65	9.65	0.83
chr3	126017834	126019782	1949	143	118	366.98	9.62	0.83
chr18	37030816	37033176	2361	1322	176	367.26	8.35	0.83
chr17	84439752	84441676	1925	436	139	404.74	8.33	0.83
chr11	113826094	113829821	3728	1300	268	646.77	7.79	0.83
chr17	48336959	48339716	2758	1474	147	367.65	7.3	0.83
chr2	179367269	179371192	3924	932	190	449.81	6.87	0.83
chr2	180377444	180379122	1679	289	149	650.94	15.8	0.84
chr5	5322274	5323820	1547	1270	141	646.99	13.74	0.84
chr14	65948834	65949759	926	296	77	327.21	13.06	0.84
chr15	58998718	58999840	1123	99	101	450.39	12.98	0.84
chr19	23526654	23528210	1557	683	118	452.24	11.68	0.84
chr10	81514248	81515969	1722	630	112	370.41	10.99	0.84
chr2	149947421	149948848	1428	340	113	451.31	10.99	0.84
chr17	26314845	26316455	1611	899	108	369.04	10.31	0.84
chr6	37449305	37450697	1393	433	101	371.43	10.24	0.84
chr18	77301401	77302958	1558	439	119	451.97	9.62	0.84
chr7	121395210	121396401	1192	337	87	326.57	9.62	0.84
chr16	76343684	76345281	1598	1347	103	326.76	9.29	0.84
chr1	135472909	135474355	1447	844	131	369.26	9.02	0.84
chr6	143311547	143313819	2273	370	145	368.68	8.99	0.84
chr2	179216269	179220388	4120	3974	233	648.48	8.93	0.84
chr18	9708362	9711417	3056	1197	174	451.86	8.29	0.84
chr11	16917680	16919677	1998	1025	121	369.55	8.25	0.84
chr3	103096713	103098338	1626	803	102	326.33	8.25	0.84
chr4	153080529	153083164	2636	1700	138	370.44	8.25	0.84
chr2	92404561	92407112	2552	734	159	450.73	8.21	0.84
chr11	107569282	107571608	2327	1808	153	326.76	7.18	0.84
chr11	3080584	3083076	2493	2150	968	368.45	3.16	0.84
chr2	177852421	177856334	3914	1736	228	651.19	14.43	0.85
chr15	50241883	50243047	1165	532	106	373.45	13.04	0.85
chr10	115992244	115995533	3290	734	211	653.48	12.61	0.85
chr18	37689319	37691731	2413	2182	148	454.37	12.37	0.85
chr3	104004669	104006439	1771	450	114	372.68	12.37	0.85
chr15	98297574	98299472	1899	883	121	372.46	11.84	0.85
chr4	135166311	135167630	1320	922	98	371.53	11.68	0.85
chr4	152866968	152868865	1898	1191	111	327.52	11.68	0.85
chr10	94444742	94446989	2248	1036	121	328.47	10.99	0.85
chr11	70707501	70709329	1829	1469	128	453.13	10.99	0.85
chr13	65412454	65413559	1106	174	84	327.81	10.31	0.85
chr13	74572638	74574293	1656	1377	110	372.06	10.31	0.85
chr15	12026704	12027962	1259	782	96	373.43	10.31	0.85
chr16	38220113	38221765	1653	205	110	372.75	10.31	0.85
chr2	50313928	50315244	1317	535	99	372.32	10.31	0.85
chr7	144506600	144509299	2700	1460	157	453.1	10.31	0.85
chr1	165201774	165203218	1445	637	108	327.4	10.28	0.85
chr17	30784695	30787490	2796	1176	243	532.37	9.03	0.85
chr15	93736264	93740405	4142	2292	264	656.24	8.99	0.85
chr13	57794656	57796404	1749	531	111	328.52	8.89	0.85
chr5	112140157	112142012	1856	439	120	328.28	8.76	0.85
chr8	74145674	74147734	2061	1142	130	327.63	8.43	0.85
chr11	23008281	23009989	1709	1173	112	373.31	8.25	0.85
chr11	64488335	64491879	3545	2907	191	452.5	8.25	0.85
chr2	179175294	179177147	1854	1335	129	453.92	8.25	0.85
chr2	179288740	179291191	2452	2099	127	327.88	8.25	0.85
chr17	27906126	27907637	1512	646	125	328.45	7.52	0.85
chr15	38832454	38834937	2484	1825	183	453.85	7.28	0.85
chr15	96967569	96968778	1210	305	109	327.54	7.25	0.85
chr4	145739886	145742110	2225	1554	263	533.49	6.52	0.85
chr4	152164466	152167160	2695	998	133	327.35	6.18	0.85
chr8	83554763	83556098	1336	497	100	374.47	16.49	0.86
chr17	71770484	71771819	1336	345	110	455.57	15.8	0.86
chr3	36251370	36253262	1893	900	139	455.27	15.21	0.86
chr4	128257646	128259250	1605	1496	131	534.78	15.12	0.86
chr4	140117513	140118974	1462	308	97	329.77	14.43	0.86
chr1	188993977	188995338	1362	1262	100	374.8	13.06	0.86
chr14	57471785	57474188	2404	1783	159	534.05	12.37	0.86
chr2	22650449	22651294	846	408	74	328.92	12.37	0.86
chr2	60049282	60051016	1735	494	113	374.09	11.68	0.86
chr2	154664430	154665345	916	523	77	330.26	10.99	0.86
chr8	91567432	91570247	2816	281	147	374.06	10.99	0.86
chr15	25294337	25295512	1176	428	100	329.21	10.93	0.86
chr6	87879785	87881451	1667	972	141	455.45	9.91	0.86
chr13	105307826	105309931	2106	820	143	375.08	9.74	0.86
chr15	75153719	75155943	2225	987	143	374.29	9.7	0.86
chr4	152799771	152803529	3759	1255	224	656.86	9.62	0.86
chr3	3011282	3015011	3730	860	226	658.86	9.42	0.86
chr2	177998881	178000852	1972	449	142	455.27	9.13	0.86
chr1	55236908	55238484	1577	448	101	330.42	8.93	0.86
chr11	98484272	98485731	1460	426	97	330.23	8.93	0.86
chr11	107571629	107575257	3629	1822	233	535.38	8.38	0.86
chr1	189431123	189432795	1673	660	112	374.84	8.25	0.86
chr4	152857247	152858952	1706	130	105	328.66	8.25	0.86
chr1	60616569	60619605	3037	724	183	455.51	8.17	0.86
chr11	121684138	121686668	2531	532	163	329.29	8.01	0.86
chr13	57854590	57857999	3410	863	193	535.84	7.56	0.86
chr2	178896405	178898487	2083	1667	117	328.76	7.56	0.86
chr4	152808598	152811078	2481	1242	136	374.46	7.56	0.86
chr3	145336294	145338213	1920	245	136	330.38	7.3	0.86
chr15	91811829	91812929	1101	943	171	329.89	6.26	0.86
chr9	96599729	96601065	1337	534	121	537.95	15.01	0.87
chr15	76791381	76793216	1836	1011	131	456.39	14.6	0.87
chr13	58481958	58483517	1560	487	119	458.68	14.43	0.87
chr3	144771014	144772052	1039	626	82	331.74	13.06	0.87
chrX	6589753	6591556	1804	1155	139	537.57	13.06	0.87
chr17	75315089	75316631	1543	1160	114	330.73	12.88	0.87
chr2	163028963	163030521	1559	197	154	663.99	12.78	0.87
chr11	119636457	119638130	1674	817	134	537.21	12.37	0.87
chr15	35097086	35098819	1734	1580	125	455.88	12.37	0.87
chr1	12611420	12613522	2103	801	138	456.45	11.68	0.87
chr12	118397242	118399020	1779	696	138	537.15	11.68	0.87
chr18	63788784	63789954	1171	949	88	332.06	11.68	0.87
chr9	58159016	58159985	970	477	97	375.54	11.47	0.87
chr15	31582315	31583022	708	137	76	378.02	10.99	0.87
chr16	94083100	94085247	2148	1656	169	662.04	10.99	0.87
chr5	110507649	110509224	1576	1104	108	377.25	10.99	0.87
chr15	81148955	81150327	1373	211	110	332.52	10.76	0.87
chr17	33488231	33490689	2459	2258	150	457.53	10.31	0.87
chr2	179182993	179185592	2600	957	186	664.22	10.31	0.87
chr14	15585022	15586896	1875	405	112	331.42	9.96	0.87
chr2	165205368	165207407	2040	1319	116	330.76	9.62	0.87
chr8	121443541	121445180	1640	996	110	375.74	9.62	0.87
chrX	35473083	35475133	2051	321	124	377.58	9.62	0.87
chr15	85316039	85317719	1681	1276	119	332.43	9.23	0.87
chr15	87149838	87151745	1908	1408	112	331.69	8.93	0.87
chr8	119808836	119810787	1952	731	121	378.1	8.91	0.87
chr2	169269257	169271726	2470	97	137	376.44	8.25	0.87
chr6	128279482	128281222	1741	328	123	332.41	7.95	0.87
chr9	3029304	3029912	609	376	213	330.63	6.52	0.87
chr2	98502298	98503196	899	597	951	375.94	2.74	0.87
chr9	22084791	22085658	868	411	91	461.84	18.55	0.88
chr8	27979741	27981221	1481	1104	133	540.27	15.54	0.88
chr7	13434950	13436563	1614	203	132	539.68	15.12	0.88
chr15	9137283	9138413	1131	432	87	333.52	14.67	0.88
chr15	90259705	90261538	1834	1254	147	380.72	14.07	0.88
chr1	90073627	90075422	1796	399	128	461.26	13.06	0.88
chr17	17343917	17345235	1319	803	99	378.97	13.06	0.88
chr8	74488871	74491679	2809	1659	200	672.22	13.02	0.88
chr9	116048318	116050110	1793	454	128	462.01	12.37	0.88
chr9	119321160	119322725	1566	1219	101	332.84	12.37	0.88
chr2	97459387	97460691	1305	1018	92	333.09	11.68	0.88
chr3	144567582	144569435	1854	1186	130	460.79	11.68	0.88
chr8	41960180	41961011	832	393	74	333.48	11.68	0.88
chr3	52008257	52010881	2625	995	156	461.55	10.99	0.88
chr7	4980420	4983281	2862	2272	196	669.24	10.99	0.88
chr8	71912376	71914933	2558	968	166	539.06	10.99	0.88
chrX	11663882	11665564	1683	351	112	379.21	10.99	0.88
chr7	30659271	30661427	2157	556	196	667.23	10.95	0.88
chr19	41529428	41531016	1589	1109	113	333.69	10.75	0.88
chr2	126152228	126153314	1087	689	84	333.03	10.31	0.88
chr6	122810496	122813139	2644	2071	169	539.77	10.31	0.88
chr8	111674634	111676281	1648	653	110	333.74	9.87	0.88
chr10	60091687	60093458	1772	980	108	334.01	9.62	0.88
chr16	3748725	3750381	1657	604	104	332.58	9.62	0.88
chr3	130657104	130658524	1421	1036	103	380.84	9.62	0.88
chr5	144173252	144175256	2005	1545	135	458.85	9.62	0.88
chr12	111334904	111336503	1600	219	109	378.35	8.93	0.88
chr13	54059690	54061644	1955	1689	121	378.38	8.93	0.88
chr13	43022475	43024586	2112	768	138	379.71	8.76	0.88
chr1	121424153	121426369	2217	1767	135	379.41	8.29	0.88
chr15	100052418	100054379	1962	1302	132	332.89	7.91	0.88
chr4	99318899	99321388	2490	599	129	332.79	7.56	0.88
chr11	100698613	100699165	553	333	70	382.21	16.71	0.89
chr1	193887126	193889725	2600	655	208	673.41	16.23	0.89
chr11	20313744	20315235	1492	591	117	462.82	14.43	0.89
chr15	84204252	84206644	2393	551	180	673.34	13.02	0.89
chr4	11109845	11111156	1312	1014	99	380.84	12.37	0.89
chr7	13398404	13400352	1949	431	134	465.26	12.37	0.89
chr8	73948944	73950285	1342	1016	91	317.31	12.37	0.89
chr1	140376774	140377838	1065	268	81	317.15	10.99	0.89
chr3	122431237	122433245	2009	191	147	540.55	10.31	0.89
chr4	152171527	152173980	2454	841	151	464.85	10.31	0.89
chr11	22871748	22873187	1440	375	107	334.08	10.23	0.89
chr9	61312693	61314694	2002	581	143	335.67	9.89	0.89
chr8	13544706	13546441	1736	285	108	317.66	9.65	0.89
chr17	16519766	16521036	1271	582	91	334.6	9.62	0.89
chr2	169225858	169227499	1642	1349	103	335.79	9.62	0.89
chr2	179042773	179044181	1409	346	96	335.37	9.62	0.89
chr4	151872169	151875102	2934	2218	179	542.58	9.62	0.89
chr5	145620540	145622519	1980	1197	135	464.69	9.62	0.89
chr9	123260502	123261610	1109	826	85	334.28	9.62	0.89
chr7	73504288	73506578	2291	1348	195	540.42	9.58	0.89
chr2	169456103	169458206	2104	862	141	381.23	8.99	0.89
chr7	24885600	24887653	2054	1450	117	334.14	8.93	0.89
chrX	74830547	74832250	1704	1533	113	381.08	8.93	0.89
chr11	113928461	113930808	2348	1557	140	381.26	8.89	0.89
chr2	169563593	169565941	2349	430	138	381.29	8.26	0.89
chr2	179071142	179073287	2146	495	120	335.01	7.56	0.89
chr4	152259045	152261283	2239	186	121	335.87	7.56	0.89
chr2	72827128	72829063	1936	386	140	334.33	7.54	0.89
chr17	66135025	66137862	2838	1725	146	317.46	6.8	0.89
chr2	179025475	179029868	4394	1261	249	382.3	5.93	0.89
chr9	3035638	3036662	1025	209	546	462.93	5.13	0.89
chr4	61232528	61233124	597	180	70	383.26	19.45	0.9
chr18	75091969	75092937	969	478	96	465.62	18.55	0.9
chr2	101866080	101867475	1396	425	109	383.95	15.21	0.9
chr2	127883438	127885292	1855	1059	133	465.32	13.94	0.9
chr1	71799242	71800420	1179	633	93	317.74	13.91	0.9
chr2	150234854	150235633	780	233	70	318.78	13.74	0.9
chr1	58875623	58877830	2208	519	179	678.71	13.54	0.9
chr15	82259802	82261317	1516	1043	107	384.93	13.06	0.9
chr3	16140259	16141014	756	291	69	318.82	13.06	0.9
chr11	45064342	45065770	1429	559	97	337.43	12.37	0.9
chr15	37798215	37799440	1226	348	88	317.94	12.37	0.9
chr11	58671557	58673637	2081	1009	179	679.42	12.17	0.9
chr13	48589831	48590853	1023	830	85	337.46	12.17	0.9
chr2	179206482	179208674	2193	1171	154	543.25	10.99	0.9
chr5	23560731	23562117	1387	684	113	382.71	10.67	0.9
chr13	52374304	52375736	1433	902	99	318.75	10.66	0.9
chr8	125950707	125952711	2005	1071	150	544.67	10.62	0.9
chr10	59008585	59010691	2107	879	119	336.23	10.31	0.9
chr17	86790969	86794247	3279	366	212	680.6	10.31	0.9
chr5	104194229	104195511	1283	852	89	317.77	10.31	0.9
chr6	29060857	29062713	1857	1662	131	466.96	10.31	0.9
chr13	65349402	65350867	1466	572	104	318.58	9.93	0.9
chr1	192072005	192073728	1724	487	107	337.62	9.62	0.9
chr16	98224381	98226383	2003	569	136	466.04	9.62	0.9
chr2	116363103	116364100	998	732	81	336.12	9.62	0.9
chr4	152565784	152567243	1460	1036	98	336.92	9.62	0.9
chr17	46048291	46049841	1551	881	108	382.83	9.61	0.9
chr8	14453797	14456225	2429	593	176	544.17	9.42	0.9
chr14	118633134	118634232	1099	974	86	336.02	9.36	0.9
chr13	57888600	57891042	2443	1244	151	467.13	8.93	0.9
chr18	32286301	32287786	1486	157	99	337.62	8.93	0.9
chr2	149654655	149658057	3403	1863	170	384	8.39	0.9
chr2	169429768	169431775	2008	267	113	318.8	8.25	0.9
chr7	13423152	13424909	1758	1413	105	318.09	8.25	0.9
chr8	121495671	121498098	2428	277	126	337.56	8.25	0.9
chr9	120700364	120702695	2332	1922	134	384.04	8.25	0.9
chr16	95942112	95944251	2140	188	117	318.49	7.56	0.9
chr2	177922027	177923750	1724	470	104	318.68	7.56	0.9
chr19	56173211	56175753	2543	1866	151	337.11	7.03	0.9
chr6	146848596	146851186	2591	1426	186	382.38	6.87	0.9
chr2	98503757	98504295	539	306	510	547.83	4.09	0.9
chr12	78437050	78438536	1487	848	94	304.53	13.74	0.91
chr13	113556881	113558592	1712	558	166	683.19	13.54	0.91
chr15	101286340	101288354	2015	624	180	551.69	13.28	0.91
chr11	20317371	20318617	1247	496	90	305.38	13.19	0.91
chr1	197167436	197168474	1039	431	83	339.2	13.06	0.91
chr17	86084664	86087346	2683	2438	192	685.25	13.06	0.91
chr18	61760007	61761456	1450	778	127	551.62	13.06	0.91
chr7	118211155	118212130	976	432	78	319.97	13.06	0.91
chr15	96642270	96643412	1143	182	90	305.38	12.66	0.91
chr2	157266035	157267620	1586	1115	110	387.6	12.57	0.91
chr14	75366230	75367680	1451	663	95	318.99	12.37	0.91
chr19	43016381	43018892	2512	1660	166	549.33	12.37	0.91
chr7	74918405	74919828	1424	353	92	305.26	12.37	0.91
chr15	77016116	77017154	1039	581	96	337.94	12.26	0.91
chr2	30021326	30021987	662	495	71	320.17	11.94	0.91
chr12	82179566	82180593	1028	606	80	320.04	11.68	0.91
chr14	66204273	66205954	1682	841	126	469.29	11.68	0.91
chr6	71355702	71356977	1276	982	90	319.47	10.99	0.91
chr2	169414474	169417105	2632	515	144	387.88	10.98	0.91
chr15	87530353	87532762	2410	1491	181	467.55	10.71	0.91
chr11	98595344	98596676	1333	360	93	304.18	10.68	0.91
chr5	110504880	110507254	2375	1726	149	468.65	10.31	0.91
chr8	87680232	87681458	1227	591	90	338.8	10.31	0.91
chr8	121514025	121516152	2128	1262	120	338.31	10.31	0.91
chr15	81074117	81076256	2140	954	163	338.12	10.14	0.91
chr2	130303528	130305033	1506	1144	98	319.47	10.09	0.91
chr2	173197108	173198304	1197	699	89	339.52	9.62	0.91
chr2	177985658	177987891	2234	1198	120	319.39	9.62	0.91
chr4	109655851	109656962	1112	786	81	304.7	9.62	0.91
chr5	109984289	109986229	1941	1241	111	319.31	9.62	0.91
chr18	10672704	10674125	1422	545	95	318.92	8.93	0.91
chr2	169348278	169350571	2294	531	133	385.22	8.93	0.91
chr18	43588010	43590612	2603	1313	153	387.88	8.83	0.91
chr6	137790299	137792545	2247	1708	144	386.43	8.76	0.91
chr17	86808744	86810306	1563	510	109	387.22	8.25	0.91
chr18	9433532	9435429	1898	121	113	339.82	8.25	0.91
chr15	88153563	88156327	2765	2556	162	387.51	8.19	0.91
chr14	120788003	120790089	2087	253	131	337.78	8.05	0.91
chr1	188790967	188793014	2048	691	114	304.64	7.97	0.91
chr4	146958568	146961694	3127	1298	239	469.36	7.87	0.91
chr8	121485555	121487702	2148	1918	123	338.22	7.84	0.91
chr2	72523018	72524966	1949	1369	115	320.51	7.79	0.91
chr10	53089872	53092114	2243	1553	124	304.13	7.62	0.91
chr2	169725515	169727309	1795	692	104	304.71	7.56	0.91
chr15	95107946	95110707	2762	786	153	304.44	7.03	0.91
chr9	3026072	3027245	1174	648	516	320.16	5.27	0.91
chr1	188995909	188997639	1731	213	125	470.74	15.12	0.92
chr14	103719071	103720858	1788	486	158	686.6	14.43	0.92
chr1	129834840	129836689	1850	716	163	688.1	14	0.92
chr8	47187241	47188423	1183	713	91	357.78	13.06	0.92
chr13	60305171	60305942	772	153	70	321.46	12.37	0.92
chr16	13544684	13545665	982	553	81	340.88	12.37	0.92
chr6	124939661	124941094	1434	351	116	471.98	12.37	0.92
chr6	118311104	118312546	1443	692	99	320.77	12.06	0.92
chr15	96413724	96415481	1758	181	128	470.86	11.68	0.92
chr2	178147356	178149209	1854	1076	106	305.6	11.68	0.92
chr2	127666098	127667276	1179	802	95	340.52	11.33	0.92
chr14	25356115	25358366	2252	672	145	471.56	11.28	0.92
chr14	55166028	55167254	1227	504	96	340.96	10.95	0.92
chr10	81515980	81517032	1053	796	86	357.69	10.31	0.92
chr17	12444955	12446695	1741	563	108	340.42	10.31	0.92
chr2	178435479	178437138	1660	420	108	357.92	10.31	0.92
chr5	129107687	129109006	1320	662	96	357.31	10.31	0.92
chr8	75766704	75769635	2932	2559	167	469.5	10.31	0.92
chr1	103548247	103549941	1695	928	101	305.82	9.62	0.92
chr11	113926192	113928071	1880	985	120	387.92	9.62	0.92
chr2	178368093	178370308	2216	256	123	339.99	9.62	0.92
chr7	50444797	50446670	1874	526	115	357.18	9.62	0.92
chr2	169529045	169531335	2291	776	134	357.33	9.52	0.92
chr1	90844812	90846390	1579	1194	111	339.98	9.46	0.92
chr15	53340897	53342423	1527	379	107	321.38	9.15	0.92
chr14	71139021	71140717	1697	598	101	305.43	8.93	0.92
chr2	169646347	169648404	2058	752	115	321.49	8.93	0.92
chr2	169695361	169697449	2089	1350	119	357.72	8.93	0.92
chr7	141192189	141193928	1740	717	105	321.7	8.93	0.92
chr17	63939599	63940907	1309	792	108	357.25	8.65	0.92
chr15	25766141	25767766	1626	1313	120	322.03	8.56	0.92
chr15	38080205	38082078	1874	214	122	340.99	8.28	0.92
chr10	76907352	76908891	1540	340	96	306.09	8.25	0.92
chr2	150140343	150141851	1509	498	96	306.26	8.25	0.92
chr4	152248883	152251370	2488	2210	127	321.97	8.25	0.92
chr4	152638227	152640646	2420	1065	126	321.97	8.25	0.92
chr14	66528588	66530758	2171	1542	127	306.03	8.18	0.92
chr17	29662219	29664538	2320	1431	144	320.81	7.82	0.92
chr17	73280546	73281994	1449	1071	107	340.28	7.56	0.92
chr2	169583858	169586149	2292	1464	122	320.87	7.56	0.92
chr2	169805886	169808139	2254	1272	121	321.67	7.56	0.92
chr7	30922563	30924239	1677	297	108	341.47	7.3	0.92
chr8	91564486	91566370	1885	384	109	305.47	7.3	0.92
chr8	121357958	121360360	2403	291	123	305.55	7.3	0.92
chr17	14684062	14686383	2322	1288	150	305.67	7.07	0.92
chr2	169741097	169743609	2513	938	129	340.21	6.87	0.92
chr4	146972940	146974182	1243	242	164	305.66	6.54	0.92
chr18	80352935	80353957	1023	464	78	306.76	15.8	0.93
chr8	86985023	86987072	2050	931	141	471.99	12.61	0.93
chr6	87224210	87225342	1133	717	87	342.3	12.37	0.93
chr8	115005983	115007475	1493	326	98	322.78	12.37	0.93
chr9	89774227	89774874	648	429	63	307.62	12.37	0.93
chr16	18582667	18584277	1611	288	123	473.86	11.68	0.93
chr18	76418739	76420055	1317	900	96	358.08	11.68	0.93
chr2	178677424	178679235	1812	1544	102	307.53	11.68	0.93
chr7	138948274	138950444	2171	1514	115	307.32	11.68	0.93
chr1	71713829	71714892	1064	428	80	306.87	11.55	0.93
chr17	22866980	22868414	1435	653	102	357.98	11.28	0.93
chr3	117562788	117563804	1017	220	80	323.14	10.99	0.93
chr8	4623012	4624198	1187	518	89	342.18	10.99	0.93
chr9	62862589	62865407	2819	2540	199	693.2	10.99	0.93
chr18	62636333	62638199	1867	919	131	322.43	10.91	0.93
chr6	146825337	146826672	1336	241	113	342.22	10.71	0.93
chr13	94977944	94979313	1370	584	103	322.2	10.67	0.93
chr9	110393561	110394705	1145	495	89	342.64	10.62	0.93
chr13	35837680	35840038	2359	579	193	692.82	10.39	0.93
chr13	56042801	56044061	1261	544	89	323.16	10.31	0.93
chr2	169129014	169130671	1658	558	108	358.36	10.31	0.93
chr8	23594036	23596007	1972	459	121	359.05	9.91	0.93
chr4	145704433	145706018	1586	868	103	341.52	9.62	0.93
chr1	6267011	6268200	1190	671	98	306.33	9.2	0.93
chrX	166433268	166434489	1222	637	202	473.72	9.05	0.93
chr11	114017702	114020386	2685	858	160	474.38	8.93	0.93
chr14	84845227	84846822	1596	828	98	307.12	8.93	0.93
chr17	65000875	65002561	1687	1423	101	307.42	8.93	0.93
chr18	37691733	37693689	1957	463	118	359.09	8.93	0.93
chr18	37907759	37909704	1946	987	109	306.44	8.93	0.93
chr4	152778463	152780320	1858	1185	109	323.05	8.93	0.93
chr6	117265396	117267413	2018	1513	114	322.9	8.93	0.93
chr15	83071409	83073236	1828	185	126	358.62	8.52	0.93
chrX	166441936	166442687	752	568	160	323.63	8.41	0.93
chr15	78101724	78102989	1266	619	116	342.62	8.36	0.93
chr1	164971972	164973718	1747	877	110	322.83	8.25	0.93
chr4	152885417	152887292	1876	383	107	307.48	8.25	0.93
chr5	113174468	113176349	1882	921	107	306.35	8.25	0.93
chr7	25253287	25254887	1601	499	108	342.18	8.25	0.93
chr15	8809617	8811335	1719	1042	121	342.95	7.86	0.93
chr2	179212589	179214744	2156	292	129	359.1	7.71	0.93
chr13	52473647	52475534	1888	1243	113	341.81	7.56	0.93
chr12	114022932	114024685	1754	945	105	306.82	7.3	0.93
chr17	75388384	75390388	2005	1067	126	322.14	7.3	0.93
chrX	166425162	166425980	819	301	187	472.2	6.61	0.93
chrX	166414730	166420203	5474	1833	753	691.05	4.32	0.93
chr11	3075070	3080368	5299	3012	2082	358.41	2.62	0.93
chr11	7237878	7239738	1861	439	162	694.58	17.87	0.94
chr1	185490506	185491547	1042	207	82	307.74	14.6	0.94
chr18	3114952	3115909	958	773	87	343.32	14.57	0.94
chr19	44615322	44616319	998	291	80	308.39	14.09	0.94
chr1	72179234	72180001	768	356	78	360.59	13.09	0.94
chr2	30304502	30306467	1966	1304	136	474.82	13.06	0.94
chr2	130989777	130991494	1718	961	110	343.64	11.89	0.94
chr15	90985673	90987509	1837	1032	124	359.38	11.78	0.94
chr18	6330931	6332100	1170	274	91	361.39	11.68	0.94
chr2	149950461	149953133	2673	1029	193	694.74	11.68	0.94
chr11	95499278	95500182	905	660	89	308.94	11.31	0.94
chr2	154665418	154667042	1625	629	114	343.32	11.1	0.94
chr1	116160117	116161498	1382	1250	91	308.07	10.99	0.94
chr4	152854485	152855867	1383	1168	91	307.84	10.99	0.94
chr8	71312927	71314273	1347	808	95	343.51	10.99	0.94
chr15	11805627	11806727	1101	478	91	324.79	10.97	0.94
chr13	99151087	99152100	1014	784	81	308.5	10.79	0.94
chr8	119106732	119108731	2000	1083	122	343.48	10.79	0.94
chr15	84436706	84437636	931	404	87	343.32	10.76	0.94
chr13	30370967	30372504	1538	926	116	361.94	10.67	0.94
chr11	11937677	11938980	1304	291	93	325.54	10.51	0.94
chr13	44385574	44387129	1556	783	103	361.66	10.31	0.94
chr17	9938710	9940337	1628	858	110	324.48	10.1	0.94
chr19	56307341	56308770	1430	381	101	308.39	9.93	0.94
chr17	5722737	5724709	1973	382	118	308.98	9.74	0.94
chr11	57491074	57493072	1999	961	111	308.61	9.62	0.94
chr12	56645671	56647461	1791	398	107	323.92	9.62	0.94
chr15	37762745	37764381	1637	1284	105	343.36	9.62	0.94
chr3	37853051	37854852	1802	1273	113	359.52	9.62	0.94
chr14	118642159	118643455	1297	1037	106	361.25	9.55	0.94
chrX	166429331	166431298	1968	1537	251	476.92	9.47	0.94
chr1	145692435	145693806	1372	251	102	343.13	9.13	0.94
chr11	119918354	119920273	1920	1462	125	360.76	9.13	0.94
chr2	169674319	169675892	1574	808	100	324.58	8.93	0.94
chr5	81869328	81870448	1121	663	84	323.78	8.93	0.94
chr13	96165866	96167558	1693	162	104	325.02	8.25	0.94
chr4	127696681	127698810	2130	1001	115	308.67	8.25	0.94
chr5	127721600	127723508	1909	877	111	325.39	8.25	0.94
chr2	178914871	178917548	2678	181	132	324.58	7.56	0.94
chr8	121425444	121428262	2819	1480	137	324.38	7.56	0.94
chr10	76210384	76212499	2116	864	134	307.89	7.3	0.94
chr13	57860868	57864139	3272	1598	200	475.23	7.3	0.94
chr8	119130925	119132992	2068	613	119	343.53	6.87	0.94
chr17	39979897	39985818	5922	2404	4445	476.09	2.29	0.94
chr8	47821744	47822908	1165	547	93	363.07	15.13	0.95
chr11	20652137	20653922	1786	827	130	477.8	12.37	0.95
chr11	95866130	95867502	1373	1040	96	344.03	12.37	0.95
chr19	37700874	37702116	1243	462	94	363.26	12.37	0.95
chr12	111514797	111516408	1612	1071	108	362.13	11.68	0.95
chr19	61196918	61198134	1217	548	108	477.18	11.68	0.95
chr17	22991026	22992521	1496	600	103	362.29	10.99	0.95
chr3	21407537	21409902	2366	1170	182	696.85	10.99	0.95
chr11	103213590	103215047	1458	126	100	345.29	10.82	0.95
chr17	54291259	54292542	1284	261	97	345.4	10.75	0.95
chr11	67104128	67105907	1780	485	110	345	10.31	0.95
chr17	17455462	17456704	1243	682	94	363.26	10.31	0.95
chr8	108944484	108946101	1618	1123	101	309.85	9.96	0.95
chr17	65032661	65034023	1363	1141	103	309.08	9.68	0.95
chr11	82200615	82202140	1526	729	104	361.95	9.62	0.95
chr11	120074327	120075785	1459	826	99	343.9	9.62	0.95
chr17	22057107	22058340	1234	906	87	309.04	9.62	0.95
chr2	169371106	169373038	1933	457	115	345.25	9.62	0.95
chr3	66883036	66884154	1119	599	82	309.98	9.62	0.95
chr15	76964710	76966078	1369	395	119	309.5	9.58	0.95
chr6	149288164	149289734	1571	1365	105	345.02	9.45	0.95
chr2	171104447	171106604	2158	777	122	344.67	8.93	0.95
chr4	109652103	109654664	2562	1425	157	480.45	8.93	0.95
chr4	152833693	152835720	2028	516	112	309.26	8.93	0.95
chr5	149748227	149750219	1993	1307	111	309.69	8.93	0.95
chr2	178017388	178020444	3057	1962	189	480.09	8.76	0.95
chr5	143938301	143939541	1241	635	133	477.95	8.67	0.95
chr15	100520315	100522156	1842	758	146	309.95	8.29	0.95
chr12	86634344	86636306	1963	1269	108	309.25	8.25	0.95
chr2	172375342	172377408	2067	276	122	362	8.25	0.95
chr4	135085956	135087635	1680	764	114	310.22	7.86	0.95
chr13	60306023	60307981	1959	319	134	344.59	7.8	0.95
chr4	152200577	152202972	2396	603	122	309.19	7.56	0.95
chr4	152971989	152974338	2350	483	131	362.84	6.87	0.95
chr15	10742411	10743661	1251	862	123	325.95	6.37	0.95
chr11	3001039	3002470	1432	1058	371	695.8	5.34	0.95
chr15	38902904	38903585	682	525	69	345.53	15.12	0.96
chr4	146885349	146886844	1496	1246	138	482.2	14.45	0.96
chr10	81567167	81568447	1281	1048	93	346.12	13.74	0.96
chr12	110774772	110776167	1396	944	116	483.25	13.74	0.96
chr13	98038343	98040254	1912	699	135	481.07	13.06	0.96
chr7	48735941	48738012	2072	873	171	698.98	13.06	0.96
chr9	62301976	62303115	1140	805	84	311.65	12.37	0.96
chr7	149855143	149857835	2693	1289	207	701.36	12.17	0.96
chr13	99155740	99157067	1328	800	99	364.48	11.95	0.96
chr15	39822747	39824474	1728	396	102	311.66	11.68	0.96
chr1	193069715	193070815	1101	763	88	310.5	11.19	0.96
chr17	56261319	56262552	1234	709	99	345.64	11.1	0.96
chr16	89769443	89771731	2289	1537	148	480.74	10.99	0.96
chr15	6669218	6670513	1296	1042	99	311.84	10	0.96
chr11	108019862	108021367	1506	521	111	311.3	9.91	0.96
chr8	119907357	119908943	1587	839	112	311.38	9.74	0.96
chr17	51242648	51244046	1399	1047	92	310.85	9.62	0.96
chr2	169586487	169588933	2447	955	131	345.72	9.62	0.96
chr8	129153225	129154824	1600	612	113	364.9	9.13	0.96
chr17	69189471	69191235	1765	1206	104	310.52	8.93	0.96
chr2	169619607	169621849	2243	1340	128	364.72	8.93	0.96
chr2	178960288	178961893	1606	318	107	363.5	8.93	0.96
chr7	13452231	13454409	2179	1596	117	311.67	8.93	0.96
chr11	117078105	117080204	2100	647	141	365.01	8.65	0.96
chr16	93785892	93787091	1200	939	90	345.91	8.25	0.96
chr15	85039338	85042141	2804	540	165	345.84	7.94	0.96
chr7	16538824	16540740	1917	1657	128	346.14	7.3	0.96
chr4	3016542	3018689	2148	1215	270	364.64	7.11	0.96
chrX	166434644	166436267	1624	1004	214	311.25	7.02	0.96
chr4	146709059	146712748	3690	1316	379	346.07	6.51	0.96
chr15	90194866	90196482	1617	1038	175	363.36	5.73	0.96
chr15	85861500	85864080	2581	879	192	311.03	5.7	0.96
chr13	13986291	13987540	1250	784	93	347.05	13.74	0.97
chr13	58008008	58011367	3360	2152	217	701.92	13.74	0.97
chr6	137748122	137749059	938	605	80	346.66	13.06	0.97
chr6	114389037	114389962	926	770	79	313.81	13.05	0.97
chr3	87831720	87832674	955	319	82	346.53	12.61	0.97
chr1	183717004	183718253	1250	1044	87	312.03	12.37	0.97
chr12	85526643	85527983	1341	662	114	484.7	12.37	0.97
chrX	146801389	146803895	2507	1754	188	702.24	12.37	0.97
chr10	59035627	59036706	1080	570	81	312.46	12.34	0.97
chr18	69947914	69950039	2126	1067	143	484.45	10.99	0.97
chr5	125280375	125281650	1276	310	88	312.6	10.99	0.97
chr8	127340608	127341816	1209	278	93	365.25	10.99	0.97
chr17	37354195	37355443	1249	676	87	312.27	10.31	0.97
chr2	156617033	156618251	1219	981	89	313.24	9.87	0.97
chr1	55225103	55226845	1743	1257	109	346.39	9.62	0.97
chr6	6498067	6499205	1139	847	83	311.91	9.62	0.97
chr9	57178316	57180259	1944	997	110	312.75	9.62	0.97
chr8	37322345	37324661	2317	1110	130	346.56	9.13	0.97
chr2	179170264	179172658	2395	2119	152	483.65	8.93	0.97
chr7	28813030	28814839	1810	794	106	314.01	8.93	0.97
chr2	156850834	156853785	2952	311	193	484.61	8.84	0.97
chr13	52240090	52241643	1554	629	111	313.12	8.65	0.97
chr15	92226836	92228499	1664	467	109	346.82	8.54	0.97
chr5	151864454	151866060	1607	441	109	346.82	8.25	0.97
chr9	117150002	117151655	1654	800	101	314.11	7.56	0.97
chr15	8798334	8800943	2610	2191	204	346.98	5.6	0.97
chrX	166409703	166414453	4751	618	502	346.95	3.82	0.97
chr1	89217471	89218525	1055	334	88	347.2	14.6	0.98
chr16	16107991	16109850	1860	372	134	487.09	13.74	0.98
chr10	12381689	12383384	1696	410	115	315.9	12.44	0.98
chr2	181263247	181266120	2874	2347	202	707.29	11.68	0.98
chr2	167853114	167854754	1641	1027	106	347.72	11.64	0.98
chr6	54659872	54661448	1577	358	108	347.7	11.43	0.98
chr16	92124209	92125621	1413	856	93	314.32	10.99	0.98
chr4	101523024	101525324	2301	1437	127	348.18	10.99	0.98
chr2	173334887	173337499	2613	1499	213	704.9	10.66	0.98
chr7	134581207	134582590	1384	565	97	348.24	10.31	0.98
chr8	79970586	79972761	2176	1916	145	486.31	10.31	0.98
chr14	31910434	31911429	996	865	78	314.26	9.62	0.98
chr15	94233498	94234682	1185	862	85	314.26	9.62	0.98
chr2	169256928	169258450	1523	366	98	316.18	9.62	0.98
chr2	169781786	169783591	1806	1027	106	314.79	9.62	0.98
chr4	153102471	153104773	2303	1607	126	347.82	9.62	0.98
chr11	17073181	17075109	1929	1776	114	347.77	9.51	0.98
chr2	166931020	166933337	2318	616	143	316.04	8.35	0.98
chr2	133377969	133379490	1522	494	97	316.4	8.25	0.98
chr2	171927399	171929167	1769	276	110	347.3	8.25	0.98
chr2	174633017	174635107	2091	670	115	315.54	8.25	0.98
chr2	178944994	178948179	3186	924	178	488.08	8.25	0.98
chr14	63467147	63468836	1690	538	155	487.96	8.01	0.98
chr11	11888278	11890083	1806	405	106	314.79	7.56	0.98
chr2	18275737	18277740	2004	1091	120	348.34	13.94	0.99
chr10	57783747	57784951	1205	940	88	302.82	13.2	0.99
chr14	118429848	118431564	1717	811	129	488.69	13.06	0.99
chr15	98574468	98575671	1204	445	103	302.81	13.06	0.99
chr3	14592159	14593363	1205	1029	84	302.33	11.68	0.99
chr10	121524457	121525836	1380	1009	97	349.22	10.99	0.99
chr2	170520151	170522168	2018	1408	113	316.96	10.99	0.99
chr2	179377832	179379903	2072	689	120	348.82	10.31	0.99
chr9	98783731	98785632	1902	778	107	302.64	10.31	0.99
chr13	104113096	104115691	2596	423	160	488.65	10.24	0.99
chr8	11390935	11392637	1703	1396	127	317.06	9.89	0.99
chr2	151861022	151862337	1316	659	107	348.75	9.74	0.99
chr1	92815893	92817251	1359	652	99	302.43	9.62	0.99
chr13	65395516	65398391	2876	2713	203	713.68	9.62	0.99
chr15	87179934	87182794	2861	1329	168	489.03	9.62	0.99
chr19	24791421	24792625	1205	1003	84	302.33	9.62	0.99
chr10	79026660	79028516	1857	675	108	317.13	8.93	0.99
chr13	51125393	51127283	1891	1781	109	316.7	8.93	0.99
chr2	179262953	179264990	2038	1261	119	349.27	8.93	0.99
chr2	45183440	45184760	1321	655	96	316.49	8.52	0.99
chr8	4621420	4622822	1403	813	103	302.94	8.31	0.99
chr10	36700878	36702652	1775	1400	103	302.47	8.25	0.99
chr17	86701066	86703264	2199	1876	124	349.01	8.25	0.99
chr4	153111967	153114019	2053	1559	114	316.5	8.25	0.99
chr10	81593048	81594634	1587	594	106	348.61	7.97	0.99
chr3	122420044	122421797	1754	1237	130	349.26	7.55	0.99
chr15	96096119	96100208	4090	1231	317	712.8	7.3	0.99
chr16	3231539	3236721	5183	256	470	489.52	6.41	0.99
chr4	132679996	132680678	683	351	64	303.34	13.06	1
chr7	48629704	48631722	2019	1392	171	715.01	13.06	1
chr6	124603022	124604174	1153	563	89	351.42	12.37	1
chr14	76617369	76618783	1415	282	123	496.17	10.79	1
chr1	93024003	93025851	1849	1269	137	494.45	10.62	1
chr18	37915232	37917418	2187	850	146	490.45	9.62	1
chr2	179177308	179179927	2620	722	194	715.37	9.62	1
chr13	114660533	114663658	3126	764	177	493.14	8.93	1
chr17	87557237	87558798	1562	527	124	349.44	8.93	1
chr14	32651141	32652835	1695	370	108	349.4	8.91	1
chr17	84306104	84307664	1561	868	108	351.45	8.89	1
chr4	47264786	47266406	1621	867	115	350.48	8.76	1
chr2	166233698	166235323	1626	591	143	349.52	8.29	1
chr8	4618312	4619798	1487	303	101	350.84	8.25	1
chr15	88241164	88243917	2754	1973	155	303.69	7.82	1
chr18	45718600	45720499	1900	318	107	303.01	7.56	1
chr17	80399504	80402086	2583	768	136	351.04	6.87	1
chr11	33096388	33098998	2611	1531	152	303.08	6.7	1
chr12	111517031	111518939	1909	842	167	718.41	13.06	1.01
chr9	110581948	110583056	1109	783	106	497.86	13.06	1.01
chr11	82741821	82744102	2282	1406	182	720.3	12.37	1.01
chr1	65255911	65257912	2002	1608	159	496.98	10.28	1.01
chr15	96461954	96463633	1680	679	119	352.05	10.27	1.01
chr15	86532793	86535678	2886	1429	174	496.6	9.22	1.01
chr2	172485324	172488002	2679	1775	139	351.93	8.93	1.01
chr2	172640092	172642602	2511	817	134	351.89	8.93	1.01
chr2	174655982	174658490	2509	733	131	352.23	8.93	1.01
chr6	17542844	17544669	1826	758	123	352.53	8.76	1.01
chr2	179108579	179110512	1934	715	124	351.78	8.52	1.01
chr12	14156360	14158537	2178	613	124	352.9	8.25	1.01
chr2	169577440	169580010	2571	435	160	497.56	7.56	1.01
chr9	3018707	3019522	816	649	262	351.8	7.49	1.01
chr19	61257999	61259478	1480	1005	149	720.64	19.24	1.02
chr16	98231801	98232595	795	232	92	501.44	16.49	1.02
chr15	95105979	95107934	1956	1209	172	720.91	15.93	1.02
chr9	77618056	77619533	1478	1228	101	352.96	13.06	1.02
chr17	64109547	64111069	1523	1214	123	498.6	12.37	1.02
chr18	11052199	11054609	2411	1072	155	499.61	11.68	1.02
chr4	125674317	125676145	1829	1039	113	353.84	11.68	1.02
chr6	88166746	88168023	1278	383	94	353.99	10.99	1.02
chr1	122010712	122012165	1454	1198	101	353.01	10.82	1.02
chr12	100881970	100883388	1419	980	99	353.47	10.31	1.02
chr2	149955600	149957048	1449	994	100	353.08	10.31	1.02
chr3	108935569	108937102	1534	846	103	353.33	10.31	1.02
chr12	108123139	108125063	1925	1014	116	353.06	9.62	1.02
chr4	146892373	146895455	3083	858	540	498.02	5.49	1.02
chr10	41504250	41506074	1825	1092	164	722	15.8	1.03
chr5	141144549	141145744	1196	277	91	354.23	12.37	1.03
chr17	36161960	36164240	2281	1330	231	723.39	11.17	1.03
chr7	30939805	30941364	1560	669	125	502.86	10.99	1.03
chr8	120003313	120004454	1142	761	89	354.48	10.99	1.03
chr12	56700701	56702395	1695	469	130	501.85	10.31	1.03
chr11	68480376	68482428	2053	1039	124	355.44	9.78	1.03
chr2	169125197	169127313	2117	578	147	502.38	9.41	1.03
chr2	169150981	169153714	2734	909	166	501.84	8.93	1.03
chr7	54625089	54627315	2227	1310	126	355.74	8.93	1.03
chr2	120964467	120966333	1867	808	125	355.49	8.18	1.03
chr1	71708497	71710437	1941	1392	152	355.57	7.73	1.03
chr3	101815341	101817299	1959	1017	118	355.23	7.49	1.03
chr19	58564827	58566781	1955	1594	132	354.67	7.19	1.03
chr4	146910196	146913230	3035	780	226	727.27	13.18	1.04
chr17	21165933	21166959	1027	545	103	502.88	13.06	1.04
chr17	12584173	12585871	1699	1297	109	355.86	12.37	1.04
chr4	98644199	98646573	2375	1109	186	723.61	11.68	1.04
chr12	117292238	117293963	1726	1311	110	356.47	10.31	1.04
chr13	35381645	35383524	1880	930	115	355.94	10.31	1.04
chr13	91851859	91853585	1727	791	110	356.26	10.31	1.04
chr15	79875925	79876802	878	528	85	356.11	9.93	1.04
chr4	49541828	49543754	1927	690	139	505.17	9.62	1.04
chr17	12816787	12819154	2368	1387	160	503.91	9.61	1.04
chr2	179165814	179169336	3523	259	191	503.91	8.93	1.04
chr10	76128289	76130408	2120	1147	137	356.16	8.78	1.04
chr15	58897901	58899723	1823	624	159	356.8	6.74	1.04
chrX	166436847	166437386	540	397	92	297.71	14.5	1.05
chr3	100951329	100952152	824	628	69	296.86	14.43	1.05
chr14	22803506	22805223	1718	1209	169	727.63	12.85	1.05
chr2	179255765	179258235	2471	805	158	506.03	11.68	1.05
chr4	12033222	12034097	876	373	71	296.49	11.68	1.05
chr11	8718768	8720772	2005	995	198	727.63	11.3	1.05
chr5	150093769	150094829	1061	740	78	296.61	10.99	1.05
chr6	72030343	72031725	1383	766	91	297.06	10.62	1.05
chr14	29323114	29324919	1806	617	103	296.58	9.62	1.05
chr17	22124126	22126000	1875	1015	115	356.97	8.93	1.05
chr2	38839028	38841380	2353	304	149	298.26	8.82	1.05
chr2	171886187	171888213	2027	523	110	297.78	8.25	1.05
chr14	120744366	120746872	2507	470	165	506.17	7.71	1.05
chr9	2999958	3001148	1191	142	637	506.48	6.08	1.05
chr8	55670545	55672768	2224	1796	144	508.67	15.12	1.06
chr13	104299812	104300773	962	289	78	299.46	13.22	1.06
chr16	86096931	86098500	1570	1246	92	274.94	13.06	1.06
chr15	75151563	75153691	2129	710	203	731.38	12.52	1.06
chr1	38280542	38282659	2118	1602	146	506.6	12.37	1.06
chr13	24285140	24286402	1263	948	82	275.31	12.37	1.06
chr14	34248116	34249406	1291	277	115	508.46	12.37	1.06
chr14	118634489	118635958	1470	218	122	506.72	12.37	1.06
chr13	74584939	74585780	842	317	70	299.05	11.68	1.06
chr4	40886309	40887763	1455	856	93	298.49	10.99	1.06
chr17	66092875	66095817	2943	1887	222	729.82	10.95	1.06
chrX	12959545	12961601	2057	859	107	275.57	10.31	1.06
chr8	127437561	127439288	1728	210	99	275.97	9.96	1.06
chr19	57420536	57421455	920	562	73	298.71	9.62	1.06
chr4	41692460	41694001	1542	1278	95	299.3	9.62	1.06
chr4	136707447	136708523	1077	812	79	299.56	9.62	1.06
chr7	151534111	151535556	1446	1311	88	274.85	9.62	1.06
chr8	121421965	121423822	1858	1561	105	298.86	9.62	1.06
chr11	108790048	108791804	1757	1491	98	275.84	8.93	1.06
chr13	65186519	65188140	1622	637	92	265.02	8.93	1.06
chr2	169570276	169572268	1993	1088	104	275	8.93	1.06
chr6	29697889	29698982	1094	528	161	275.04	8.5	1.06
chr6	88124189	88125786	1598	1071	93	275.62	8.25	1.06
chr7	146766566	146768483	1918	714	107	299.71	8.25	1.06
chr1	44147845	44149561	1717	477	111	299.05	8.18	1.06
chr1	135325578	135327112	1535	974	101	298.28	7.91	1.06
chr13	57967485	57969377	1893	222	101	274.98	7.56	1.06
chr2	169404180	169406505	2326	2128	119	298.39	7.56	1.06
chr4	152767483	152769743	2261	777	110	275.84	7.56	1.06
chr12	56956185	56958095	1911	1286	139	509.24	14.43	1.07
chr18	64821660	64822607	948	633	71	276.26	13.74	1.07
chr1	58991985	58992896	912	115	73	301.02	13.06	1.07
chr18	74886522	74887297	776	522	63	265.46	13.06	1.07
chr1	175492579	175493302	724	404	61	265.89	12.37	1.07
chr13	66532051	66533024	974	108	72	276.55	12.37	1.07
chr17	70998684	70999797	1114	473	77	276.29	12.37	1.07
chr13	67591353	67593691	2339	929	186	733.75	11.68	1.07
chr17	44172369	44173694	1326	538	88	277.11	11.43	1.07
chr6	108812203	108813517	1315	757	84	266.37	11.26	1.07
chr18	64819463	64821582	2120	1239	148	508.81	10.62	1.07
chr13	95523707	95524865	1159	667	82	299.82	10.31	1.07
chr2	160190907	160192505	1599	1502	97	300.19	10.31	1.07
chr6	87908600	87909804	1205	1011	84	276.39	10.06	1.07
chr1	45786167	45787601	1435	99	97	299.93	9.86	1.07
chr17	64084597	64085925	1329	1153	88	300.17	9.62	1.07
chr8	75778162	75779302	1141	391	78	276.65	9.62	1.07
chr15	87131408	87133302	1895	481	116	300.46	9.42	1.07
chr17	46481881	46483041	1161	242	84	276.39	9.08	1.07
chr1	65403825	65404896	1072	152	74	265.86	8.93	1.07
chr12	109153599	109156256	2658	642	165	511.16	8.93	1.07
chr18	37677862	37679615	1754	868	102	300.42	8.93	1.07
chr2	178564652	178566208	1557	176	90	265.24	8.93	1.07
chr5	127723542	127724959	1418	140	91	300.04	8.93	1.07
chr13	112711886	112713115	1230	1083	81	276.13	8.25	1.07
chr15	87229011	87230794	1784	927	103	300.75	8.25	1.07
chr3	106638483	106639737	1255	953	82	277.11	8.25	1.07
chr6	98774514	98775703	1190	464	78	265.27	8.25	1.07
chr9	114421573	114422832	1260	1006	82	275.99	8.25	1.07
chr12	18230853	18232862	2010	284	125	276.5	8.24	1.07
chr15	10717130	10718750	1621	634	115	265.44	7.89	1.07
chr10	39323455	39325472	2018	731	104	265.23	7.56	1.07
chr2	168978874	168981251	2378	616	135	301.1	7.4	1.07
chr2	171882883	171884821	1939	1699	109	265.29	7.3	1.07
chr7	146769121	146770521	1401	741	91	266.51	7.3	1.07
chr17	30802754	30804004	1251	659	129	276.81	7	1.07
chr18	77306538	77308443	1906	230	123	265.16	6.82	1.07
chr6	129452467	129454523	2057	182	107	265.77	6.68	1.07
chr15	88113635	88116011	2377	1899	126	265.79	6.43	1.07
chr12	17910455	17911250	796	281	64	267.13	18.55	1.08
chr4	152807219	152808569	1351	599	89	301.82	13.74	1.08
chr13	74508597	74510336	1740	919	133	511.4	13.06	1.08
chr14	79639295	79640587	1293	1063	89	278.25	12.78	1.08
chrX	4658499	4659256	758	201	76	301.72	12.65	1.08
chr15	35328573	35329528	956	320	76	301.72	12.63	1.08
chr6	149307357	149308270	914	815	70	278.22	12.37	1.08
chr7	25108827	25109894	1068	477	74	266.83	12.37	1.08
chr11	79050522	79052234	1713	302	174	736.85	12.22	1.08
chr1	89215154	89217422	2269	2014	158	511.72	12.12	1.08
chr4	146778153	146779462	1310	745	157	277.83	11.13	1.08
chr18	67556957	67558217	1261	891	73	218.58	10.99	1.08
chr18	43134141	43135726	1586	1350	118	267.35	10.93	1.08
chr1	37478954	37480262	1309	258	79	246.22	10.31	1.08
chr11	114089633	114091357	1725	865	86	218.52	10.31	1.08
chr13	84375614	84377402	1789	1175	135	512.65	10.31	1.08
chr7	148983368	148984738	1371	511	86	277.8	10.31	1.08
chr18	61564859	61565911	1053	371	71	218.39	9.66	1.08
chr11	23858296	23859716	1421	553	78	218.76	9.62	1.08
chr2	169559895	169561187	1293	999	74	218.54	9.62	1.08
chr2	178402209	178404251	2043	555	107	277.9	9.62	1.08
chr4	8476144	8477952	1809	250	98	266.54	9.62	1.08
chr5	34295635	34296831	1197	734	71	218.8	9.62	1.08
chr9	23304965	23306010	1046	670	66	218.38	9.62	1.08
chr15	97808775	97811651	2877	1080	258	735.57	9.39	1.08
chr13	41671488	41673022	1535	745	92	267.14	9.17	1.08
chr17	66060977	66062054	1078	670	76	246.21	9.13	1.08
chr10	26306956	26308375	1420	563	86	267.58	8.93	1.08
chr17	48249554	48250952	1399	452	87	278.27	8.93	1.08
chr2	178234406	178236247	1842	700	101	278.15	8.93	1.08
chr13	63852553	63853847	1295	309	87	277.75	8.89	1.08
chr6	13987072	13988802	1731	320	101	245.85	8.76	1.08
chrX	166443087	166444225	1139	947	85	218.27	8.68	1.08
chr11	63294374	63295502	1129	127	81	267.12	8.55	1.08
chr14	61822482	61825451	2970	1809	196	513.48	8.43	1.08
chr2	179224917	179226811	1895	1430	115	277.75	8.43	1.08
chr17	31906838	31907875	1038	483	68	218.94	8.4	1.08
chr2	179277731	179279539	1809	172	98	266.54	8.25	1.08
chr3	67229149	67230284	1136	277	69	218.62	8.25	1.08
chr11	114359484	114360921	1438	317	86	218.36	8.18	1.08
chr15	87018775	87020478	1704	595	96	267.15	8.08	1.08
chr2	117792793	117794146	1354	606	90	245.84	7.83	1.08
chr8	122862012	122863640	1629	654	112	278.2	7.59	1.08
chrX	166611592	166612596	1005	254	129	277.12	7.58	1.08
chr2	177942753	177944440	1688	349	86	218.94	7.56	1.08
chr5	147613028	147614276	1249	244	77	245.94	7.56	1.08
chr1	186553228	186554895	1668	1241	97	278.37	7.37	1.08
chr2	179431468	179433238	1771	1443	100	246.09	7.3	1.08
chr10	66947312	66949209	1898	893	110	266.79	7.07	1.08
chr2	169344788	169346351	1564	388	87	245.94	6.87	1.08
chr8	117700371	117702479	2109	627	104	267.11	6.87	1.08
chr15	85044641	85046073	1433	1237	107	266.87	6.53	1.08
chr6	140920115	140922362	2248	279	111	267.05	6.18	1.08
chr3	36022739	36023867	1129	537	78	279.53	15.12	1.09
chr15	27904283	27906398	2116	1896	183	738.21	14.41	1.09
chr12	9490598	9492600	2003	1558	143	514.01	13.74	1.09
chr8	128338101	128339266	1166	834	78	268.38	12.94	1.09
chr1	91939133	91940479	1347	955	89	278.56	12.69	1.09
chr11	100086060	100087370	1311	884	86	290.97	12.37	1.09
chr8	35237534	35238420	887	219	69	278.37	12.37	1.09
chr8	72404616	72407587	2972	2001	210	738.41	12.37	1.09
chr2	156053544	156055232	1689	1325	147	516.3	12.12	1.09
chr14	79827227	79828472	1246	482	77	246.57	11.68	1.09
chr3	34412256	34413234	979	476	68	247.16	11.68	1.09
chr6	13598731	13599328	598	161	50	219.69	11.68	1.09
chr14	64260100	64261251	1152	877	78	247.83	11.22	1.09
chr13	29684533	29685374	842	507	62	219.63	11	1.09
chr1	14326204	14327514	1311	673	87	290.97	10.99	1.09
chr14	68741674	68742733	1060	268	74	268.78	10.99	1.09
chr17	10244252	10244959	708	548	55	225.14	10.99	1.09
chr2	179273354	179274649	1296	967	82	268.07	10.99	1.09
chr6	89173875	89174855	981	629	64	219.62	10.99	1.09
chr8	129703548	129704993	1446	1199	80	219.39	10.72	1.09
chr8	122395479	122396611	1133	215	73	235.65	10.59	1.09
chr14	25811426	25812243	818	360	64	260.8	10.31	1.09
chr16	92170250	92171173	924	523	63	219.33	10.31	1.09
chr7	52579211	52580161	951	549	67	247.12	10.31	1.09
chr8	33098566	33099927	1362	335	86	279.73	10.31	1.09
chr6	91562467	91563523	1057	681	82	268.69	10.11	1.09
chr9	104104187	104105254	1068	430	69	220	9.75	1.09
chr13	65206495	65207650	1156	1013	79	279.89	9.62	1.09
chr2	151917844	151919068	1225	1011	72	219.45	9.62	1.09
chr2	170457889	170459407	1519	811	91	278.84	9.62	1.09
chr3	5558076	5559660	1585	626	79	219.12	9.62	1.09
chr4	46358025	46359072	1048	315	75	278.73	9.62	1.09
chr4	120023328	120024116	789	326	36	87.51	9.62	1.09
chr4	152279496	152280674	1179	787	75	248	9.62	1.09
chr5	140937952	140939274	1323	636	76	224.95	9.62	1.09
chr6	37829553	37831132	1580	790	90	260.87	9.62	1.09
chr6	38232952	38234338	1387	124	83	268.05	9.62	1.09
chr7	12600024	12601378	1355	939	84	268.37	9.62	1.09
chr9	95550039	95551237	1199	1016	76	236.03	9.52	1.09
chr18	31778264	31778864	601	104	56	220.15	9.33	1.09
chr6	51601399	51602625	1227	177	78	247.83	9.29	1.09
chr12	88268612	88269838	1227	867	75	219.94	8.96	1.09
chr1	164761200	164761648	449	234	26	87.51	8.93	1.09
chr13	95545749	95547134	1386	712	76	219.2	8.93	1.09
chr16	49865929	49866346	418	278	25	87.51	8.93	1.09
chr16	96040842	96041840	999	116	67	235.56	8.93	1.09
chr17	22868515	22869752	1238	1093	80	267.72	8.93	1.09
chr17	56076613	56078580	1968	930	103	267.89	8.93	1.09
chr2	170852305	170853987	1683	653	84	225.32	8.93	1.09
chr2	178623359	178624414	1056	881	69	235.85	8.93	1.09
chr4	152063278	152065018	1741	1304	98	278.77	8.93	1.09
chr6	33022181	33023565	1385	1090	85	268.47	8.93	1.09
chr8	117262062	117263390	1329	500	78	236.01	8.93	1.09
chr18	62180999	62182671	1673	1186	101	279.38	8.77	1.09
chr15	88010733	88012692	1960	578	107	268.11	8.33	1.09
chr1	107659797	107660493	697	187	35	87.51	8.27	1.09
chr1	78695798	78697184	1387	1044	77	219.02	8.25	1.09
chr13	21611708	21612706	999	831	67	235.56	8.25	1.09
chr13	57703568	57705260	1693	269	91	246.35	8.25	1.09
chr13	92914072	92915624	1553	1298	87	247.95	8.25	1.09
chr17	33486912	33488017	1106	820	69	224.89	8.25	1.09
chr2	169319015	169320437	1423	415	85	260.72	8.25	1.09
chr2	178154884	178156380	1497	1019	85	246.39	8.25	1.09
chr2	179354070	179356234	2165	1283	106	247.62	8.25	1.09
chr4	152244996	152246769	1774	1448	99	278.65	8.25	1.09
chr5	23819515	23820781	1267	581	76	235.93	8.25	1.09
chrX	17402642	17404342	1701	1252	95	268.3	8.25	1.09
chr10	88863004	88864908	1905	852	105	278.56	7.97	1.09
chr15	34338093	34339334	1242	204	93	219.46	7.97	1.09
chr11	61419246	61421312	2067	1032	123	279.68	7.68	1.09
chr11	113873567	113875385	1819	1606	103	267.79	7.62	1.09
chr12	56698404	56700277	1874	1188	101	247.12	7.62	1.09
chr18	37587274	37587808	535	291	30	87.49	7.62	1.09
chr11	108770408	108771601	1194	512	71	219.4	7.56	1.09
chr12	107739217	107739898	682	288	33	87.49	7.56	1.09
chr13	54943104	54944283	1180	133	75	247.78	7.56	1.09
chr13	65368676	65370061	1386	397	77	219.2	7.56	1.09
chr17	72098291	72100422	2132	1383	103	247.28	7.56	1.09
chr8	121824117	121825816	1700	365	91	219.8	7.55	1.09
chr9	64410170	64411498	1329	951	92	236	7.15	1.09
chr15	18645181	18645933	753	262	35	87.49	6.87	1.09
chr4	152879386	152880899	1514	354	81	219.81	6.87	1.09
chr17	44552240	44553675	1436	1153	105	219.42	6.68	1.09
chr4	152156433	152157164	732	462	35	87.51	6.68	1.09
chr17	30837488	30839329	1842	1641	132	235.72	6.59	1.09
chr11	114324902	114325618	717	443	35	87.51	6.54	1.09
chr1	92892396	92893040	645	206	35	87.51	6.48	1.09
chr15	91858488	91863518	5031	1453	686	516.83	6.4	1.09
chr10	95654593	95655226	634	373	35	87.51	6.37	1.09
chr13	59986188	59988582	2395	1956	124	219.64	6.3	1.09
chr11	108769521	108770273	753	577	31	87.49	6.18	1.09
chr2	18894040	18895442	1403	1090	84	224.91	6.09	1.09
chr11	23061883	23062607	725	431	35	87.51	5.96	1.09
chr2	171782985	171783695	711	267	35	87.51	5.84	1.09
chr4	146970849	146972917	2069	1184	212	247.96	5.67	1.09
chr9	104102855	104103595	741	638	35	87.51	5.41	1.09
chr9	3032287	3032785	499	131	244	246.51	5.27	1.09
chr15	54998248	55000128	1881	1251	323	267.65	3.62	1.09
chrX	120216669	120217297	629	377	55	249.03	14.43	1.1
chr9	67018432	67019925	1494	1298	86	236.53	13.97	1.1
chr16	30461069	30462224	1156	788	70	220.82	13.74	1.1
chr4	153067556	153068688	1133	187	70	225.59	13.74	1.1
chr13	4799505	4800307	803	583	66	280.23	13.06	1.1
chr13	91191073	91192411	1339	444	87	291.29	13.06	1.1
chr13	81743745	81744935	1191	370	72	226.26	12.37	1.1
chr14	47398953	47401807	2855	548	206	739.73	12.37	1.1
chr15	94104544	94106261	1718	401	98	280.82	12.28	1.1
chr11	104520440	104522223	1784	1455	151	519.23	12.22	1.1
chr1	179639568	179640787	1220	635	88	248.14	12.17	1.1
chr19	57132055	57132789	735	236	60	236.04	11.74	1.1
chr13	94303666	94304363	698	362	54	220.55	11.68	1.1
chr14	80168561	80171306	2746	1676	202	739.41	11.68	1.1
chr2	169754002	169755520	1519	804	86	248.28	11.68	1.1
chr4	136126582	136127184	603	299	51	225.9	11.68	1.1
chr13	13847189	13847696	508	94	78	291.13	11.29	1.1
chr17	69406537	69407895	1359	440	87	269.3	11.25	1.1
chr1	60788746	60789421	676	248	54	226.84	10.99	1.1
chr11	94412541	94413854	1314	442	76	226.67	10.99	1.1
chr11	116872897	116874013	1117	833	76	261.97	10.99	1.1
chr13	77215672	77216948	1277	816	85	292.06	10.99	1.1
chr4	152789701	152790968	1268	996	80	261.16	10.99	1.1
chr8	41720237	41720509	273	127	20	87.67	10.99	1.1
chr11	64229360	64230676	1317	946	92	291.64	10.95	1.1
chr15	81096990	81098327	1338	357	101	248.24	10.92	1.1
chr2	125097136	125098378	1243	450	86	280.82	10.7	1.1
chr18	37926178	37928117	1940	1373	144	519.67	10.62	1.1
chr4	145042585	145042997	413	137	27	80.84	10.43	1.1
chr13	38094015	38095562	1548	719	89	260.89	10.31	1.1
chr13	65357690	65358775	1086	932	72	249	10.31	1.1
chr15	49595354	49595741	388	166	23	80.93	10.31	1.1
chr15	94035775	94037508	1734	373	98	280.07	10.31	1.1
chr16	15179568	15180618	1051	298	77	292.09	10.31	1.1
chr17	83570674	83572050	1377	357	81	270.13	10.31	1.1
chr19	57421618	57422790	1173	299	73	236.36	10.31	1.1
chr2	35242185	35243734	1550	762	86	248.51	10.31	1.1
chr4	5951647	5953126	1480	1191	87	261.81	10.31	1.1
chr4	142387168	142387815	648	171	32	87.36	10.31	1.1
chr9	22651339	22651638	300	141	21	87.75	10.31	1.1
chrX	36007874	36008324	451	193	25	80.92	10.31	1.1
chr10	45063663	45064459	797	421	66	281.16	10.27	1.1
chr16	29911798	29912855	1058	323	81	261.97	10.11	1.1
chr11	52893133	52894433	1301	699	84	270.1	9.96	1.1
chr2	169815953	169817112	1160	632	72	220.99	9.82	1.1
chr17	48893924	48895371	1448	1011	95	280.64	9.74	1.1
chr15	27203313	27203622	310	201	22	87.44	9.7	1.1
chr1	94203907	94205093	1187	201	86	280.76	9.62	1.1
chr14	123307044	123308187	1144	481	72	236.11	9.62	1.1
chr15	26107656	26108720	1065	217	67	220.76	9.62	1.1
chr15	44491461	44492664	1204	293	74	236.24	9.62	1.1
chr15	94159149	94161186	2038	1785	104	261.98	9.62	1.1
chr17	17175838	17176463	626	218	30	79.83	9.62	1.1
chr17	19935244	19935631	388	135	23	80.93	9.62	1.1
chr2	169700755	169702165	1411	929	79	226.49	9.62	1.1
chr3	14231891	14232218	328	148	22	87.78	9.62	1.1
chr4	152784095	152785635	1541	889	92	280.66	9.62	1.1
chr8	27363924	27364507	584	262	29	80.97	9.62	1.1
chr8	49273407	49274354	948	709	64	220.48	9.62	1.1
chr8	63476707	63477844	1138	925	80	291.13	9.62	1.1
chr8	126973958	126974569	612	363	31	87.63	9.62	1.1
chrX	59651396	59651781	386	291	24	87.88	9.62	1.1
chr11	79617791	79619427	1637	1089	105	269.53	9.44	1.1
chr17	12935026	12936508	1483	524	89	226.41	9.35	1.1
chr11	114435719	114436341	623	350	32	87.86	9.29	1.1
chr3	121765834	121767178	1345	833	82	248.22	9.29	1.1
chr18	61776132	61776646	515	261	30	87.88	9.2	1.1
chr13	99427570	99428109	540	336	32	81.12	9.16	1.1
chr2	168883819	168885152	1334	842	81	221.12	9.13	1.1
chr9	44391706	44392700	995	590	69	221.17	9.13	1.1
chr1	93374801	93376283	1483	373	85	249.03	8.93	1.1
chr1	134740232	134740713	482	240	26	81.18	8.93	1.1
chr10	5983014	5984357	1344	572	75	220.99	8.93	1.1
chr11	74393797	74394658	862	262	37	87.57	8.93	1.1
chr11	114240844	114241358	515	259	27	81.18	8.93	1.1
chr13	12931703	12931973	271	131	19	80.91	8.93	1.1
chr13	65363323	65364215	893	393	62	226.74	8.93	1.1
chr18	29339589	29340103	515	231	27	81.18	8.93	1.1
chr2	70349508	70349988	481	298	27	87.43	8.93	1.1
chr2	112882416	112883989	1574	466	92	280.3	8.93	1.1
chr2	169469010	169470617	1608	701	83	220.91	8.93	1.1
chr2	173318709	173319223	515	259	27	81.18	8.93	1.1
chr4	151845391	151846623	1233	446	75	236.57	8.93	1.1
chr4	152319809	152320984	1176	695	75	248.65	8.93	1.1
chr4	152437401	152439186	1786	768	92	236.33	8.93	1.1
chr5	110312092	110313562	1471	1114	88	269.78	8.93	1.1
chr7	140337455	140338032	578	292	30	87.66	8.93	1.1
chr8	119198730	119199087	358	150	22	80.83	8.93	1.1
chr9	41577181	41577691	511	329	28	87.85	8.93	1.1
chrX	39460683	39462130	1448	610	86	261.95	8.93	1.1
chrX	43493408	43494053	646	462	32	87.68	8.93	1.1
chrX	44045129	44045817	689	97	32	81.05	8.93	1.1
chrX	97015390	97015718	329	231	21	80.67	8.93	1.1
chr1	129010688	129011204	517	278	27	80.73	8.92	1.1
chr1	192344072	192345325	1254	1035	79	236.67	8.89	1.1
chr4	12032431	12032932	502	229	29	87.92	8.89	1.1
chr4	152907704	152909250	1547	148	99	291.42	8.89	1.1
chr15	87263739	87265999	2261	110	117	236.64	8.69	1.1
chr15	87197659	87200967	3309	1326	214	519.74	8.65	1.1
chr11	50686182	50687379	1198	381	84	268.81	8.52	1.1
chr6	84871070	84872444	1375	1146	85	236.2	8.52	1.1
chr15	89032314	89034273	1960	1197	173	520.28	8.48	1.1
chr8	26081627	26083226	1600	918	118	291.62	8.48	1.1
chr2	169655831	169656424	594	252	33	80.83	8.43	1.1
chr6	36680684	36682619	1936	761	115	270.09	8.43	1.1
chr4	146847953	146849529	1577	670	105	261.12	8.35	1.1
chr1	171944825	171946045	1221	1065	79	220.46	8.32	1.1
chr14	15179651	15180978	1328	813	90	248.66	8.31	1.1
chr1	30148293	30148742	450	280	25	81.11	8.25	1.1
chr1	35619881	35620359	479	176	27	87.82	8.25	1.1
chr1	37217653	37218300	648	432	32	87.36	8.25	1.1
chr1	37233515	37233967	453	277	26	86.71	8.25	1.1
chr1	43866321	43866837	517	239	27	80.83	8.25	1.1
chr1	176767092	176767737	646	431	32	87.68	8.25	1.1
chr10	70653429	70655172	1744	897	101	270.19	8.25	1.1
chr10	93848112	93849621	1510	250	82	226.3	8.25	1.1
chr10	120450607	120451356	750	492	35	87.93	8.25	1.1
chr10	120667647	120669161	1515	920	86	249.03	8.25	1.1
chr12	107846313	107846763	451	159	25	80.92	8.25	1.1
chr14	122618008	122619591	1584	626	86	236.49	8.25	1.1
chr17	85374572	85374991	420	200	24	80.76	8.25	1.1
chr3	10224301	10225552	1252	974	85	291.14	8.25	1.1
chr3	34793670	34794765	1096	176	68	220.59	8.25	1.1
chr3	103031488	103032550	1063	673	67	221.19	8.25	1.1
chr3	139778987	139780375	1389	777	80	236.63	8.25	1.1
chr4	99396844	99397902	1059	678	71	248.54	8.25	1.1
chr4	102356630	102357681	1052	522	43	87.57	8.25	1.1
chr4	151913756	151915682	1927	1331	104	280.59	8.25	1.1
chr4	152683320	152684801	1482	1102	80	225.43	8.25	1.1
chr4	153605602	153606053	452	188	25	80.73	8.25	1.1
chr4	153820507	153822465	1959	740	105	280.8	8.25	1.1
chr5	104949058	104950449	1392	912	82	248.29	8.25	1.1
chr5	142121445	142121961	517	126	27	80.83	8.25	1.1
chr6	143162961	143164242	1282	905	74	226.75	8.25	1.1
chr7	73772147	73772731	585	353	29	80.81	8.25	1.1
chr8	81517420	81517969	550	288	28	80.94	8.25	1.1
chr8	116252327	116253041	715	472	34	87.83	8.25	1.1
chr9	25225250	25227030	1781	959	90	226.07	8.25	1.1
chr11	110401542	110402739	1198	422	76	226.78	8.15	1.1
chr15	95484272	95485842	1571	858	92	269.79	8.11	1.1
chrX	166424446	166425104	659	291	117	236.64	8.1	1.1
chr11	108749977	108750644	668	419	35	80.89	8.03	1.1
chr3	129753853	129755637	1785	483	103	291.18	8.02	1.1
chr1	37366915	37368193	1279	1042	80	226.32	7.91	1.1
chr8	48709709	48710318	610	421	32	81.07	7.91	1.1
chr1	87521424	87521817	394	274	52	87.77	7.86	1.1
chr1	90954406	90954941	536	305	31	87.68	7.83	1.1
chr13	104771503	104772995	1493	1091	84	226.75	7.82	1.1
chr8	122723534	122724598	1065	427	89	269.08	7.78	1.1
chr17	44815706	44817006	1301	1110	103	269.41	7.76	1.1
chr15	92585258	92585834	577	341	31	87.37	7.75	1.1
chr2	134674571	134675159	589	256	33	87.96	7.75	1.1
chr2	74520171	74520694	524	374	31	87.68	7.65	1.1
chr13	13023781	13024751	971	192	62	87.88	7.64	1.1
chr1	62709966	62711301	1336	260	79	220.18	7.62	1.1
chr4	152926636	152928359	1724	1116	97	225.78	7.59	1.1
chr17	14928997	14930217	1221	831	87	248.28	7.57	1.1
chr1	44551797	44552512	716	479	34	87.68	7.56	1.1
chr1	54285189	54285738	550	254	28	80.94	7.56	1.1
chr10	124733265	124733944	680	240	33	87.8	7.56	1.1
chr11	45558079	45558725	647	217	32	87.52	7.56	1.1
chr11	57412099	57413443	1345	833	77	226.82	7.56	1.1
chr11	114417129	114417705	577	328	30	87.84	7.56	1.1
chr12	107877502	107877984	483	239	26	81	7.56	1.1
chr12	108255657	108256173	517	345	28	86.74	7.56	1.1
chr13	18023313	18023993	681	422	33	87.65	7.56	1.1
chr13	57969754	57971398	1645	713	90	248.99	7.56	1.1
chr14	25372582	25373226	645	217	32	87.84	7.56	1.1
chr15	32730141	32730723	583	429	29	81.13	7.56	1.1
chr17	33468356	33469000	645	485	32	87.84	7.56	1.1
chr17	55154973	55155483	511	236	28	87.85	7.56	1.1
chr2	167871872	167872422	551	276	28	80.77	7.56	1.1
chr2	170299689	170300335	647	457	32	87.52	7.56	1.1
chr2	171042189	171042843	655	172	31	80.8	7.56	1.1
chr2	178516921	178518886	1966	1447	107	291.12	7.56	1.1
chr2	179309701	179311209	1509	1255	81	220.68	7.56	1.1
chr2	179322441	179322920	480	325	27	87.63	7.56	1.1
chr3	36318832	36319315	484	189	26	80.82	7.56	1.1
chr3	53036794	53037556	763	489	34	80.87	7.56	1.1
chr3	94871655	94872138	484	389	26	80.82	7.56	1.1
chr4	151841833	151842548	716	495	34	87.68	7.56	1.1
chr4	152740600	152741211	612	225	31	87.63	7.56	1.1
chr4	154013150	154015085	1936	436	101	261.97	7.56	1.1
chr5	20196398	20196941	544	279	29	87.79	7.56	1.1
chr5	58276254	58276933	680	562	33	87.8	7.56	1.1
chr5	100727953	100728469	517	363	28	86.74	7.56	1.1
chr5	116734367	116735152	786	516	36	87.94	7.56	1.1
chr5	117293024	117293573	550	228	29	86.73	7.56	1.1
chr6	52364643	52365192	550	358	29	86.73	7.56	1.1
chr6	141105869	141106350	482	240	26	81.18	7.56	1.1
chr7	69216008	69216831	824	596	35	87.72	7.56	1.1
chr7	141645267	141645920	654	426	31	80.95	7.56	1.1
chr9	122803974	122805361	1388	1079	84	261.54	7.56	1.1
chrX	83619746	83620434	689	476	32	81.05	7.56	1.1
chr19	24161194	24161918	725	426	35	80.89	7.47	1.1
chr10	61356932	61358325	1394	522	78	220.46	7.46	1.1
chr8	74412971	74414328	1358	404	87	225.7	7.37	1.1
chr11	120062353	120063125	773	211	35	80.89	7.3	1.1
chr12	106145260	106145734	475	236	30	79.86	7.3	1.1
chr2	143521743	143522522	780	483	35	79.88	7.3	1.1
chr2	172740035	172740565	531	242	28	80.99	7.3	1.1
chr4	152679730	152680489	760	349	36	87.83	7.3	1.1
chr8	127283880	127284428	549	277	30	80.77	7.3	1.1
chr12	53460335	53460920	586	240	31	87.68	7.24	1.1
chr14	48630765	48631365	601	192	35	80.89	7.23	1.1
chr2	172432141	172433652	1512	1172	86	236.05	7.2	1.1
chr15	81379458	81380133	676	281	34	87.73	7.14	1.1
chr18	38276087	38276762	676	436	34	87.73	7.14	1.1
chrX	140246036	140246728	693	402	35	80.89	7.14	1.1
chr15	26093269	26093854	586	267	35	80.89	7.05	1.1
chr1	75383472	75385936	2465	715	128	261.91	7.01	1.1
chr15	93668004	93668470	467	371	28	81.05	7.01	1.1
chr3	156905496	156905959	464	207	29	87.47	7.01	1.1
chr1	190535485	190536188	704	419	34	81.03	6.98	1.1
chr13	96618553	96619030	478	217	27	80.73	6.98	1.1
chr3	153147733	153148599	867	638	40	87.4	6.98	1.1
chr8	11583926	11585832	1907	328	99	236.29	6.98	1.1
chr5	116283618	116284090	473	256	27	80.73	6.91	1.1
chr12	68975638	68976195	558	461	31	87.68	6.9	1.1
chr1	154244126	154244852	727	457	33	80.79	6.87	1.1
chr10	58953937	58954485	549	306	28	81.11	6.87	1.1
chr10	120600443	120601200	758	493	35	86.76	6.87	1.1
chr11	3917123	3917538	416	214	25	87.93	6.87	1.1
chr11	5843049	5843961	913	691	37	80.94	6.87	1.1
chr11	31483363	31484088	726	497	33	80.93	6.87	1.1
chr11	67003639	67004328	690	189	32	80.91	6.87	1.1
chr11	67323774	67324427	654	402	31	80.95	6.87	1.1
chr12	108158765	108159382	618	340	30	81.08	6.87	1.1
chr13	57839350	57841380	2031	1488	107	279.92	6.87	1.1
chr15	47181102	47181756	655	258	31	80.8	6.87	1.1
chr15	86515758	86516410	653	374	31	81.11	6.87	1.1
chr15	86900238	86900988	751	615	35	87.78	6.87	1.1
chr15	92682155	92682851	697	598	32	79.88	6.87	1.1
chr16	98287347	98288108	762	112	34	81.01	6.87	1.1
chr18	44522876	44523636	761	504	34	81.15	6.87	1.1
chr18	81184782	81185203	422	117	25	86.67	6.87	1.1
chr2	60012164	60012915	752	577	35	87.63	6.87	1.1
chr2	97484999	97485829	831	278	37	86.75	6.87	1.1
chr2	143558253	143558737	485	219	27	86.67	6.87	1.1
chr2	159275449	159276210	762	251	34	81.01	6.87	1.1
chr2	161242125	161242675	551	385	28	80.77	6.87	1.1
chr2	169582579	169583089	511	152	28	87.85	6.87	1.1
chr3	41026455	41027109	655	255	31	80.8	6.87	1.1
chr3	137680781	137681232	452	361	25	80.73	6.87	1.1
chr4	80647523	80648106	584	267	29	80.97	6.87	1.1
chr4	125175436	125176083	648	199	32	87.36	6.87	1.1
chr4	139732816	139733400	585	319	29	80.81	6.87	1.1
chr4	141792441	141792888	448	148	26	87.71	6.87	1.1
chr4	142016631	142017275	645	156	32	87.84	6.87	1.1
chr4	152453710	152455581	1872	312	99	261.41	6.87	1.1
chr4	153935567	153936426	860	191	38	87.84	6.87	1.1
chr5	110310648	110311273	626	211	30	79.83	6.87	1.1
chr5	128785266	128786027	762	248	32	81.01	6.87	1.1
chr6	7678968	7679551	584	278	29	80.97	6.87	1.1
chr7	105169174	105170124	951	515	39	81.01	6.87	1.1
chr7	143645666	143646473	808	197	35	79.81	6.87	1.1
chr8	110536373	110536923	551	251	28	80.77	6.87	1.1
chr8	114170086	114170566	481	279	27	87.43	6.87	1.1
chr6	89815508	89817209	1702	476	92	221.14	6.84	1.1
chr8	129637790	129638331	542	151	29	87.48	6.82	1.1
chr3	86950970	86951557	588	221	31	81.11	6.81	1.1
chr19	54120792	54121507	716	245	35	80.89	6.77	1.1
chr2	179425506	179428415	2910	2317	137	261.16	6.77	1.1
chr17	50006414	50007015	602	434	31	87.68	6.76	1.1
chr8	48726789	48727212	424	278	27	80.73	6.76	1.1
chr16	37793489	37795599	2111	287	109	220.44	6.74	1.1
chr9	3025017	3025972	956	494	400	236.32	6.71	1.1
chr9	96771902	96772640	739	506	34	81.08	6.67	1.1
chr17	21733378	21734104	727	126	35	87.55	6.64	1.1
chr1	91143058	91144678	1621	411	96	220.42	6.59	1.1
chr2	179191568	179192153	586	281	31	87.68	6.58	1.1
chr12	110981294	110982303	1010	414	47	81.1	6.56	1.1
chr15	38821347	38821779	433	118	29	86.71	6.49	1.1
chr17	71781010	71781979	970	724	44	87.69	6.49	1.1
chr8	25676604	25677323	720	198	38	80.73	6.49	1.1
chr2	174603249	174604208	960	676	44	87.69	6.43	1.1
chr5	129730585	129731140	556	236	31	80.95	6.43	1.1
chr6	89785038	89785608	571	191	31	87.68	6.41	1.1
chr15	102219060	102219944	885	537	43	87.89	6.37	1.1
chr11	50660845	50661480	636	397	32	81.16	6.35	1.1
chr11	59256743	59257551	809	390	37	80.85	6.35	1.1
chr19	43674650	43675480	831	376	39	87.56	6.35	1.1
chr19	56033989	56035000	1012	231	49	87.36	6.26	1.1
chr1	94283208	94283957	750	388	35	87.93	6.18	1.1
chr10	121525943	121526773	831	581	36	86.75	6.18	1.1
chr11	114161096	114161740	645	269	32	87.84	6.18	1.1
chr12	59314025	59314703	679	428	33	87.96	6.18	1.1
chr13	79290795	79291926	1132	977	45	87.38	6.18	1.1
chr13	112804748	112805298	551	295	28	80.77	6.18	1.1
chr14	55826612	55827162	551	186	28	80.77	6.18	1.1
chr14	65896341	65897216	876	167	37	80.79	6.18	1.1
chr15	95174913	95175627	715	488	34	87.83	6.18	1.1
chr16	89427321	89427869	549	290	28	81.11	6.18	1.1
chr18	56102026	56102645	620	153	30	80.76	6.18	1.1
chr19	21364899	21365551	653	390	31	81.11	6.18	1.1
chr2	17876814	17877751	938	200	40	87.44	6.18	1.1
chr2	133316167	133316811	645	468	32	87.84	6.18	1.1
chr2	162681802	162682386	585	273	29	80.81	6.18	1.1
chr2	164036175	164036901	727	526	33	80.79	6.18	1.1
chr2	171860135	171860997	863	627	37	87.43	6.18	1.1
chr2	173196461	173197105	645	420	32	87.84	6.18	1.1
chr2	173967653	173968236	584	467	29	80.97	6.18	1.1
chr2	178006658	178007234	577	287	30	87.84	6.18	1.1
chr2	178230740	178231464	725	325	33	81.07	6.18	1.1
chr2	178315543	178316120	578	402	30	87.66	6.18	1.1
chr3	94870460	94871114	655	241	35	80.7	6.18	1.1
chr3	116941325	116942042	718	201	34	87.38	6.18	1.1
chr4	138570327	138571076	750	169	35	87.93	6.18	1.1
chr4	153688825	153689402	578	282	30	87.66	6.18	1.1
chr5	39036919	39037400	482	206	26	81.18	6.18	1.1
chr5	120762348	120762897	550	244	28	80.94	6.18	1.1
chr5	127984977	127985898	922	254	38	79.83	6.18	1.1
chr5	128763439	128764375	937	447	40	87.56	6.18	1.1
chr5	141499955	141500634	680	375	33	87.8	6.18	1.1
chr5	150942758	150943520	763	560	34	80.87	6.18	1.1
chr6	52118477	52119061	585	442	29	80.81	6.18	1.1
chr7	25001313	25002030	718	497	34	87.38	6.18	1.1
chr7	66200045	66200875	831	460	37	86.75	6.18	1.1
chr8	110913955	110914607	653	333	31	81.11	6.18	1.1
chr8	117684526	117685103	578	153	30	87.66	6.18	1.1
chr8	121343284	121344044	761	514	34	81.15	6.18	1.1
chr8	123221787	123222504	718	370	34	87.38	6.18	1.1
chrX	61877309	61878034	726	215	33	80.93	6.18	1.1
chrX	151124132	151125028	897	642	39	87.87	6.18	1.1
chr5	105232529	105233413	885	504	49	87.53	6.12	1.1
chr13	114207205	114208054	850	260	43	87.59	6.11	1.1
chr13	51123981	51124982	1002	740	45	87.43	6.09	1.1
chr2	171157562	171159681	2120	1195	103	220.49	6.09	1.1
chr2	124587274	124588082	809	354	37	87.44	6.06	1.1
chr10	82148244	82148868	625	515	34	87.44	5.99	1.1
chr1	72180159	72181004	846	249	37	80.82	5.97	1.1
chr17	86950030	86951007	978	437	42	87.68	5.97	1.1
chr8	122170057	122170791	735	205	34	81.17	5.97	1.1
chr2	172494198	172496134	1937	916	109	226.43	5.95	1.1
chr2	167215237	167215887	651	528	36	81.04	5.88	1.1
chr8	73156541	73157336	796	273	40	87.65	5.84	1.1
chr2	136952250	136953196	947	385	48	87.83	5.74	1.1
chr8	14512773	14513737	965	487	47	81	5.74	1.1
chr9	121191136	121192204	1069	840	52	87.77	5.72	1.1
chr12	108068741	108069443	703	127	34	81.18	5.71	1.1
chr14	90475671	90476786	1116	883	47	87.81	5.71	1.1
chr2	118098660	118099198	539	161	29	81.08	5.71	1.1
chrX	91593639	91594581	943	258	40	86.69	5.71	1.1
chr8	26430056	26432175	2120	1167	133	261.36	5.65	1.1
chr15	87494103	87496300	2198	441	138	269.61	5.63	1.1
chr15	94195975	94196506	532	431	29	80.68	5.62	1.1
chr2	5132412	5133114	703	389	38	87.83	5.62	1.1
chr4	152764969	152765615	647	291	35	80.89	5.56	1.1
chr15	92598697	92599524	828	202	45	87.69	5.54	1.1
chr11	113977194	113977882	689	213	32	81.05	5.5	1.1
chr12	72837773	72838783	1011	704	42	87.86	5.5	1.1
chr12	91594140	91594927	788	596	35	87.65	5.5	1.1
chr13	57584823	57585549	727	520	33	80.79	5.5	1.1
chr13	67366148	67367081	934	377	39	87.95	5.5	1.1
chr13	100373288	100374124	837	330	36	80.94	5.5	1.1
chr14	29227603	29228464	862	419	38	87.57	5.5	1.1
chr15	47210934	47211650	717	479	34	87.53	5.5	1.1
chr17	86418913	86419591	679	289	33	87.96	5.5	1.1
chr18	56345462	56346177	716	281	34	87.68	5.5	1.1
chr2	70715131	70716106	976	515	39	87.44	5.5	1.1
chr2	76175666	76176488	823	277	37	87.86	5.5	1.1
chr2	143581957	143582682	726	500	33	80.93	5.5	1.1
chr2	158864483	158865094	612	196	31	87.63	5.5	1.1
chr2	169461585	169462615	1031	260	41	80.8	5.5	1.1
chr2	171020962	171021859	898	121	39	87.74	5.5	1.1
chr2	178587116	178587805	690	193	32	80.91	5.5	1.1
chr2	178693511	178694268	758	310	35	86.76	5.5	1.1
chr3	26229990	26230739	750	254	35	87.93	5.5	1.1
chr4	127644879	127645677	799	329	35	81.01	5.5	1.1
chr4	152472397	152473269	873	400	37	81.17	5.5	1.1
chr4	152805513	152806166	654	124	31	80.95	5.5	1.1
chr5	43935582	43936581	1000	457	40	79.82	5.5	1.1
chr5	100375404	100376118	715	97	34	87.83	5.5	1.1
chr6	136418498	136419431	934	355	40	87.95	5.5	1.1
chr8	95156697	95157411	715	241	34	87.83	5.5	1.1
chr8	118902107	118902894	788	138	36	87.65	5.5	1.1
chr9	115804644	115805658	1015	594	41	87.36	5.5	1.1
chrX	118809580	118810227	648	232	32	87.36	5.5	1.1
chr17	66868015	66868834	820	550	45	87.69	5.49	1.1
chr18	68324668	68325503	836	181	36	80.82	5.49	1.1
chr14	32662143	32663040	898	493	42	87.48	5.48	1.1
chr2	76550215	76550824	610	254	32	81.07	5.48	1.1
chr15	95846809	95847929	1121	874	52	87.77	5.46	1.1
chr11	118012523	118013162	640	410	33	80.96	5.45	1.1
chr11	32672647	32673711	1065	555	49	81.13	5.41	1.1
chr8	81204210	81205308	1099	189	44	87.69	5.35	1.1
chr17	60681139	60681757	619	212	35	80.89	5.32	1.1
chr7	145262147	145262920	774	316	35	80.71	5.31	1.1
chr15	94064040	94065001	962	674	45	87.42	5.26	1.1
chr17	64008768	64009544	777	562	38	80.81	5.26	1.1
chr4	45704361	45705137	777	335	38	80.81	5.26	1.1
chr14	32238651	32239424	774	222	42	87.68	5.25	1.1
chr8	79794318	79794927	610	359	35	80.89	5.24	1.1
chr11	54112259	54113017	759	199	35	80.89	5.22	1.1
chr11	108777723	108778451	729	326	39	79.87	5.22	1.1
chr11	114347175	114348329	1155	757	57	81.19	5.15	1.1
chr4	147194514	147195807	1294	297	128	236.35	5.15	1.1
chr1	192203856	192204735	880	636	39	80.84	5.08	1.1
chr19	58899013	58900018	1006	447	46	80.95	5.06	1.1
chr15	84729909	84731093	1185	951	59	80.96	5.02	1.1
chr1	135878041	135878945	905	738	54	86.7	4.96	1.1
chr2	173271795	173272607	813	247	42	87.52	4.96	1.1
chr11	50392590	50393700	1111	808	52	87.77	4.87	1.1
chr15	93446107	93447038	932	275	43	87.51	4.87	1.1
chr2	30601228	30602043	816	427	38	79.89	4.87	1.1
chr2	178530038	178531026	989	183	40	81.12	4.81	1.1
chr4	141874159	141874855	697	487	32	79.88	4.81	1.1
chr15	90859998	90861523	1526	501	64	80.67	4.69	1.1
chr10	86257186	86258254	1069	973	46	81.1	4.63	1.1
chr15	93743093	93744413	1321	1079	63	79.82	4.59	1.1
chr15	66854056	66854899	844	99	47	81.1	4.57	1.1
chr11	109039530	109040697	1168	97	55	81.19	4.26	1.1
chr15	25604300	25605373	1074	487	58	80.69	4.23	1.1
chr17	60634390	60635478	1089	249	61	87.73	4.17	1.1
chr13	66163555	66163981	427	331	47	222.01	18.71	1.11
chr2	172030656	172031572	917	372	73	292.75	17.41	1.11
chr18	6423258	6423832	575	309	58	292.77	14.43	1.11
chr7	89919569	89920595	1027	929	112	270.81	14.37	1.11
chr1	66902676	66903591	916	712	72	292.41	13.74	1.11
chr17	28230845	28231388	544	219	48	221.2	13.74	1.11
chr5	118625001	118625799	799	386	60	236.71	13.74	1.11
chr11	103641547	103643977	2431	1718	190	743.2	13.71	1.11
chr19	17119046	17119728	683	528	60	249.61	13.09	1.11
chr1	85232118	85232476	359	121	23	87.28	13.06	1.11
chr15	23752606	23754917	2312	2005	155	521.81	13.06	1.11
chr18	47156816	47157539	724	630	63	281.52	13.06	1.11
chr1	93587616	93588932	1317	908	93	262.67	12.49	1.11
chr1	181823318	181824123	806	615	62	249.4	12.37	1.11
chr13	99571418	99572224	807	585	62	249.12	12.37	1.11
chr17	46184829	46185601	773	466	65	281.68	12.37	1.11
chr18	55181046	55182747	1702	878	99	292.16	12.37	1.11
chr4	152921804	152922746	943	792	63	221.64	12.37	1.11
chr5	23763471	23764546	1076	389	78	292.73	12.37	1.11
chr2	179160310	179161660	1351	1100	86	282.1	11.68	1.11
chr8	71908272	71909746	1475	1063	89	281.51	11.68	1.11
chr8	87736047	87737510	1464	742	88	271.19	11.68	1.11
chr17	31565995	31567089	1095	517	79	281.56	11.13	1.11
chr1	85076251	85076640	390	174	24	87	10.99	1.11
chr10	70605302	70606515	1214	948	72	227.87	10.99	1.11
chr12	17909351	17909570	220	124	17	80.21	10.99	1.11
chr13	60256617	60256981	365	112	22	79.32	10.99	1.11
chr13	65398424	65399220	797	285	66	282.04	10.99	1.11
chr14	54098517	54098696	180	90	16	86.47	10.99	1.11
chr6	24874786	24875869	1084	683	72	249.46	10.99	1.11
chr6	114876901	114877955	1055	267	71	249.47	10.99	1.11
chr7	13433654	13434767	1114	600	75	262.67	10.99	1.11
chr2	68716146	68717558	1413	678	84	236.96	10.89	1.11
chr12	18755534	18755714	181	90	16	83.89	10.57	1.11
chr6	72960063	72960424	362	188	23	82.65	10.48	1.11
chr1	133374920	133378298	3379	1772	216	520.3	10.42	1.11
chr15	95357305	95358531	1227	759	87	292.37	10.34	1.11
chr11	7751100	7751274	175	87	15	86.47	10.31	1.11
chr11	87756507	87756903	397	240	23	79.08	10.31	1.11
chr13	12952254	12952469	216	116	17	81.41	10.31	1.11
chr13	48598360	48598709	350	191	22	82.61	10.31	1.11
chr13	67147726	67148268	543	268	28	82.13	10.31	1.11
chr14	41452490	41452872	383	257	24	81.98	10.31	1.11
chr19	44400710	44401001	292	162	20	82.67	10.31	1.11
chr2	78374169	78374689	521	237	28	86.01	10.31	1.11
chr2	144306437	144306829	393	200	23	79.89	10.31	1.11
chr2	169520577	169521858	1282	219	82	271.11	10.31	1.11
chr2	171893776	171895765	1990	1733	108	292.69	10.31	1.11
chr2	179156141	179156572	432	268	25	84.63	10.31	1.11
chr4	145751537	145751919	383	161	24	81.98	10.31	1.11
chr4	152612080	152612462	383	187	23	81.98	10.31	1.11
chr5	13891160	13892189	1030	210	66	221.87	10.31	1.11
chr5	50973993	50974204	212	113	17	82.63	10.31	1.11
chr6	94903010	94904240	1231	530	75	236.98	10.31	1.11
chr8	59897886	59899022	1137	341	79	281.26	10.19	1.11
chr1	158696128	158697204	1077	792	79	292.45	10.05	1.11
chr11	99948241	99948763	523	245	31	84.3	9.66	1.11
chr10	12486077	12487624	1548	626	85	237.06	9.62	1.11
chr10	18149240	18149753	514	235	27	81.36	9.62	1.11
chr10	81841750	81843529	1780	284	98	271.68	9.62	1.11
chr11	6896978	6897462	485	246	26	80.63	9.62	1.11
chr11	49097032	49097531	500	216	27	83.87	9.62	1.11
chr13	43665950	43667043	1094	575	69	227.46	9.62	1.11
chr13	56290509	56291055	547	240	28	81.45	9.62	1.11
chr13	65481991	65482150	160	80	14	86.47	9.62	1.11
chr15	87146112	87147515	1404	656	78	221.84	9.62	1.11
chr16	22916124	22916580	457	188	25	79.79	9.62	1.11
chr17	28677125	28677648	524	244	27	79.62	9.62	1.11
chr17	33369368	33369830	463	217	26	84.75	9.62	1.11
chr17	34860454	34861141	688	166	32	81.2	9.62	1.11
chr18	76515899	76517541	1643	747	90	249.35	9.62	1.11
chr2	145456300	145456766	467	172	26	83.98	9.62	1.11
chr2	168883368	168883791	424	202	25	86.26	9.62	1.11
chr2	169353560	169354123	564	309	29	84.3	9.62	1.11
chr2	170882647	170883846	1200	279	74	237.07	9.62	1.11
chr3	100952653	100953204	552	289	28	80.6	9.62	1.11
chr3	148048587	148049062	476	225	26	82.29	9.62	1.11
chr4	127437910	127438333	424	163	24	79.97	9.62	1.11
chr4	130958864	130959512	649	355	32	87.2	9.62	1.11
chr4	142178709	142179004	296	171	20	81.67	9.62	1.11
chr5	105258027	105258418	392	97	24	86.56	9.62	1.11
chr5	148997159	148997878	720	496	34	87.08	9.62	1.11
chr6	83044638	83045115	478	300	27	88.01	9.62	1.11
chr6	114715376	114715535	160	80	14	86.47	9.62	1.11
chr7	30464867	30465303	437	164	25	83.63	9.62	1.11
chr7	130282461	130283198	738	284	34	84.42	9.62	1.11
chr8	71901837	71903274	1438	1155	80	227.48	9.62	1.11
chr9	102460487	102461689	1203	425	76	249.29	9.62	1.11
chrX	147209519	147209994	476	259	27	88.4	9.62	1.11
chr6	51254237	51255730	1494	940	103	292.53	9.55	1.11
chr11	21030946	21031594	649	377	31	80.23	9.48	1.11
chr2	73085834	73086638	805	248	64	227.48	9.35	1.11
chr6	55585323	55586975	1653	288	95	227.69	9.35	1.11
chr12	107649069	107649969	901	203	39	88.12	9.29	1.11
chr15	93520169	93520657	489	175	27	82.74	9.29	1.11
chr6	136951163	136951736	574	237	100	282.01	9.27	1.11
chr2	117570404	117571612	1209	884	87	236.74	9.26	1.11
chr9	22820706	22821473	768	619	40	82.72	9.2	1.11
chr2	74132098	74132651	554	277	33	83.87	9.17	1.11
chr16	64762772	64763604	833	558	38	82.23	9.12	1.11
chr1	136266764	136268698	1935	1406	100	262.13	8.93	1.11
chr10	82887004	82888877	1874	834	97	249.8	8.93	1.11
chr11	108784315	108785564	1250	333	71	226.88	8.93	1.11
chr12	107678441	107679096	656	390	31	80.65	8.93	1.11
chr13	5249449	5249893	445	244	26	88.32	8.93	1.11
chr13	32397913	32398529	617	253	31	86.8	8.93	1.11
chr13	57090113	57090658	546	311	28	81.62	8.93	1.11
chr14	65248319	65248650	332	235	21	79.98	8.93	1.11
chr15	46749050	46749573	524	265	27	79.62	8.93	1.11
chr16	4820921	4821336	416	272	24	81.55	8.93	1.11
chr16	33648356	33649664	1309	764	75	221.55	8.93	1.11
chr17	27836175	27837066	892	115	63	226.99	8.93	1.11
chr17	32756509	32757061	553	226	29	86.2	8.93	1.11
chr18	83213842	83214254	413	142	24	82.16	8.93	1.11
chr2	60402739	60403246	508	340	28	88.41	8.93	1.11
chr2	138098050	138099165	1116	637	75	262.21	8.93	1.11
chr2	150259434	150259852	419	230	25	87.3	8.93	1.11
chr2	162266300	162266689	390	229	24	87	8.93	1.11
chr2	168866676	168868253	1578	732	88	249.31	8.93	1.11
chr2	169050993	169051593	601	388	30	83.8	8.93	1.11
chr2	169506181	169507487	1307	453	75	221.93	8.93	1.11
chr2	171570790	171571338	549	276	29	86.9	8.93	1.11
chr2	171822694	171823179	486	304	27	86.48	8.93	1.11
chr2	178149758	178151164	1407	328	79	227.23	8.93	1.11
chr2	178579957	178581720	1764	1026	96	262.85	8.93	1.11
chr2	179204137	179205667	1531	1149	90	270.27	8.93	1.11
chr3	154116508	154117041	534	236	28	83.69	8.93	1.11
chr4	105924785	105925260	476	188	27	88.4	8.93	1.11
chr4	125471881	125472566	686	234	33	86.87	8.93	1.11
chr4	138308403	138309002	600	275	30	83.97	8.93	1.11
chr4	151274184	151274648	465	251	26	84.37	8.93	1.11
chr4	153890927	153891527	601	422	30	83.8	8.93	1.11
chr5	93265673	93266099	427	147	24	79.38	8.93	1.11
chr6	30133041	30133812	772	502	35	84.75	8.93	1.11
chr8	38180041	38180622	582	174	29	81.29	8.93	1.11
chr8	112590887	112591581	695	494	32	80.18	8.93	1.11
chr8	121398101	121398618	518	230	28	86.55	8.93	1.11
chr9	44979256	44979617	362	98	22	79.96	8.93	1.11
chr9	124074487	124074933	447	225	25	81.68	8.93	1.11
chr1	87963781	87964290	510	271	29	86.38	8.89	1.11
chr11	83547377	83547875	499	240	29	88.51	8.89	1.11
chr17	3029735	3030175	441	215	26	82.05	8.89	1.11
chr8	90979304	90981237	1934	881	109	292.12	8.89	1.11
chr18	5981246	5981666	421	265	24	80.07	8.88	1.11
chr5	143934789	143937389	2601	662	191	520.96	8.87	1.11
chr8	121540521	121540949	429	265	25	84.64	8.87	1.11
chr13	108502874	108504037	1164	423	72	227.89	8.79	1.11
chr11	11926439	11927829	1391	260	97	292.71	8.76	1.11
chr18	52687298	52689063	1766	537	117	262.31	8.76	1.11
chr8	63729692	63731161	1470	349	91	281.52	8.72	1.11
chr8	129768870	129769338	469	309	27	86.99	8.67	1.11
chr11	117294140	117295599	1460	536	82	227.05	8.66	1.11
chr2	178166961	178168568	1608	446	98	270.24	8.65	1.11
chr12	71753589	71754119	531	255	29	86.78	8.63	1.11
chr13	59112745	59113174	430	161	25	82.04	8.63	1.11
chr3	97757755	97759062	1308	686	81	249.63	8.63	1.11
chr19	37783682	37785396	1715	778	100	281.38	8.55	1.11
chr8	112285265	112286798	1534	1254	95	237.4	8.4	1.11
chr13	77578030	77578493	464	234	74	82.23	8.34	1.11
chr15	88085058	88085452	395	177	24	80.07	8.33	1.11
chr14	23810903	23811512	610	325	37	82.71	8.28	1.11
chr1	7699786	7700222	437	179	25	83.63	8.25	1.11
chr1	43079693	43080078	386	237	23	81.35	8.25	1.11
chr10	21983666	21984152	487	341	27	86.29	8.25	1.11
chr10	41078392	41078906	515	255	28	87.11	8.25	1.11
chr10	48723519	48724039	521	308	28	86.01	8.25	1.11
chr10	65126486	65127227	742	225	34	83.84	8.25	1.11
chr10	66297642	66298223	582	311	30	86.98	8.25	1.11
chr10	81743718	81744272	555	208	28	80.1	8.25	1.11
chr10	86259173	86259654	482	280	27	87.24	8.25	1.11
chr11	21088955	21089496	542	364	28	82.3	8.25	1.11
chr11	33954927	33955444	518	273	27	80.65	8.25	1.11
chr11	108782548	108784054	1507	985	88	262.68	8.25	1.11
chr11	113717913	113718593	681	469	32	82.24	8.25	1.11
chr12	3288065	3288644	580	470	30	87.32	8.25	1.11
chr12	18233485	18233985	501	269	27	83.69	8.25	1.11
chr12	85342756	85343275	520	263	28	86.19	8.25	1.11
chr12	115621903	115622376	474	312	26	82.66	8.25	1.11
chr13	12199178	12199763	586	368	29	80.64	8.25	1.11
chr13	31244936	31245622	687	273	32	81.35	8.25	1.11
chr13	37291463	37292112	650	399	32	87.04	8.25	1.11
chr13	57548507	57548983	477	269	26	82.1	8.25	1.11
chr13	100042546	100043063	518	266	28	86.55	8.25	1.11
chr14	15187740	15188461	722	243	33	81.5	8.25	1.11
chr14	121168172	121168705	534	314	28	83.69	8.25	1.11
chr15	8876449	8877031	583	310	30	86.81	8.25	1.11
chr15	37802704	37803251	548	260	28	81.28	8.25	1.11
chr15	44554145	44554752	608	441	30	82.67	8.25	1.11
chr16	10178119	10178692	574	324	29	82.61	8.25	1.11
chr16	84577913	84578435	523	295	27	79.79	8.25	1.11
chr16	89968964	89969612	649	173	32	87.2	8.25	1.11
chr16	90022929	90024841	1913	697	102	271.52	8.25	1.11
chr17	27834896	27835342	447	231	25	81.68	8.25	1.11
chr17	50406230	50406706	477	210	26	82.1	8.25	1.11
chr17	86641564	86642287	724	503	32	86.48	8.25	1.11
chr19	7326945	7327276	332	94	21	79.98	8.25	1.11
chr19	16172054	16172663	610	352	30	82.35	8.25	1.11
chr19	61201267	61201687	421	118	24	80.56	8.25	1.11
chr19	61300459	61300971	513	141	27	81.53	8.25	1.11
chr2	25610701	25611192	492	267	26	79.38	8.25	1.11
chr2	169040372	169040884	513	180	27	81.53	8.25	1.11
chr2	169446924	169448104	1181	986	71	222.02	8.25	1.11
chr2	170885068	170885682	615	443	30	81.55	8.25	1.11
chr2	171468870	171469471	602	344	30	83.64	8.25	1.11
chr2	172029714	172030155	442	302	25	82.65	8.25	1.11
chr2	172741944	172743326	1383	827	80	237.78	8.25	1.11
chr2	178365979	178366667	689	520	33	86.41	8.25	1.11
chr2	178465651	178466207	557	232	28	79.77	8.25	1.11
chr2	179240996	179241548	553	265	28	80.44	8.25	1.11
chr3	10223442	10223974	533	275	28	83.87	8.25	1.11
chr3	18751481	18752082	602	425	30	83.64	8.25	1.11
chr3	47622161	47622654	494	330	26	79.02	8.25	1.11
chr3	133445006	133445552	547	385	28	81.45	8.25	1.11
chr4	13111950	13112491	542	254	29	88.15	8.25	1.11
chr4	106938007	106938731	725	254	34	86.33	8.25	1.11
chr4	127524183	127524877	695	226	32	80.18	8.25	1.11
chr4	127908475	127909050	576	294	29	82.28	8.25	1.11
chr4	141755502	141755864	363	174	23	86.37	8.25	1.11
chr4	142176143	142176636	494	278	26	79.02	8.25	1.11
chr4	152737608	152737938	331	243	21	80.21	8.25	1.11
chr4	153192747	153193222	476	219	26	82.29	8.25	1.11
chr5	104944702	104945342	641	168	32	88.49	8.25	1.11
chr5	107709561	107710136	576	233	30	88.01	8.25	1.11
chr5	113741066	113741820	755	595	34	81.99	8.25	1.11
chr5	120022574	120024621	2048	1035	106	271.46	8.25	1.11
chr5	128174015	128174543	529	245	28	84.57	8.25	1.11
chr6	7965128	7965679	552	277	29	86.37	8.25	1.11
chr6	136622152	136622572	421	295	24	80.56	8.25	1.11
chr6	139525067	139525824	758	235	34	81.57	8.25	1.11
chr7	13421523	13422165	643	400	32	88.17	8.25	1.11
chr7	13425183	13426274	1092	539	68	221.44	8.25	1.11
chr7	30661892	30662437	546	260	28	81.62	8.25	1.11
chr8	36683138	36683527	390	92	23	80.51	8.25	1.11
chr8	55901484	55901979	496	135	27	84.6	8.25	1.11
chr8	111470545	111472186	1642	281	90	249.52	8.25	1.11
chr8	114199724	114200985	1262	638	81	262.46	8.25	1.11
chr9	15414235	15414850	616	278	30	81.39	8.25	1.11
chr9	20242692	20243210	519	244	28	86.37	8.25	1.11
chrX	51305952	51306383	432	234	25	84.63	8.25	1.11
chr15	84103591	84104186	596	497	33	84.57	8.18	1.11
chr6	145401476	145402723	1248	156	81	227.93	8.18	1.11
chr11	8548158	8550275	2118	345	117	262.18	8.17	1.11
chr3	27820807	27821498	692	443	40	86.63	8.06	1.11
chr10	68512400	68512950	551	331	31	80.23	8.05	1.11
chr6	117630730	117632083	1354	1109	81	221.25	8.03	1.11
chr2	174428359	174429130	772	285	36	86.58	8	1.11
chr17	30815430	30816041	612	318	40	86.23	7.99	1.11
chr15	93774143	93774888	746	533	35	84.71	7.97	1.11
chr19	53563677	53564383	707	229	33	80.1	7.97	1.11
chr2	179244428	179246276	1849	415	93	221.64	7.97	1.11
chr6	81906085	81906878	794	562	37	88.01	7.97	1.11
chr8	119144821	119145597	777	588	36	80.6	7.91	1.11
chr8	72983583	72983962	380	138	26	84.73	7.89	1.11
chr2	38337602	38338125	524	274	32	88.48	7.86	1.11
chr2	178579549	178579871	323	213	25	86.37	7.86	1.11
chr8	63988375	63988722	348	100	24	79.63	7.86	1.11
chr14	34055169	34055801	633	365	36	81.33	7.82	1.11
chr17	56650487	56651248	762	522	35	80.46	7.82	1.11
chr4	146968206	146969480	1275	1005	89	237.16	7.82	1.11
chr18	9428548	9429117	570	305	33	83.87	7.77	1.11
chr6	101247203	101247877	675	523	34	86.93	7.72	1.11
chr1	158310945	158311778	834	542	39	88.27	7.69	1.11
chr8	74636448	74636984	537	212	29	81.43	7.62	1.11
chr11	78275406	78275943	538	275	30	86.51	7.59	1.11
chr18	53517167	53518044	878	673	41	80.59	7.59	1.11
chr1	39416267	39416680	414	204	24	81.96	7.56	1.11
chr1	58387266	58387688	423	201	25	86.47	7.56	1.11
chr1	58571566	58572230	665	213	31	79.3	7.56	1.11
chr1	120361993	120362489	497	320	27	84.42	7.56	1.11
chr1	121070389	121070936	548	267	29	87.08	7.56	1.11
chr1	188941936	188942547	612	453	30	82.03	7.56	1.11
chr10	12303263	12303940	678	240	33	88.12	7.56	1.11
chr10	22398320	22398943	624	252	31	80.14	7.56	1.11
chr10	42392926	42393574	649	272	32	87.2	7.56	1.11
chr10	57694362	57694808	447	311	25	81.68	7.56	1.11
chr10	65883929	65884364	436	333	25	83.83	7.56	1.11
chr10	69453445	69455358	1914	1302	96	237.82	7.56	1.11
chr10	121453573	121454039	467	206	26	83.98	7.56	1.11
chr10	125201343	125201973	631	349	30	79.06	7.56	1.11
chr10	128270443	128270962	520	425	28	86.19	7.56	1.11
chr11	16499075	16499593	519	314	28	86.37	7.56	1.11
chr11	33910225	33910925	701	206	32	79.31	7.56	1.11
chr11	108833491	108835266	1776	1485	90	226.87	7.56	1.11
chr11	114028405	114029877	1473	519	81	227.04	7.56	1.11
chr11	114182714	114183197	484	246	27	86.86	7.56	1.11
chr11	114711986	114712340	355	218	22	81.49	7.56	1.11
chr12	28917425	28917816	392	235	24	86.56	7.56	1.11
chr12	107541906	107542294	389	178	24	87.22	7.56	1.11
chr12	108528948	108529574	627	264	31	79.68	7.56	1.11
chr12	117289516	117290025	510	194	27	82.06	7.56	1.11
chr13	23693957	23694762	806	226	35	80.08	7.56	1.11
chr13	46470988	46471611	624	232	31	80.14	7.56	1.11
chr13	61236874	61237406	533	340	28	83.87	7.56	1.11
chr13	62878587	62879302	716	499	33	82.37	7.56	1.11
chr13	67355211	67355719	509	93	27	82.24	7.56	1.11
chr13	95025028	95025937	910	419	39	86.17	7.56	1.11
chr13	97785908	97786435	528	240	28	84.75	7.56	1.11
chr14	92539747	92540279	533	379	28	83.87	7.56	1.11
chr15	87860160	87861934	1775	454	88	221.54	7.56	1.11
chr15	88221322	88221878	557	227	28	79.77	7.56	1.11
chr16	23589392	23589993	602	330	30	83.64	7.56	1.11
chr16	89188947	89189503	557	264	28	79.77	7.56	1.11
chr17	24414665	24415352	688	561	33	86.56	7.56	1.11
chr17	49119360	49120179	820	248	37	88.28	7.56	1.11
chr17	50303722	50304554	833	276	34	81.46	7.56	1.11
chr17	50432283	50432783	501	212	27	83.69	7.56	1.11
chr17	72274851	72275646	796	546	35	81.42	7.56	1.11
chr17	72588988	72589710	723	235	33	81.36	7.56	1.11
chr17	75385563	75386083	521	429	27	80.13	7.56	1.11
chr17	93601430	93602247	818	552	37	88.56	7.56	1.11
chr18	14004351	14005116	766	517	34	80.46	7.56	1.11
chr18	15121981	15122666	686	213	33	86.87	7.56	1.11
chr18	32870470	32870951	482	385	27	87.24	7.56	1.11
chr18	37694199	37694894	696	457	32	80.03	7.56	1.11
chr18	81664558	81665104	547	381	29	81.45	7.56	1.11
chr18	84343294	84344004	711	246	34	88.44	7.56	1.11
chr19	23099802	23100483	682	471	32	82.09	7.56	1.11
chr19	38532907	38533335	429	269	24	78.99	7.56	1.11
chr2	24439036	24439550	515	236	28	87.11	7.56	1.11
chr2	38212437	38212976	540	258	28	82.65	7.56	1.11
chr2	52268060	52268828	769	176	33	80.05	7.56	1.11
chr2	89400759	89401259	501	358	27	83.69	7.56	1.11
chr2	121105383	121105870	488	209	26	80.09	7.56	1.11
chr2	149156876	149157599	724	517	34	86.48	7.56	1.11
chr2	160073006	160073524	519	238	27	80.48	7.56	1.11
chr2	161168496	161170337	1842	1305	96	249.49	7.56	1.11
chr2	161231503	161232025	523	166	27	79.79	7.56	1.11
chr2	162515012	162515807	796	543	36	86.51	7.56	1.11
chr2	169044639	169045091	453	152	25	80.54	7.56	1.11
chr2	169549671	169551275	1605	1145	91	262.2	7.56	1.11
chr2	169693720	169695257	1538	99	83	227.18	7.56	1.11
chr2	171239899	171240515	617	348	31	86.8	7.56	1.11
chr2	171596417	171596960	544	289	28	81.96	7.56	1.11
chr2	171700734	171702535	1802	596	97	261.98	7.56	1.11
chr2	173871866	173872921	1056	919	71	249.24	7.56	1.11
chr2	178444195	178444703	509	361	28	88.22	7.56	1.11
chr2	178455758	178456301	544	417	28	81.96	7.56	1.11
chr2	178651039	178651680	642	453	32	88.33	7.56	1.11
chr2	178763116	178763693	578	187	29	81.95	7.56	1.11
chr2	178819035	178819589	555	158	28	80.1	7.56	1.11
chr2	178993979	178994518	540	206	29	88.51	7.56	1.11
chr2	179249777	179250203	427	208	24	79.38	7.56	1.11
chr3	16141542	16142149	608	255	31	88.3	7.56	1.11
chr3	34548674	34549290	617	261	31	86.8	7.56	1.11
chr3	80070580	80071152	573	329	30	88.53	7.56	1.11
chr3	91015061	91015521	461	146	25	79.04	7.56	1.11
chr3	130170645	130171260	616	349	30	81.39	7.56	1.11
chr3	141563118	141563691	574	108	29	82.61	7.56	1.11
chr3	143594157	143594766	610	393	30	82.35	7.56	1.11
chr4	62386292	62386918	627	145	31	79.68	7.56	1.11
chr4	122864595	122865209	615	262	31	87.13	7.56	1.11
chr4	125168746	125169492	747	533	35	88.37	7.56	1.11
chr4	127852641	127853222	582	428	30	86.98	7.56	1.11
chr4	141689437	141689958	522	292	27	79.96	7.56	1.11
chr4	150433806	150434367	562	96	29	84.64	7.56	1.11
chr4	151865735	151866500	766	569	34	80.46	7.56	1.11
chr4	151988159	151988953	795	275	36	86.65	7.56	1.11
chr4	152423815	152424548	734	508	33	79.8	7.56	1.11
chr4	152425738	152426383	646	125	31	82.18	7.56	1.11
chr4	152521513	152522065	553	240	28	80.44	7.56	1.11
chr4	152735672	152737139	1468	1205	88	270.39	7.56	1.11
chr4	153078323	153078803	481	209	26	81.36	7.56	1.11
chr5	78618724	78619146	423	190	24	80.16	7.56	1.11
chr5	103015249	103015771	523	287	27	79.79	7.56	1.11
chr5	114019329	114019868	540	261	29	88.51	7.56	1.11
chr5	117092609	117093226	618	381	31	86.64	7.56	1.11
chr5	117391705	117392244	540	319	28	82.65	7.56	1.11
chr5	127298484	127299179	696	188	32	80.03	7.56	1.11
chr5	128128513	128129093	581	96	29	81.46	7.56	1.11
chr5	128925194	128927213	2020	725	97	237.59	7.56	1.11
chr5	129293425	129295720	2296	391	113	270.42	7.56	1.11
chr5	129465771	129466187	417	191	24	81.35	7.56	1.11
chr5	146572617	146573102	486	122	26	80.45	7.56	1.11
chr6	23017311	23017980	670	407	32	83.91	7.56	1.11
chr6	71626036	71626702	667	522	31	79.01	7.56	1.11
chr6	73147369	73148230	862	235	37	82.59	7.56	1.11
chr6	80221095	80221692	598	320	30	84.3	7.56	1.11
chr6	136121997	136122692	696	195	32	80.03	7.56	1.11
chr6	136829396	136829941	546	229	28	81.62	7.56	1.11
chr6	140730588	140731378	791	560	35	82.1	7.56	1.11
chr6	141960843	141961432	590	249	29	80	7.56	1.11
chr6	141990467	141991202	736	249	34	84.71	7.56	1.11
chr7	6528325	6528858	534	144	28	83.69	7.56	1.11
chr7	34603551	34604174	624	373	30	80.14	7.56	1.11
chr7	134315787	134316237	451	248	26	87.11	7.56	1.11
chr8	14014919	14015471	553	269	28	80.44	7.56	1.11
chr8	60987458	60987904	447	167	25	81.68	7.56	1.11
chr8	93300692	93301775	1084	97	72	249.46	7.56	1.11
chr8	101939408	101939864	457	218	25	79.79	7.56	1.11
chr8	117406628	117407252	625	359	30	79.99	7.56	1.11
chr8	117407896	117408496	601	239	30	83.8	7.56	1.11
chr8	117585586	117586391	806	596	35	80.08	7.56	1.11
chr8	119082104	119082786	683	212	33	87.33	7.56	1.11
chr8	125953387	125953904	518	362	28	86.55	7.56	1.11
chr9	9384224	9384711	488	279	26	80.09	7.56	1.11
chr9	59220804	59221413	610	325	31	87.97	7.56	1.11
chr9	117216909	117217273	365	271	22	79.32	7.56	1.11
chr9	117623588	117624203	616	364	30	81.39	7.56	1.11
chr9	117699543	117700279	737	90	34	84.56	7.56	1.11
chrX	21441596	21442091	496	206	27	84.6	7.56	1.11
chrX	42214417	42215127	711	544	34	88.44	7.56	1.11
chrX	78478698	78479227	530	225	28	84.4	7.56	1.11
chrX	98892104	98892527	424	169	24	79.97	7.56	1.11
chrX	144117881	144118398	518	226	27	80.65	7.56	1.11
chr4	100177187	100177703	517	313	28	86.63	7.55	1.11
chr15	86538691	86539362	672	389	36	86.4	7.53	1.11
chr12	80963074	80963506	433	337	25	83.83	7.51	1.11
chr2	168810766	168811365	600	434	31	80.23	7.51	1.11
chr1	153479580	153480290	711	244	36	79.64	7.5	1.11
chr15	97129170	97130463	1294	751	75	221.54	7.47	1.11
chr19	37558271	37559018	748	270	35	86.94	7.47	1.11
chr9	3023152	3023941	790	368	251	221.41	7.46	1.11
chr10	92679508	92679886	379	286	24	88.05	7.44	1.11
chr2	169868010	169868773	764	502	37	84.58	7.44	1.11
chr4	40072738	40073431	694	442	33	83.87	7.43	1.11
chr3	54384190	54384833	644	210	32	80.23	7.39	1.11
chr17	27017544	27018370	827	331	38	79.32	7.36	1.11
chr17	26717867	26719104	1238	856	81	221.25	7.34	1.11
chr17	87981221	87981631	411	138	24	80.07	7.34	1.11
chr12	34643165	34643665	501	219	28	86.63	7.32	1.11
chr10	92677685	92678449	765	525	38	87.31	7.3	1.11
chr17	34804585	34805273	689	415	34	88.1	7.3	1.11
chr17	44125232	44125691	460	366	26	82.25	7.3	1.11
chr17	81359060	81360203	1144	369	71	221.36	7.3	1.11
chr18	38528971	38529543	573	291	31	82.01	7.3	1.11
chr18	49719070	49719743	674	186	32	79.78	7.3	1.11
chr19	16949511	16950202	692	408	33	82.32	7.3	1.11
chr2	32354251	32354914	664	432	34	82.72	7.3	1.11
chr2	149664453	149665301	849	298	37	80.42	7.3	1.11
chr4	151913103	151913567	465	280	26	81.3	7.3	1.11
chr8	49203683	49204055	373	154	25	86.37	7.26	1.11
chr9	49733137	49733681	545	425	33	81.33	7.25	1.11
chr15	41823434	41823908	475	207	27	84.57	7.24	1.11
chr6	32680101	32680553	453	207	29	86.63	7.22	1.11
chr15	83823164	83823889	726	532	36	81.39	7.18	1.11
chr10	59292314	59292976	663	453	32	79.62	7.17	1.11
chr15	55791160	55791859	700	267	40	87.04	7.16	1.11
chr19	56081762	56082286	525	323	33	83.87	7.16	1.11
chr15	72379199	72379809	611	347	33	83.87	7.14	1.11
chr18	6330202	6330764	563	404	33	83.87	7.13	1.11
chr19	10641968	10642522	555	197	32	88.26	7.12	1.11
chr19	3651175	3652355	1181	570	87	237.46	7.05	1.11
chr1	136295964	136296685	722	454	37	84.58	7.03	1.11
chr11	108720566	108721220	655	446	33	83.87	7.01	1.11
chr15	91249093	91249873	781	254	38	80.23	7.01	1.11
chr2	164168989	164169632	644	214	35	86.82	7.01	1.11
chr2	169679445	169680023	579	334	32	82.23	7.01	1.11
chr7	28746376	28746935	560	412	31	80.23	7.01	1.11
chr8	49570646	49571119	474	140	28	79.67	7.01	1.11
chr2	171673844	171674452	609	265	31	80.23	6.99	1.11
chr1	78743698	78744296	599	405	32	87.32	6.98	1.11
chr5	102457668	102459147	1480	700	85	227.66	6.98	1.11
chr6	146618836	146619317	482	333	27	80.02	6.98	1.11
chr5	38095204	38095854	651	257	33	83.87	6.97	1.11
chr15	102459935	102460650	716	404	43	86.47	6.95	1.11
chr6	148046703	148047149	447	189	27	86.5	6.95	1.11
chr15	84217067	84217699	633	385	40	87.04	6.93	1.11
[truncated: 63,536 more rows]

## Sheet: H3K9me3 ChIP-seq - SICER
H3K9me3 enrichment locations using SICER v0.0.1 (e-value <0.01) with W200 and G1000 parameters.
chromosome	start	end
chr1	3654200	3662800
chr1	4480600	4484800
chr1	4486000	4488200
chr1	4741800	4743600
chr1	4783000	4787600
chr1	4871400	4875200
chr1	4929200	4936000
chr1	4973600	4984200
chr1	5158200	5163200
chr1	5175200	5179200
chr1	5334400	5339200
chr1	6163400	6168000
chr1	6255400	6257800
chr1	6265600	6268400
chr1	6282400	6287400
chr1	6297800	6303800
chr1	6412600	6418400
chr1	7048000	7055600
chr1	7327800	7333400
chr1	7628200	7631000
chr1	7746600	7750200
chr1	7841200	7845200
chr1	7857000	7859200
chr1	8036400	8042800
chr1	8598600	8602000
chr1	8878000	8880800
chr1	8989000	8993800
chr1	9288200	9291000
chr1	9414000	9423800
chr1	9954000	9960600
chr1	10186600	10189800
chr1	10205200	10211000
chr1	10827200	10832600
chr1	10976600	10985200
chr1	11985600	11990800
chr1	12024000	12028200
chr1	12590400	12595200
chr1	12611400	12613400
chr1	13075600	13079400
chr1	13111800	13120000
chr1	13227600	13232400
chr1	13237400	13244800
chr1	13295600	13306400
chr1	13307800	13319400
chr1	13329400	13338800
chr1	13448800	13456000
chr1	13458800	13462800
chr1	13532600	13539000
chr1	13590000	13608000
chr1	13609400	13610000
chr1	13661800	13669000
chr1	13780400	13784000
chr1	14089600	14096200
chr1	14121400	14124800
chr1	14324600	14327600
chr1	14364200	14369800
chr1	14386400	14390000
chr1	14708800	14713200
chr1	14743600	14747000
chr1	14954800	14959000
chr1	15190600	15197000
chr1	15276000	15278000
chr1	15747400	15751400
chr1	15904200	15909000
chr1	15958000	15965800
chr1	16051200	16056600
chr1	16131000	16135200
chr1	16148200	16153800
chr1	16194600	16197600
chr1	16621600	16624000
chr1	16870000	16876000
chr1	17735400	17741600
chr1	17834600	17840800
chr1	18047000	18049000
chr1	18063400	18067800
chr1	18157800	18161200
chr1	18271600	18278400
chr1	18772600	18776600
chr1	18783400	18793000
chr1	19076000	19089000
chr1	19225600	19232600
chr1	19449200	19456600
chr1	19512800	19518600
chr1	20714800	20723000
chr1	20737400	20740800
chr1	20746200	20752600
chr1	20828000	20833000
chr1	20840200	20847200
chr1	20932000	20934800
chr1	21047200	21054000
chr1	21118000	21121200
chr1	21123000	21124800
chr1	21324200	21332000
chr1	21374400	21384000
chr1	21386400	21393800
chr1	21530200	21537600
chr1	21607400	21613200
chr1	21947400	21955800
chr1	22110400	22115800
chr1	22701600	22708000
chr1	23167800	23177400
chr1	23220200	23221000
chr1	23252600	23256400
chr1	23458200	23462200
chr1	23662200	23667000
chr1	23932400	23936200
chr1	23952400	23967600
chr1	23990000	23996200
chr1	24126400	24132400
chr1	24213800	24217000
chr1	24314000	24320000
chr1	24739800	24741400
chr1	24848600	24854400
chr1	25078200	25085800
chr1	25185600	25193400
chr1	25233400	25238200
chr1	25289200	25294200
chr1	26738800	26746200
chr1	28056200	28064400
chr1	28164000	28166200
chr1	29446400	29452200
chr1	29851400	29856200
chr1	30146800	30149600
chr1	30462800	30470000
chr1	30533200	30537400
chr1	30627400	30630800
chr1	30648400	30654800
chr1	30762000	30764600
chr1	30903200	30910400
chr1	30973600	30981800
chr1	31091800	31096800
chr1	31214600	31223000
chr1	32926400	32934200
chr1	33160200	33162000
chr1	33332600	33339800
chr1	33395000	33401200
chr1	33593400	33594800
chr1	33604800	33608400
chr1	33652400	33656400
chr1	33863200	33869600
chr1	33879600	33883800
chr1	34001600	34007000
chr1	34042000	34046000
chr1	34092400	34096600
chr1	34142600	34147200
chr1	34346000	34348200
chr1	34422200	34425800
chr1	34486600	34491000
chr1	34564200	34566600
chr1	34818200	34821600
chr1	34831200	34837000
chr1	34982000	34989800
chr1	35014200	35021200
chr1	35034600	35038800
chr1	35044800	35047200
chr1	35164200	35175200
chr1	35249800	35254400
chr1	35257800	35263000
chr1	35270800	35279200
chr1	35311200	35318800
chr1	35527400	35533600
chr1	35619600	35622600
chr1	35625200	35639800
chr1	35644200	35650000
chr1	35724000	35732200
chr1	35770600	35776200
chr1	35944000	35948800
chr1	35958000	35967600
chr1	36021000	36025400
chr1	36046200	36050200
chr1	36075400	36080400
chr1	36095000	36099600
chr1	36101200	36107200
chr1	36312000	36316600
chr1	36682200	36684400
chr1	36770000	36772400
chr1	36832200	36835600
chr1	37029400	37037400
chr1	37061000	37066200
chr1	37102400	37110200
chr1	37130800	37137600
chr1	37149600	37151600
chr1	37153000	37159000
chr1	37203800	37207000
chr1	37211200	37221000
chr1	37230600	37235000
chr1	37240800	37250800
chr1	37275200	37280600
chr1	37306400	37314600
chr1	37363600	37392000
chr1	37475800	37484800
chr1	37538600	37546400
chr1	37649000	37651400
chr1	37709600	37716000
chr1	37759000	37769400
chr1	37800400	37805600
chr1	37827200	37830800
chr1	38001600	38008000
chr1	38152400	38155400
chr1	38168200	38175400
chr1	38206400	38213800
chr1	38279000	38287000
chr1	38318400	38323800
chr1	38397600	38406400
chr1	38431600	38438600
chr1	38598000	38601000
chr1	38701800	38712200
chr1	38767200	38771200
chr1	38828800	38835800
chr1	38927600	38936800
chr1	38975000	38978600
chr1	39103800	39107400
chr1	39140600	39150400
chr1	39152800	39160600
chr1	39172600	39175800
chr1	39179400	39186400
chr1	39194000	39198400
chr1	39200000	39201800
chr1	39235800	39239600
chr1	39255200	39259800
chr1	39322600	39325000
chr1	39332200	39337200
chr1	39407000	39410000
chr1	39414200	39419000
chr1	39459800	39466800
chr1	39529200	39534200
chr1	39551200	39555800
chr1	39596200	39598000
chr1	39639800	39645600
chr1	39698200	39701600
chr1	39788800	39793200
chr1	39823000	39827600
chr1	39842200	39847400
chr1	39968400	39974800
chr1	40106200	40111400
chr1	40219600	40224200
chr1	40232000	40235600
chr1	40267400	40274600
chr1	40276000	40276800
chr1	40588800	40591600
chr1	40833800	40837000
chr1	40981600	40987400
chr1	41058600	41066000
chr1	41068800	41074600
chr1	41102000	41107400
chr1	41126800	41132600
chr1	41142400	41145000
chr1	41197200	41201200
chr1	41220200	41226600
chr1	41293800	41298200
chr1	41426600	41435600
chr1	41675600	41679200
chr1	41768800	41776600
chr1	41784400	41790600
chr1	41896600	41907400
chr1	41943600	41951200
chr1	42089000	42097200
chr1	42201600	42208000
chr1	42234800	42240000
chr1	42256600	42265000
chr1	42275200	42281600
chr1	42282800	42288200
chr1	42431400	42434800
chr1	42506800	42515400
chr1	42546600	42554600
chr1	42565400	42570000
chr1	42645000	42654600
chr1	42675400	42680400
chr1	42697800	42702800
chr1	42704800	42711800
chr1	42749200	42757800
chr1	42861400	42866600
chr1	42975400	42981200
chr1	43015600	43022800
chr1	43040200	43044200
chr1	43046200	43058000
chr1	43061600	43068800
chr1	43078000	43082800
chr1	43213000	43220200
chr1	43278600	43281200
chr1	43304600	43308400
chr1	43336600	43339600
chr1	43341600	43347800
chr1	43359600	43366200
chr1	43381200	43394000
chr1	43409000	43412800
chr1	43656600	43659600
chr1	43670800	43676600
chr1	43735200	43740000
chr1	43742200	43747800
chr1	43758800	43762800
chr1	43866200	43869200
chr1	43952000	43954400
chr1	43982400	43985200
chr1	44050800	44056400
chr1	44113200	44118600
chr1	44120400	44125000
chr1	44147600	44152800
chr1	44223600	44230000
chr1	44320000	44323600
chr1	44347000	44347600
chr1	44384800	44389800
chr1	44445000	44452400
chr1	44499800	44508800
chr1	44549200	44554200
chr1	44760200	44763800
chr1	45081800	45084600
chr1	45419000	45424000
chr1	45425200	45430600
chr1	45515400	45518200
chr1	45549200	45557400
chr1	45689000	45691400
chr1	45720000	45725800
chr1	45782600	45788400
chr1	45804200	45810400
chr1	46014000	46017200
chr1	46969800	46971600
chr1	47080000	47092800
chr1	47127000	47130400
chr1	47209200	47215800
chr1	47253000	47258600
chr1	47308200	47314200
chr1	47350600	47358000
chr1	48221200	48230000
chr1	48752600	48758200
chr1	48938200	48941000
chr1	49188800	49197000
chr1	49286400	49292000
chr1	49316000	49323000
chr1	49783600	49786400
chr1	49833200	49839600
chr1	50060600	50066000
chr1	50236400	50241000
chr1	50456200	50464000
chr1	51285600	51287600
chr1	51402400	51405400
chr1	51437800	51447800
chr1	51763200	51767200
chr1	51847400	51849400
chr1	51927000	51928600
chr1	51953400	51958400
chr1	52080000	52089200
chr1	52126800	52131800
chr1	52478400	52483800
chr1	52599000	52602600
chr1	52660800	52665400
chr1	53161200	53167400
chr1	53289600	53293000
chr1	54207800	54210800
chr1	54284400	54290400
chr1	54381800	54387800
chr1	55090000	55101000
chr1	55178600	55182400
chr1	55224600	55230800
chr1	55236200	55239600
chr1	55350000	55357400
chr1	55935200	55939000
chr1	55960600	55965400
chr1	56051600	56055800
chr1	56791200	56795200
chr1	57026000	57027400
chr1	57160400	57165800
chr1	57170600	57174200
chr1	57374600	57378200
chr1	57502400	57507400
chr1	57590400	57601000
chr1	57614600	57620400
chr1	57625000	57631600
chr1	57638000	57642000
chr1	57645800	57652000
chr1	57666800	57677600
chr1	57679200	57688400
chr1	57692800	57699600
chr1	57714600	57720200
chr1	57723000	57746400
chr1	57786400	57792200
chr1	57818400	57822600
chr1	57853600	57857400
chr1	57860000	57872400
chr1	57881200	57891200
chr1	57918000	57921600
chr1	57946200	57954000
chr1	58191600	58199600
chr1	58264200	58274000
chr1	58300200	58307600
chr1	58387200	58395400
chr1	58562200	58579000
chr1	58630000	58638000
chr1	58675200	58676800
chr1	58792600	58799200
chr1	58855000	58857000
chr1	58863800	58868600
chr1	58875600	58878800
chr1	58894600	58898800
chr1	58918400	58923200
chr1	58992000	58995000
chr1	59143800	59148000
chr1	59399800	59402200
chr1	59428400	59433800
chr1	59618000	59620400
chr1	59665800	59669400
chr1	60041800	60044000
chr1	60090600	60094400
chr1	60363200	60364800
chr1	60401600	60409000
chr1	60454400	60458600
chr1	60599800	60613800
chr1	60615200	60620600
chr1	60642200	60645800
chr1	60733400	60736800
chr1	60788800	60790600
chr1	60925200	60930200
chr1	61425400	61428800
chr1	61492600	61497400
chr1	61544800	61548400
chr1	61566000	61575200
chr1	61665400	61674400
chr1	61773200	61775200
chr1	61887400	61897000
chr1	61986800	61993000
chr1	62054400	62061000
chr1	62111600	62115000
chr1	62418400	62428800
chr1	62430600	62442200
chr1	62470600	62475600
chr1	62539600	62541000
chr1	62545400	62548200
chr1	62587800	62589000
chr1	62687200	62693400
chr1	62709000	62713000
chr1	62908200	62910800
chr1	62933800	62946200
chr1	63040600	63044600
chr1	63246400	63247600
chr1	63263600	63266800
chr1	63293400	63296600
chr1	63297800	63301200
chr1	63318000	63322600
chr1	63330000	63332800
chr1	63347600	63357800
chr1	63451000	63458000
chr1	63528800	63536600
chr1	63559000	63563600
chr1	63652400	63658200
chr1	63741600	63743400
chr1	63757400	63759200
chr1	63960200	63962200
chr1	63987800	63993800
chr1	64104600	64108400
chr1	64251000	64254200
chr1	64414400	64420000
chr1	64540400	64548400
chr1	65049400	65053800
chr1	65123400	65127600
chr1	65253400	65258600
chr1	65381000	65386400
chr1	65393400	65405400
chr1	65414200	65421600
chr1	65439600	65444800
chr1	65959800	65965400
chr1	66300400	66305600
chr1	66452600	66462200
chr1	66513200	66517400
chr1	66550200	66557200
chr1	66583200	66587200
chr1	66902400	66904200
chr1	67000800	67006600
chr1	68363600	68369800
chr1	69262800	69268800
chr1	69272400	69273800
chr1	69422800	69426000
chr1	69436600	69445000
chr1	69454400	69459200
chr1	69666200	69669600
chr1	70032200	70039200
chr1	70186200	70189000
chr1	70219000	70221800
chr1	70568600	70573600
chr1	71133000	71142400
chr1	71184400	71189000
chr1	71263800	71267400
chr1	71482000	71484200
chr1	71561600	71567000
chr1	71707400	71720000
chr1	71722600	71725600
chr1	71734600	71738000
chr1	71795000	71802200
chr1	71803600	71806600
chr1	71808200	71812800
chr1	71817800	71820600
chr1	71878400	71890200
chr1	71907200	71910800
chr1	71912600	71919200
chr1	72138600	72143800
chr1	72179200	72182600
chr1	72568400	72571800
chr1	72831400	72837200
chr1	72838600	72842600
chr1	72846600	72848400
chr1	72854400	72858200
chr1	73040200	73044400
chr1	73167800	73175200
chr1	73212000	73217800
chr1	73219000	73224400
chr1	73256000	73259200
chr1	73266200	73277600
chr1	73300800	73310000
chr1	73330800	73336000
chr1	73427000	73430600
chr1	73451400	73454200
chr1	73456000	73461800
chr1	73498400	73505600
chr1	73506800	73512400
chr1	73558400	73567800
chr1	73577000	73582000
chr1	73590200	73594400
chr1	73607200	73611000
chr1	73628000	73632200
chr1	73646200	73651200
chr1	73654000	73660400
chr1	73720000	73725600
chr1	73929400	73931800
chr1	74057000	74060600
chr1	75275400	75281800
chr1	75322000	75326400
chr1	75383000	75388200
chr1	75569600	75576400
chr1	75584200	75590200
chr1	75668000	75673200
chr1	75675200	75680400
chr1	75746800	75754400
chr1	75832400	75840400
chr1	75841600	75849800
chr1	75862200	75869800
chr1	75889200	75894400
chr1	75900200	75919400
chr1	75934400	75941600
chr1	75985600	75991400
chr1	76004000	76010400
chr1	76019600	76025400
chr1	76028800	76036600
chr1	76045000	76052200
chr1	76059000	76078400
chr1	76089200	76097800
chr1	76125800	76131400
chr1	76138200	76143800
chr1	76188600	76199200
chr1	76252400	76259000
chr1	76277600	76283200
chr1	76293600	76301000
chr1	76315200	76325400
chr1	76328800	76334800
chr1	76397000	76401200
chr1	76477800	76486600
chr1	76529800	76535000
chr1	76576000	76585000
chr1	76632400	76640000
chr1	76644400	76652200
chr1	76676800	76682000
chr1	76711600	76717400
chr1	76792800	76799400
chr1	76814400	76819200
chr1	76878200	76891200
chr1	77028200	77037600
chr1	77038800	77055400
chr1	77075200	77083000
chr1	77244000	77257600
chr1	77271400	77283000
chr1	77307400	77314400
chr1	77495800	77503400
chr1	77547000	77557200
chr1	77750800	77758000
chr1	78189800	78197200
chr1	78512000	78521000
chr1	78547400	78555600
chr1	78559800	78563200
chr1	78693400	78699000
chr1	78792600	78797400
chr1	79108800	79111400
chr1	79339400	79345800
chr1	79347800	79353000
chr1	79445200	79452400
chr1	79608400	79613200
chr1	79656000	79662800
chr1	79746200	79753400
chr1	79905200	79912400
chr1	79940600	79949000
chr1	80379400	80382800
chr1	80386000	80390800
chr1	80777600	80784800
chr1	81425200	81430200
chr1	81674800	81678600
chr1	81758400	81760000
chr1	82098400	82103800
chr1	82204000	82207400
chr1	82495800	82497600
chr1	82767600	82775800
chr1	82919000	82924800
chr1	82929200	82931600
chr1	82933400	82938600
chr1	82979400	82983200
chr1	83145200	83154800
chr1	83268800	83278000
chr1	83321800	83328200
chr1	83421200	83426000
chr1	83522600	83530600
chr1	83608000	83611800
chr1	83778400	83787200
chr1	83793600	83799400
chr1	83801600	83811000
chr1	83829000	83837600
chr1	83843000	83850800
chr1	83856000	83872200
chr1	83873800	83879600
chr1	83918400	83920800
chr1	83954400	83961800
chr1	84019200	84028000
chr1	84029800	84039000
chr1	84068800	84076400
chr1	84085800	84106800
chr1	84126400	84140800
chr1	84190200	84196200
chr1	84216800	84225400
chr1	84423000	84426800
chr1	84466200	84467600
chr1	84505800	84509200
chr1	84548200	84551600
chr1	84604200	84609000
chr1	84620800	84629200
chr1	84691400	84696800
chr1	84876200	84882800
chr1	84891400	84893600
chr1	85081400	85085400
chr1	85087200	85088400
chr1	85243000	85249600
chr1	85251800	85255400
chr1	85268800	85278200
chr1	85336800	85337600
chr1	87484000	87486000
chr1	87487200	87492200
chr1	87511200	87513600
chr1	87518000	87523000
chr1	87561200	87567800
chr1	87632200	87641400
chr1	87708800	87716800
chr1	87757000	87762600
chr1	87769600	87773200
chr1	87775600	87782800
chr1	87813400	87826600
chr1	87840800	87851000
chr1	87887800	87893600
chr1	87912600	87917000
chr1	87918200	87924400
chr1	87937200	87941600
chr1	88044400	88049800
chr1	88298200	88303200
chr1	88423400	88425800
chr1	89047200	89053000
chr1	89215200	89221600
chr1	89411400	89413200
chr1	89559200	89562200
chr1	89576800	89582000
chr1	89621400	89623800
chr1	89909800	89913400
chr1	90072400	90076400
chr1	90083200	90087000
chr1	90108000	90166400
chr1	90190800	90207400
chr1	90263400	90266400
chr1	90277400	90280400
chr1	90363800	90366200
chr1	90372400	90374200
chr1	90453200	90455600
chr1	90650200	90653600
chr1	90680400	90685000
chr1	90698400	90704200
chr1	90808400	90812200
chr1	90819800	90824400
chr1	90826400	90834400
chr1	90842800	90848400
chr1	90952600	90955800
chr1	90957000	90959600
chr1	90988600	90993000
chr1	91022400	91027000
chr1	91076400	91082400
chr1	91107800	91112800
chr1	91120200	91125600
chr1	91142800	91146600
chr1	91153600	91159800
chr1	91169400	91175000
chr1	91190000	91198000
chr1	91201600	91207800
chr1	91223400	91229600
chr1	91236000	91241600
chr1	91246000	91255200
chr1	91257800	91262600
chr1	91268000	91276400
chr1	91295200	91308400
chr1	91323000	91328200
chr1	91354200	91355800
chr1	91372000	91375400
chr1	91376800	91386600
chr1	91427400	91431000
chr1	91485000	91491200
chr1	91666000	91670600
chr1	91802000	91805000
chr1	91815000	91817200
chr1	91902400	91913400
chr1	91917200	91922800
chr1	91939200	91942800
chr1	91951000	91956800
chr1	91975400	91980400
chr1	91983200	91990000
chr1	92043000	92049400
chr1	92082000	92087200
chr1	92094000	92097000
chr1	92130600	92136600
chr1	92198200	92204600
chr1	92268200	92271400
chr1	92302600	92311800
chr1	92392600	92403200
chr1	92406000	92409800
chr1	92420000	92427600
chr1	92432200	92443000
chr1	92451400	92456600
chr1	92458000	92469800
chr1	92562400	92565200
chr1	92689200	92696400
chr1	92767800	92772200
chr1	92784400	92788400
chr1	92815400	92819000
chr1	92915000	92918400
chr1	93023200	93025800
chr1	93256000	93262000
chr1	93341000	93346600
chr1	93374800	93377400
chr1	93489800	93494200
chr1	93587000	93589200
chr1	93678200	93682800
chr1	93684000	93686400
chr1	93747000	93749400
chr1	93779400	93784200
chr1	93786600	93796400
chr1	94153600	94163400
chr1	94184000	94190400
chr1	94200800	94211600
chr1	94228800	94237400
chr1	94282400	94285000
chr1	94317600	94319400
chr1	94382400	94387600
chr1	94391800	94397000
chr1	94704000	94711200
chr1	94821400	94825800
chr1	94896800	94900000
chr1	95089600	95093200
chr1	95164200	95166000
chr1	95433400	95437600
chr1	95466400	95468800
chr1	95537600	95542400
chr1	95547400	95550200
chr1	95555800	95560800
chr1	95687400	95689800
chr1	95919000	95924400
chr1	96071000	96075000
chr1	96444000	96450200
chr1	96481800	96490200
chr1	96670400	96678600
chr1	96753600	96758600
chr1	97301800	97307400
chr1	97352200	97360600
chr1	97383400	97390200
chr1	97436600	97439800
chr1	97457000	97463400
chr1	97560600	97566800
chr1	97627000	97632400
chr1	97864400	97870400
chr1	98405200	98409800
chr1	98619400	98627600
chr1	98703400	98707200
chr1	98761600	98766600
chr1	98768200	98771600
chr1	98783400	98798000
chr1	99200200	99205400
chr1	99543400	99546600
chr1	99999000	100005600
chr1	100036200	100043600
chr1	100408600	100412000
chr1	100614600	100623200
chr1	100624400	100630000
chr1	100673600	100680400
chr1	100681800	100689800
chr1	100750800	100759000
chr1	100806000	100812600
chr1	100829000	100835400
chr1	100837000	100842600
chr1	100915600	100927000
chr1	101067400	101079400
chr1	101087000	101096000
chr1	101215400	101223800
chr1	101297600	101306600
chr1	101314600	101318600
chr1	101342000	101355600
chr1	101407200	101413800
chr1	101862000	101868200
chr1	101877400	101884200
chr1	101907600	101918800
chr1	101984400	101989800
chr1	102236200	102240600
chr1	102357000	102363200
chr1	102395600	102401200
chr1	102411200	102416200
chr1	102443000	102451600
chr1	102465800	102471600
chr1	102528000	102532400
chr1	102546200	102553800
chr1	102555800	102562400
chr1	102567200	102575800
chr1	102592600	102599800
chr1	102609800	102621000
chr1	102631000	102637600
chr1	102738200	102746200
chr1	102761600	102767600
chr1	102804200	102813000
chr1	102948000	102956400
chr1	102972000	102981200
chr1	103059800	103065400
chr1	103100800	103109000
chr1	103166000	103173400
chr1	103263000	103271200
chr1	103282200	103283200
chr1	103311400	103317400
chr1	103393800	103410000
chr1	103435600	103443800
chr1	103470200	103479000
chr1	103516400	103520800
chr1	103540000	103555800
chr1	103568200	103573400
chr1	103621600	103628200
chr1	103665200	103669000
chr1	103788200	103791600
chr1	103995200	104005800
chr1	104077800	104090800
chr1	104120400	104127800
chr1	104155600	104164200
chr1	104215400	104221800
chr1	104264200	104270600
chr1	104306600	104313400
chr1	104454400	104464000
chr1	104479600	104485400
chr1	104508200	104512000
chr1	104518400	104525000
chr1	104634200	104643800
chr1	104694400	104701000
chr1	104979800	104990600
chr1	105132600	105144000
chr1	105162600	105170800
chr1	105190400	105197400
chr1	105256000	105264800
chr1	105281400	105287600
chr1	105332800	105345800
chr1	105362000	105369000
chr1	105372400	105375400
chr1	105492800	105500200
chr1	105528800	105534600
chr1	105559600	105562800
chr1	105611200	105619200
chr1	105642600	105644400
chr1	105840000	105846200
chr1	105918600	105929600
chr1	106150800	106156600
chr1	106218800	106228400
chr1	106249000	106255600
chr1	106264800	106269000
chr1	106303200	106305000
chr1	106364400	106376800
chr1	106382000	106388800
chr1	106566000	106573600
chr1	106616000	106620600
chr1	106663800	106668200
chr1	106700600	106704800
chr1	106706600	106717600
chr1	106746800	106750200
chr1	106789000	106790400
chr1	106970600	106977400
chr1	107043200	107049200
chr1	107080600	107085800
chr1	107092400	107098000
chr1	107100400	107108200
chr1	107109800	107117600
chr1	107189400	107195200
chr1	107274000	107278600
chr1	107304800	107311200
chr1	107656400	107661600
chr1	107691600	107693800
chr1	107834000	107838200
chr1	108140000	108144000
chr1	108386200	108389800
chr1	108923800	108930200
chr1	109741800	109751200
chr1	109912800	109921000
chr1	109925800	109929200
chr1	109937600	109945200
chr1	110029400	110033800
chr1	110036400	110051000
chr1	110154800	110159800
chr1	110225200	110244800
chr1	110271200	110280000
chr1	110282200	110291200
chr1	110340000	110346000
chr1	110360200	110365800
chr1	110454200	110459600
chr1	110610200	110617600
chr1	110655000	110660000
chr1	110696600	110703000
chr1	110719600	110727600
chr1	110831000	110837800
chr1	110860000	110864800
chr1	110894800	110901400
chr1	111020600	111024800
chr1	111142200	111146400
chr1	111209800	111217200
chr1	112663600	112669200
chr1	112693200	112696800
chr1	112771400	112778400
chr1	112938000	112946600
chr1	112967200	112972200
chr1	112989000	112992000
chr1	113334400	113337400
chr1	113349800	113357600
chr1	113409200	113415800
chr1	113432200	113445200
chr1	113489200	113494600
chr1	113512800	113519600
chr1	113618800	113623800
chr1	113653600	113657600
chr1	113939600	113944800
chr1	113950200	113954600
chr1	114101000	114106600
chr1	114168200	114172800
chr1	114246800	114250800
chr1	114285000	114292000
chr1	114670600	114676800
chr1	114679800	114686000
chr1	114816800	114822400
chr1	114902600	114908600
chr1	114924400	114928400
chr1	115011600	115013200
chr1	115144600	115147400
chr1	115186200	115191600
chr1	115302400	115314400
chr1	115475400	115483600
chr1	115525800	115533000
chr1	115705200	115708200
chr1	115767400	115783600
chr1	115808600	115815600
chr1	116159400	116162200
chr1	116227800	116233200
chr1	116694200	116697000
chr1	116956400	116964200
chr1	117016200	117020200
chr1	117089600	117094000
chr1	117102800	117106600
chr1	117166200	117170400
chr1	117223200	117237800
chr1	117249200	117257800
chr1	117272200	117286400
chr1	117287800	117291000
chr1	117294600	117302800
chr1	117311200	117316600
chr1	117365000	117369600
chr1	117534600	117537200
chr1	117560200	117567200
chr1	117572000	117583800
chr1	117622200	117629800
chr1	117658200	117660200
chr1	117669400	117675600
chr1	117677400	117685800
chr1	117750600	117758000
chr1	117808800	117817600
chr1	117985400	117991800
chr1	118018600	118024200
chr1	118059200	118065200
chr1	118082600	118089200
chr1	118124200	118129400
chr1	118198000	118205800
chr1	118270000	118276400
chr1	118310000	118318000
chr1	118331600	118340400
chr1	118345400	118350400
chr1	118410800	118419000
chr1	118438400	118441000
chr1	118448800	118455200
chr1	118464000	118468400
chr1	118486600	118492200
chr1	118493400	118500800
chr1	118527800	118531400
chr1	118774600	118776400
chr1	118849400	118855000
chr1	118893800	118897000
chr1	119161400	119165400
chr1	119172400	119178600
chr1	119386600	119392600
chr1	119436200	119440800
chr1	119456000	119465200
chr1	119473800	119477400
chr1	119639600	119643400
chr1	119646600	119651800
chr1	120609800	120615600
chr1	120692000	120695200
chr1	120714400	120725000
chr1	120731000	120736000
chr1	120814000	120818600
chr1	120865600	120870400
chr1	120887800	120893600
chr1	120948200	120954800
chr1	121066600	121077000
chr1	121128600	121133200
chr1	121145000	121152600
chr1	121155200	121161400
chr1	121247400	121255800
chr1	121257600	121260800
chr1	121378200	121381000
chr1	121393800	121398800
chr1	121422800	121431400
chr1	121635800	121638800
chr1	121753400	121759200
chr1	121766800	121772200
chr1	121881400	121888800
chr1	122010800	122013000
chr1	122086000	122091200
chr1	122188600	122194000
chr1	122416400	122423600
chr1	122474600	122477800
chr1	122591200	122595600
chr1	122609800	122611800
chr1	122668200	122673000
chr1	122704800	122708000
chr1	122905400	122910000
chr1	122984400	122988400
chr1	123261200	123263000
chr1	123275000	123278800
chr1	123577600	123584200
chr1	123698000	123706200
chr1	123709800	123716600
chr1	123760600	123774800
chr1	123776600	123782600
chr1	123784200	123794600
chr1	123845600	123852000
chr1	123866200	123875600
chr1	123920000	123927800
chr1	123937400	123941800
chr1	123997200	124000000
chr1	124073400	124082000
chr1	124085000	124093600
chr1	124173800	124185800
chr1	124187200	124194000
chr1	124215400	124220400
chr1	124251000	124259000
chr1	124282600	124288000
chr1	124355200	124361800
chr1	124364200	124375600
chr1	124411000	124416000
chr1	124436400	124440800
chr1	124448800	124456000
chr1	124504600	124510600
chr1	124533000	124534600
chr1	124560200	124568200
chr1	124586000	124592400
chr1	124640600	124648800
chr1	124694400	124701600
chr1	124859200	124864000
chr1	124917600	124922400
chr1	124949600	124962000
chr1	125017200	125023000
chr1	125113200	125118400
chr1	125136600	125140400
chr1	125187200	125192200
chr1	125248000	125257200
chr1	125402600	125408400
chr1	125590600	125601000
chr1	125700800	125704800
chr1	125727000	125732000
chr1	125781600	125788200
chr1	125809000	125816600
chr1	125825800	125831800
chr1	125841200	125851000
chr1	125865000	125874200
chr1	125890000	125897800
chr1	125940200	125945800
chr1	125997000	126003600
chr1	126011200	126016000
chr1	126017200	126022400
chr1	126030400	126036800
chr1	126174800	126180600
chr1	126289800	126299000
chr1	126308600	126319600
chr1	126320800	126332000
chr1	126361400	126372800
chr1	126379800	126394600
chr1	126396600	126411200
chr1	126432000	126438800
chr1	126511000	126518000
chr1	126530000	126538400
chr1	126737600	126740800
chr1	126780400	126784800
chr1	127050800	127061200
chr1	127124000	127130600
chr1	127270400	127275000
chr1	127283600	127289600
chr1	127386400	127390000
chr1	127495800	127497200
chr1	127527000	127529800
chr1	127531400	127536400
chr1	127541800	127552400
chr1	127695400	127700600
chr1	127723600	127732000
chr1	127807200	127810800
chr1	127812000	127818800
chr1	127895800	127901200
chr1	127921200	127924200
chr1	128040800	128051000
chr1	128096000	128104800
chr1	128108800	128117400
chr1	128133000	128142200
chr1	128157000	128173400
chr1	128174600	128179200
chr1	128188000	128194200
chr1	128201200	128206400
chr1	128230600	128237200
chr1	128278400	128281600
chr1	128295400	128300800
chr1	128336800	128352200
chr1	128381600	128389800
chr1	128391600	128405600
chr1	128469000	128478600
chr1	128480000	128496000
chr1	128499800	128506200
chr1	128509400	128513400
chr1	128541800	128552200
chr1	128580400	128584800
chr1	128596000	128606400
chr1	128610800	128615400
chr1	128646800	128650400
chr1	128709200	128712400
chr1	128760600	128767600
chr1	128789000	128808200
chr1	128818800	128825600
chr1	128842200	128852600
chr1	128876400	128879600
chr1	128941600	128948000
chr1	128973400	128977800
chr1	128992800	129001000
chr1	129034800	129042800
chr1	129073200	129080000
chr1	129084400	129089800
chr1	129110800	129133400
chr1	129135200	129148400
chr1	129151800	129171400
chr1	129173000	129178000
chr1	129197600	129218400
chr1	129220200	129227800
chr1	129256600	129263000
chr1	129381200	129388800
chr1	129410800	129413800
chr1	129624600	129627400
chr1	129642200	129646200
chr1	129747200	129749200
chr1	129834000	129838600
chr1	129842800	129846000
chr1	130015800	130023400
chr1	130477000	130478800
chr1	130557200	130567400
chr1	130569000	130570800
chr1	130712600	130719400
chr1	130782600	130784600
chr1	130978200	130987000
chr1	131165400	131173200
chr1	131828600	131831600
chr1	131910600	131915200
chr1	132229800	132240400
chr1	132364800	132369800
chr1	132378400	132387800
chr1	132931800	132935600
chr1	132968800	132975800
chr1	133374600	133380800
chr1	133485800	133491000
chr1	133515800	133519600
chr1	133570400	133577000
chr1	133673200	133678600
chr1	133709400	133716800
chr1	134245400	134249600
chr1	134305000	134310000
chr1	134577000	134581000
chr1	134727400	134751800
chr1	134775400	134778000
chr1	134801000	134807600
chr1	134831800	134836000
chr1	134858400	134868800
chr1	135009400	135015400
chr1	135044600	135047400
chr1	135083800	135089600
chr1	135131000	135135000
chr1	135155800	135161800
chr1	135212400	135218600
chr1	135300800	135309800
chr1	135320000	135327200
chr1	135336000	135344600
chr1	135354600	135359400
chr1	135400400	135408200
chr1	135409400	135417600
chr1	135422600	135429600
chr1	135446600	135452600
chr1	135471000	135478200
chr1	135684200	135689200
chr1	135732600	135736800
chr1	135831400	135834000
chr1	135837800	135840800
chr1	135875800	135879000
chr1	135880800	135883800
chr1	135886000	135887600
chr1	135928200	135932400
chr1	136050800	136069800
chr1	136144600	136153000
chr1	136155600	136159200
chr1	136191400	136197200
chr1	136265800	136268600
chr1	136280600	136284200
chr1	136583000	136588600
chr1	136627200	136630800
chr1	136877200	136883000
chr1	136920200	136929600
chr1	136940600	136943200
chr1	136959600	136965400
chr1	136966600	136972200
chr1	137258200	137259200
chr1	137418200	137421200
chr1	137546600	137554600
chr1	137886400	137890600
chr1	137977000	137981400
chr1	138007200	138011000
chr1	138135800	138139200
chr1	138235800	138237800
chr1	138268200	138276800
chr1	138300600	138304200
chr1	138433000	138436200
chr1	138489000	138496200
chr1	138522600	138526600
chr1	138654800	138659400
chr1	138669400	138671800
chr1	138694600	138704600
chr1	138706800	138710600
chr1	138719200	138729400
chr1	138743400	138749600
chr1	138770200	138780400
chr1	138788400	138794000
chr1	138797000	138804600
chr1	138820000	138829000
chr1	138839600	138855000
chr1	138881000	138887000
chr1	138896200	138900600
chr1	138913400	138917400
chr1	138948000	138954000
chr1	139053000	139056600
chr1	139070800	139078800
chr1	139081400	139087600
chr1	139110600	139121600
chr1	139123200	139124600
chr1	139138600	139146200
chr1	139148200	139153200
chr1	139174800	139177400
chr1	139179400	139184800
chr1	139190600	139196000
chr1	139204800	139209600
chr1	139227400	139233200
chr1	139259200	139264400
chr1	139267000	139273400
chr1	139298600	139304600
chr1	139313000	139317000
chr1	139357600	139367600
chr1	139379000	139390000
chr1	139395800	139411800
chr1	139441200	139446200
chr1	139596600	139603000
chr1	139643400	139651200
chr1	139857200	139859400
chr1	140072800	140081000
chr1	140122800	140126200
chr1	140241200	140243000
chr1	140249400	140252800
chr1	140255400	140259400
chr1	140359000	140361600
chr1	140376200	140379800
chr1	140451000	140454800
chr1	140487600	140490800
chr1	140585600	140589200
chr1	140741000	140745800
chr1	140788800	140791000
chr1	140886400	140892800
chr1	141040000	141044800
chr1	141668000	141670200
chr1	141936400	141939600
chr1	141967800	141974200
chr1	142106400	142109200
chr1	142197000	142202800
chr1	143010600	143014000
chr1	143514800	143519400
chr1	143657800	143662400
chr1	143712600	143720600
chr1	143808400	143815000
chr1	143933800	143943200
chr1	144503800	144507800
chr1	144648000	144663000
chr1	144712600	144721600
chr1	144783800	144794000
chr1	144947600	144953600
chr1	144975200	144979200
chr1	144985400	144996600
chr1	145046800	145054400
chr1	145120600	145128800
chr1	145183400	145189000
chr1	145322800	145329000
chr1	145690800	145693800
chr1	145697000	145699800
chr1	145790600	145795000
chr1	146114000	146118000
chr1	146121200	146126000
chr1	146777000	146779200
chr1	149551800	149556400
chr1	149898400	149902400
chr1	149941000	149942600
chr1	150385200	150388800
chr1	150823000	150826600
chr1	151495200	151501000
chr1	151672400	151678000
chr1	151683000	151687200
chr1	151855000	151858600
chr1	151973000	151976000
chr1	151981600	151984600
chr1	151990800	151993800
chr1	152003800	152009000
chr1	152064400	152069400
chr1	152320600	152324000
chr1	152325400	152327000
chr1	152345200	152346200
chr1	152396200	152399600
chr1	152490000	152496800
chr1	152537800	152544200
chr1	152628400	152634000
chr1	152894800	152898000
chr1	152968600	152971200
chr1	152993400	152997400
chr1	153087400	153096800
chr1	153125200	153128800
chr1	153142600	153153000
chr1	153360200	153366600
chr1	153367800	153371200
chr1	153380000	153384400
chr1	153478800	153481400
chr1	153579800	153587600
chr1	153594200	153597800
chr1	153671600	153681600
chr1	153691600	153699000
chr1	153828400	153842400
chr1	153865400	153871200
chr1	153872400	153881000
chr1	153891200	153894800
chr1	153906600	153918600
chr1	153980400	153984800
chr1	153988000	153995600
chr1	154054000	154062000
chr1	154067800	154078200
chr1	154123000	154129800
chr1	154132000	154141600
chr1	154239600	154251600
chr1	154259400	154265000
chr1	154352800	154360800
chr1	154464800	154468000
chr1	154478600	154485000
chr1	154581800	154586800
chr1	154764000	154771600
chr1	154813200	154819000
chr1	154823000	154828200
chr1	155093200	155097600
chr1	155159800	155166200
chr1	155197600	155200800
chr1	155206000	155212600
chr1	155484000	155487600
chr1	155491600	155495200
chr1	155548200	155556200
chr1	155662000	155669200
chr1	155792400	155801200
chr1	155825800	155838200
chr1	155839800	155848000
chr1	155903600	155906000
chr1	155985200	155996400
chr1	156012400	156018800
chr1	156146600	156151800
chr1	156157600	156163000
chr1	156241200	156253400
chr1	156261200	156269200
chr1	156276800	156284000
chr1	156308800	156321400
chr1	156322600	156329000
chr1	156338400	156344000
chr1	156405400	156414800
chr1	156452200	156460000
chr1	156469000	156476200
chr1	156638600	156650000
chr1	157090400	157094600
chr1	157251800	157254400
chr1	157277600	157280800
chr1	157570400	157579200
chr1	157582000	157588000
chr1	157617800	157621000
chr1	157736400	157738200
chr1	157794200	157797800
chr1	157948600	157953400
chr1	158127000	158136000
chr1	158231400	158236800
chr1	158300000	158302400
chr1	158310800	158314800
chr1	158331000	158336200
chr1	158395400	158401600
chr1	158433600	158442400
chr1	158517200	158520000
chr1	158525200	158530000
chr1	158539000	158542800
chr1	158549600	158555400
chr1	158691400	158699600
chr1	159139000	159145400
chr1	159427000	159432000
chr1	159667400	159676800
chr1	159687000	159693800
chr1	159728200	159740000
chr1	159765600	159769600
chr1	159822200	159827800
chr1	159887600	159895600
chr1	160094800	160101600
chr1	160129200	160135200
chr1	160158000	160163800
chr1	160329400	160337400
chr1	160356000	160364600
chr1	160522200	160530200
chr1	160977200	160980200
chr1	161289800	161294200
chr1	161310200	161315200
chr1	161408400	161426000
chr1	161654600	161662600
chr1	161709400	161714000
chr1	161733800	161742600
chr1	161994800	162004000
chr1	162168600	162171800
chr1	162965400	162967600
chr1	163091000	163095000
chr1	163107200	163109600
chr1	163116800	163123800
chr1	163220600	163225800
chr1	163332800	163337200
chr1	163382800	163385000
chr1	163457600	163462400
chr1	163586400	163590400
chr1	163687600	163692800
chr1	164390800	164394200
chr1	164503400	164506000
chr1	164563400	164567000
chr1	164756600	164762600
chr1	164797800	164800600
chr1	164833200	164840400
chr1	164898600	164903000
chr1	164971800	164975600
chr1	164981600	164988400
chr1	165070200	165074600
chr1	165098200	165101600
chr1	165200400	165203400
chr1	165509800	165511600
chr1	165660200	165664600
chr1	165954000	165959200
chr1	166533000	166535000
chr1	166551000	166552000
chr1	166568200	166573200
chr1	166576800	166583000
chr1	166606200	166614200
chr1	166767800	166772400
chr1	166855600	166862200
chr1	166913600	166917800
chr1	167010200	167013600
chr1	167016600	167024600
chr1	167073200	167076400
chr1	167093000	167096800
chr1	167363600	167368000
chr1	167381200	167386200
chr1	167478800	167485400
chr1	167545200	167549800
chr1	167681800	167685200
chr1	167851000	167854200
chr1	168050200	168055800
chr1	168095400	168099200
chr1	168167600	168173600
chr1	168237800	168243600
chr1	168261200	168268200
chr1	168338000	168344200
chr1	168415600	168421400
chr1	168503600	168507200
chr1	168687600	168691000
chr1	168700000	168711400
chr1	168728600	168735400
chr1	168736600	168743600
chr1	168748800	168756000
chr1	168826800	168830600
chr1	168831800	168842600
chr1	168849000	168857400
chr1	168858600	168875600
chr1	168882600	168891400
chr1	168908600	168914200
chr1	168928800	168961000
chr1	168963000	168968800
chr1	168970000	168990600
chr1	168992000	169003600
chr1	169004800	169013000
chr1	169026200	169034000
chr1	169035800	169040800
chr1	169052000	169061800
chr1	169064000	169068800
chr1	169079600	169085800
chr1	169087400	169099000
chr1	169100400	169113600
chr1	169187200	169192800
chr1	169376000	169379200
chr1	169460400	169465200
chr1	169480000	169486800
chr1	169492400	169496200
chr1	169501800	169531400
chr1	169542800	169548400
chr1	169605800	169625000
chr1	169628400	169637400
chr1	169686000	169697000
chr1	169770400	169778600
chr1	169789800	169798400
chr1	169805000	169814600
chr1	169847600	169853600
chr1	169855400	169861800
chr1	169880800	169887400
chr1	169918600	169922600
chr1	169958000	169967400
chr1	170002400	170006800
chr1	170027600	170037600
chr1	170879400	170887800
chr1	171227400	171233800
chr1	171505200	171508000
chr1	171938200	171950800
chr1	172001600	172006800
chr1	172196400	172198400
chr1	172219400	172221000
chr1	172293600	172300000
chr1	172384400	172386800
chr1	172471000	172475000
chr1	172480000	172485400
chr1	172500000	172507000
chr1	172513200	172518600
chr1	172521000	172526800
chr1	172550600	172552800
chr1	172557400	172559200
chr1	172759000	172762000
chr1	172865400	172867000
chr1	172937000	172938200
chr1	172973400	172975600
chr1	172993000	172994800
chr1	172999600	173001400
chr1	173373200	173377200
chr1	173439200	173449000
chr1	173455000	173499800
chr1	173503800	173520200
chr1	173525200	173532800
chr1	173539000	173544000
chr1	173546000	173548400
chr1	173559400	173568000
chr1	173569800	173573400
chr1	173575400	173586400
chr1	173591200	173600400
chr1	173614600	173625800
chr1	173629200	173641200
chr1	173659000	173662400
chr1	173668600	173686200
chr1	173690000	173698200
chr1	173701000	173708000
chr1	173711600	173717000
chr1	173731400	173738000
chr1	173779600	173786800
chr1	173796400	173803600
chr1	173841600	173847600
chr1	173916000	173919200
chr1	174184400	174188600
chr1	174446400	174455200
chr1	174470000	174476600
chr1	174556200	174559800
chr1	174608400	174613800
chr1	174629800	174638000
chr1	174757400	174766400
chr1	174788200	174803400
chr1	175093200	175098200
chr1	175122400	175129800
chr1	175261600	175273800
chr1	175291000	175302000
chr1	175492600	175493800
chr1	175506000	175511600
chr1	175639000	175641600
chr1	176431200	176434200
chr1	176541600	176548200
chr1	176761600	176769800
chr1	176774400	176781600
chr1	176835200	176843800
chr1	177240800	177245800
chr1	177297600	177304000
chr1	177352000	177358400
chr1	177361200	177367800
chr1	177421800	177426000
chr1	177429400	177437600
chr1	177463000	177466800
chr1	177470000	177476200
chr1	177477400	177482000
chr1	177694800	177705000
chr1	177712200	177719600
chr1	177729800	177740000
chr1	177872800	177878800
chr1	177889600	177897400
chr1	177942000	177952400
chr1	177970200	177978600
chr1	177996400	178001400
chr1	178003000	178012800
chr1	178014000	178022000
chr1	178034400	178040400
chr1	178046600	178055000
chr1	178057800	178066400
chr1	178067600	178072800
chr1	178075400	178083800
chr1	178090600	178095800
chr1	178097400	178101600
chr1	178115600	178126400
chr1	178132600	178141200
chr1	178143200	178150400
chr1	178152600	178170600
chr1	178177600	178181400
chr1	178184400	178189400
chr1	178191600	178201000
chr1	178203200	178206000
chr1	178208400	178212200
chr1	178223200	178234000
chr1	178235200	178241800
chr1	178248600	178267600
chr1	178269000	178274800
chr1	178308600	178313800
chr1	178332000	178338400
chr1	178339600	178344600
chr1	178374000	178381600
chr1	178392000	178397600
chr1	178462800	178470800
chr1	178511000	178513800
chr1	178516800	178525000
chr1	178555400	178563400
chr1	178565200	178572800
chr1	178780600	178785400
chr1	179013800	179016000
chr1	179153000	179157600
chr1	179322400	179329200
chr1	179392400	179396200
chr1	179428400	179433800
chr1	179441600	179450000
chr1	179504600	179516400
chr1	179639400	179646600
chr1	179658800	179664400
chr1	179675800	179684600
chr1	179709800	179715600
chr1	179716800	179723600
chr1	179899400	179902200
chr1	180097200	180104200
chr1	180153000	180164400
chr1	180209000	180214200
chr1	180230800	180233200
chr1	180473200	180480800
chr1	180487000	180491800
chr1	180500200	180507000
chr1	180547400	180551400
chr1	180641600	180650400
chr1	180657200	180662400
chr1	180676600	180687600
chr1	180879600	180883600
chr1	180912000	180915600
chr1	181062400	181064600
chr1	181187800	181200800
chr1	181339200	181346800
chr1	181389000	181392400
chr1	181393600	181406400
chr1	181419400	181420800
chr1	181454200	181456000
chr1	181642600	181647200
chr1	181763000	181766000
chr1	181822600	181824200
chr1	181908800	181912200
chr1	181969800	181978600
chr1	182133800	182136000
chr1	182202000	182208600
chr1	182399400	182403600
chr1	182460400	182468000
chr1	182537200	182542400
chr1	182546600	182548600
chr1	182552600	182555600
chr1	182704000	182706200
chr1	182716800	182720000
chr1	182844600	182848000
chr1	183013000	183017000
chr1	183248400	183257800
chr1	183261000	183269000
chr1	183287200	183297200
chr1	183400200	183404400
chr1	183410000	183414400
chr1	183444800	183451400
chr1	183616800	183623600
chr1	183666400	183671400
chr1	183690800	183704000
chr1	183711200	183720800
chr1	183722000	183726200
chr1	183915000	183918800
chr1	183999000	184012200
chr1	184072000	184077600
chr1	184092000	184096600
chr1	184097800	184102200
chr1	184139600	184143600
chr1	184153200	184161400
chr1	184164600	184167000
chr1	184224800	184228600
chr1	184239800	184248000
chr1	184278600	184280600
chr1	184462200	184464400
chr1	184475200	184481200
chr1	184548400	184553800
chr1	184557400	184560200
chr1	184572400	184583800
chr1	184634800	184639000
chr1	184655400	184659800
chr1	184668200	184675600
chr1	184677400	184683200
chr1	184688200	184700600
chr1	184706000	184719000
chr1	184735200	184745000
chr1	184795200	184807600
chr1	184809400	184811800
chr1	184815400	184822600
chr1	184841200	184843000
chr1	185346200	185352600
chr1	185386800	185389400
chr1	185489800	185491400
chr1	185612000	185615000
chr1	185654800	185658600
chr1	185741600	185743800
chr1	185880000	185886200
chr1	186066200	186070800
chr1	186085800	186089200
chr1	186189000	186193000
chr1	186321000	186323600
chr1	186324800	186328400
chr1	186401400	186404400
chr1	186440200	186445000
chr1	186470000	186473600
chr1	186488800	186492600
chr1	186519800	186523200
chr1	186533200	186537000
chr1	186547200	186555600
chr1	186557000	186559600
chr1	186590000	186594600
chr1	186607600	186612000
chr1	186624200	186625400
chr1	186702200	186708200
chr1	186821200	186825800
chr1	186846800	186854000
chr1	186908400	186912400
chr1	186956000	186961200
chr1	186998000	187001000
chr1	187027000	187028400
chr1	187125400	187128000
chr1	187130400	187133600
chr1	187275200	187283600
chr1	187346400	187353800
chr1	187364800	187368600
chr1	187407800	187415200
chr1	187420600	187436000
chr1	187439600	187445000
chr1	187451600	187457000
chr1	187458400	187476200
chr1	187480000	187487400
chr1	187498600	187502600
chr1	187508800	187513400
chr1	187514600	187526200
chr1	187534200	187540200
chr1	187565600	187572000
chr1	187584600	187593200
chr1	187598200	187614000
chr1	187620400	187626400
chr1	187633200	187644600
chr1	187646000	187658600
chr1	187662000	187670800
chr1	187679800	187696800
chr1	187719200	187726400
chr1	187743800	187763000
chr1	187764800	187770400
chr1	187848000	187854400
chr1	187890400	187901200
chr1	188036600	188038800
chr1	188048200	188053800
chr1	188200000	188203400
chr1	188280000	188280800
chr1	188499400	188502200
chr1	188557000	188563200
chr1	188684600	188693400
chr1	188708000	188726000
chr1	188732200	188751000
chr1	188754000	188784200
chr1	188785600	188795600
chr1	188797600	188802000
chr1	188803400	188845800
chr1	188852000	188857600
chr1	188859200	188886200
chr1	188904800	188915000
chr1	188916400	188923400
chr1	188924800	188933200
chr1	188937200	188947400
chr1	188982000	188997800
chr1	189021800	189026000
chr1	189171000	189177000
chr1	189180000	189183200
chr1	189207800	189212800
chr1	189275200	189286800
chr1	189334600	189341200
chr1	189381600	189386600
chr1	189392800	189404600
chr1	189405800	189411000
chr1	189422600	189442400
chr1	189444000	189460000
chr1	189465000	189479400
chr1	189484000	189514600
chr1	189520800	189530600
chr1	189531800	189552000
chr1	189556800	189566800
chr1	189568200	189570800
chr1	189575000	189594400
chr1	189600000	189635200
chr1	189636400	189674800
chr1	189682200	189691000
chr1	189694000	189709200
chr1	189710600	189728800
chr1	189730400	189737200
chr1	189742400	189757600
chr1	189762400	189773000
chr1	189778600	189784200
chr1	189785400	189798200
chr1	189799600	189809800
chr1	189811800	189823200
chr1	189825400	189836400
chr1	189837600	189850000
chr1	189854200	189862000
chr1	189863600	189877400
chr1	189881200	189892800
chr1	189895200	189913400
chr1	189915000	189934600
chr1	189940400	189999600
chr1	190000800	190021400
chr1	190032400	190037000
chr1	190038400	190043400
chr1	190066200	190075800
chr1	190077200	190088600
chr1	190089800	190094000
chr1	190109000	190122400
chr1	190133600	190140800
chr1	190142000	190146200
chr1	190167400	190182000
chr1	190192000	190198000
chr1	190202000	190210200
chr1	190212400	190219800
chr1	190226000	190236400
chr1	190246800	190256800
chr1	190270600	190276600
chr1	190278000	190285800
chr1	190287400	190292600
chr1	190294400	190303600
chr1	190305000	190313200
chr1	190331600	190340000
chr1	190341600	190374600
chr1	190387000	190390400
chr1	190396000	190400000
chr1	190401800	190414800
chr1	190442000	190452200
chr1	190490200	190510400
chr1	190514200	190519200
chr1	190531600	190546800
chr1	190548000	190552800
chr1	190558800	190566200
chr1	190594800	190617200
chr1	190624600	190630600
chr1	190632000	190639800
chr1	190641800	190646800
chr1	190649400	190660200
chr1	190663600	190675200
chr1	190685200	190690200
chr1	190700000	190705400
chr1	190714000	190719000
chr1	190729000	190737200
chr1	190738400	190742600
chr1	190756400	190763600
chr1	190778200	190783600
chr1	190861800	190869200
chr1	190915800	190922400
chr1	190933400	190941600
chr1	190949800	190957600
chr1	190962400	190971800
chr1	190980200	190986600
chr1	191071400	191078000
chr1	191080000	191086600
chr1	191122600	191128000
chr1	191157800	191170000
chr1	191171200	191184000
chr1	191185800	191195600
chr1	191205800	191214000
chr1	191221400	191245200
chr1	191279000	191283600
chr1	191329600	191335200
chr1	191371600	191387800
chr1	191544400	191546600
chr1	191643800	191648200
chr1	191871400	191876000
chr1	191879600	191887200
chr1	191888800	191907600
chr1	191913800	191924600
chr1	191926800	191935600
chr1	191937600	191943400
chr1	191944800	191951000
chr1	191958000	191987000
chr1	191988400	192020200
chr1	192022600	192028800
chr1	192030200	192123800
chr1	192126600	192174000
chr1	192175800	192257400
chr1	192259200	192279000
chr1	192280200	192298800
chr1	192300800	192332200
chr1	192333400	192364400
chr1	192371000	192378000
chr1	192379400	192386000
chr1	192388400	192402600
chr1	192405000	192410000
chr1	192412000	192421800
chr1	192441200	192453800
chr1	192455200	192469400
chr1	192480600	192487600
chr1	192496400	192499800
chr1	192556000	192566600
chr1	192572800	192583600
chr1	192586000	192591000
chr1	192817200	192826000
chr1	192924800	192926200
chr1	192951000	192956400
chr1	192972800	192978000
chr1	193008000	193010200
chr1	193024200	193027000
chr1	193069800	193071600
chr1	193508600	193514800
chr1	193610600	193618000
chr1	193680800	193684800
chr1	193739800	193746200
chr1	193886600	193892200
chr1	193901600	193912000
chr1	193964400	193970400
chr1	194050200	194053200
chr1	194133000	194136000
chr1	194153200	194156800
chr1	194177600	194183400
chr1	194230000	194235800
chr1	194295800	194297400
chr1	194338200	194344000
chr1	194374200	194381200
chr1	194389000	194393200
chr1	194414200	194419000
chr1	194443200	194448600
chr1	194451400	194454000
chr1	194456800	194466400
chr1	194479000	194488200
chr1	194512800	194533400
chr1	194739800	194743200
chr1	195199200	195201600
chr1	195216400	195222400
chr1	195354000	195357000
chr1	195856600	195864600
chr1	195930200	195934200
chr1	195989200	195998200
chr1	196101000	196107800
chr1	196136200	196143600
chr1	196159200	196168800
chr1	196240000	196246800
chr1	196278600	196285800
chr1	196428000	196431200
[truncated: 21,270 more rows]
