# Supplementary material for: Canonical Wnt signalling regulates nuclear export of Setdb1 during skeletal muscle terminal differentiation
Source: Cell Discov. 2016 Oct 18;2:16037–. doi: 10.1038/celldisc.2016.37 (PMC5067623; doi:10.1038/celldisc.2016.37)
Supplement: Supplementary Table S2 [file celldisc201637-s3.xls]

## Sheet: list
Table S2, Beyer et al.: List of deregulated genes upon Setdb1 knockdown.
List of deregulated transcripts upon Setdb1 knockdown in proliferating C2C12 myoblasts determined by RNA-seq using HTseq-count and Dseq2 packages.
	Normalized number of reads
UCSC ID	Ctl-1	Ctl-2	Ctl.3	siRNA-1	siRNA-2	siRNA-3	baseMean	Ctl	siRNA	Fold Change	log2FoldChange	pvalue	padj	dispGeneEst	dispFit	dispMAP	dispersion
uc011zdj.1	98	76	90	5262	5733	3785	2507.09	88	4927	48.192	5.591	3.8232953534192e-259	1.26482e-254	0.0389866775676102	0.00969107491351803	0.0146806429191431	0.0146806429191431
uc007axg.2	28	26	22	1351	1404	1142	662.17	25	1299	42.347	5.404	4.65477181673649e-159	3.84973e-155	0.00514099566593938	0.0156834769943652	0.0140496490018467	0.0140496490018467
uc007xui.1	52	59	40	4047	4896	8875	2994.75	50	5939	39.47	5.303	2.52159574438852e-45	3.99136e-43	0.155458778451286	0.00934085037839789	0.0296697165295225	0.155458778451286
uc008nwt.1	8	10	14	408	480	839	293.15	11	576	35.249	5.14	4.93250320983431e-85	3.79482e-82	0.0164554789203245	0.0259343670694448	0.0246582138647039	0.0246582138647039
uc009aea.2	13	9	6	708	752	185	278.81	9	548	33.478	5.065	2.5481921558443e-67	8.0285e-65	0.0923002117409381	0.0268801996095097	0.0367176590087516	0.0367176590087516
uc009aeb.2	13	9	6	708	752	185	278.81	9	548	33.478	5.065	2.5481921558443e-67	8.0285e-65	0.0923002117409381	0.0268801996095097	0.0367176590087516	0.0367176590087516
uc008vto.2	11	8	8	542	773	267	268.25	9	527	33.171	5.052	6.03701510242383e-66	1.8156e-63	0.105923277331965	0.0276417174577644	0.0393957433962444	0.0393957433962444
uc008vtp.2	11	8	8	542	773	267	268.25	9	527	33.171	5.052	6.03701510242383e-66	1.8156e-63	0.105923277331965	0.0276417174577644	0.0393957433962444	0.0393957433962444
uc007ovv.1	5	12	2	416	671	67	195.53	6	385	29.705	4.893	1.06708061872675e-52	2.25433e-50	0.082754655436959	0.0351170806315579	0.0409799801122663	0.0409799801122663
uc007ioa.1	6	6	6	293	397	96	134.1	6	262	19.453	4.282	7.26525639925022e-35	6.40931e-33	0.214061222149441	0.0477514155371687	0.0737871999314842	0.0737871999314842
uc008zil.1	24	7	3	1010	1247	386	446.13	11	881	19.175	4.261	2.73197627118069e-24	9.85597e-23	0.228632070001038	0.0196267383187542	0.0485456270305161	0.228632070001038
uc008zim.1	24	7	3	1010	1247	386	446.13	11	881	19.175	4.261	2.73197627118069e-24	9.85597e-23	0.228632070001038	0.0196267383187542	0.0485456270305161	0.228632070001038
uc008mmd.2	17	3	4	1721	2353	658	792.85	8	1577	18.397	4.201	2.79521851994942e-21	7.36824e-20	0.32902120965882	0.0143413197618258	0.0494239824566129	0.32902120965882
uc009eyo.2	57	54	56	1548	1467	643	637.32	56	1219	16.931	4.082	1.54306488434021e-74	7.29252e-72	0.113337686582813	0.0160009692032409	0.0321360944384869	0.0321360944384869
uc007sav.1	5	5	1	152	152	105	70.06	4	136	16.741	4.065	1.73016815207898e-27	8.2713e-26	1e-08	0.0845045980151641	0.0783149221953466	0.0783149221953466
uc009ruy.1	50	45	29	951	1005	463	423.87	41	806	16.501	4.044	7.99976933600644e-93	1.05859e-89	0.0117440471742006	0.0202614223436807	0.0186245278109794	0.0186245278109794
uc009ruz.1	50	45	29	956	1009	467	426.16	41	811	16.467	4.042	1.79468959462139e-92	2.28354e-89	0.0129372012743386	0.020193311930494	0.0188021051843069	0.0188021051843069
uc007sdo.1	5	5	2	156	146	110	70.45	4	137	16.214	4.019	2.40361701632729e-27	1.12311e-25	0.028761887045967	0.0840791069868656	0.0770577983537681	0.0770577983537681
uc008zxd.2	217	241	126	3062	4020	2446	1685.43	195	3176	15.656	3.969	3.78496395465745e-189	6.26071e-185	0.0113397742367028	0.0107395843715757	0.0108619076499394	0.0108619076499394
uc009sps.1	43	44	76	1113	1141	883	549.94	54	1046	15.64	3.967	7.30750267930897e-71	2.74712e-68	0.0990298075654532	0.0173453071228123	0.0314644120960623	0.0314644120960623
uc007sec.1	5	5	2	147	139	106	67.35	4	131	15.484	3.953	3.31022492114441e-26	1.43524e-24	0.0255291718495143	0.0875994751848459	0.0798027607415045	0.0798027607415045
uc009igf.2	22	10	10	375	408	165	165.13	14	316	15.484	3.953	4.69726968088106e-41	6.25541e-39	0.084720611795256	0.0401947490340163	0.0477093053775199	0.0477093053775199
uc009igg.2	22	10	10	375	407	164	164.8	14	315	15.446	3.949	5.82053797552513e-41	7.64107e-39	0.0847296938040364	0.0402601553621801	0.0477638543775638	0.0477638543775638
uc008npt.1	50	70	57	1173	1257	731	556.54	59	1054	15.009	3.908	4.7250183169442e-90	5.04236e-87	0.0394640536726224	0.0172290960423459	0.0212514337336278	0.0212514337336278
uc008mme.2	14	2	3	1364	1875	522	630.03	6	1254	14.071	3.815	3.13483937401529e-17	5.27233e-16	0.381923404656564	0.016098859312505	0.0560570144277796	0.381923404656564
uc008nps.1	295	287	263	4766	5255	3008	2312.11	282	4343	14.057	3.813	2.00246463809379e-156	1.32491e-152	0.0280403579732393	0.00987244667613095	0.0135532942041212	0.0135532942041212
uc008npr.1	370	363	331	5966	6612	3755	2899.51	355	5444	14.021	3.81	9.89926174517699e-162	1.09162e-157	0.028800939025989	0.00939998958679633	0.0133786637274886	0.0133786637274886
uc008mmb.2	57	64	62	1916	2550	817	910.92	61	1761	13.391	3.743	3.29722252367555e-23	1.05288e-21	0.157959185542062	0.0134597820667003	0.0363577402558711	0.157959185542062
uc008deg.1	3	3	3	96	227	56	64.86	3	126	13.324	3.736	8.32976590444886e-22	2.28875e-20	0.178398344087157	0.0906769384507574	0.104764034601808	0.104764034601808
uc009fpp.1	9	10	6	232	273	77	101.12	8	194	13.149	3.717	1.50479833286664e-29	8.59788e-28	0.0603832752428433	0.0608635104306214	0.0607653862745805	0.0607653862745805
uc009fpo.1	8	10	5	214	255	69	93.53	8	179	12.887	3.688	5.90860126749627e-28	2.9438e-26	0.0608670797054593	0.0651890582488481	0.064438477652886	0.064438477652886
uc007sdh.1	3	5	2	112	118	79	53.26	3	103	12.793	3.677	2.95765379863527e-21	7.77783e-20	0.0219212739100177	0.108785176987882	0.0970071347418146	0.0970071347418146
uc007kjc.1	170	125	154	2557	2819	1368	1198.8	150	2248	12.728	3.67	2.23092499845404e-77	1.25091e-74	0.100158756055523	0.0120382586798134	0.0273118399221861	0.0273118399221861
uc007kjd.1	170	125	154	2557	2819	1368	1198.8	150	2248	12.728	3.67	2.23092499845404e-77	1.25091e-74	0.100158756055523	0.0120382586798134	0.0273118399221861	0.0273118399221861
uc008qmk.1	76	48	32	670	875	638	389.7	52	728	12.319	3.623	3.90478565726441e-56	9.09705e-54	0.0874426650902134	0.0213771077671247	0.0330510478041042	0.0330510478041042
uc011wzd.1	14	16	5	221	231	172	110.06	12	208	12.22	3.611	1.55420024609688e-29	8.86484e-28	0.0848391867688587	0.0565349474103936	0.0614246577581676	0.0614246577581676
uc009pgs.2	17086	13847	11452	215804	250757	107953	102816.61	14128	191505	12.178	3.606	7.18207970174993e-132	1.97998e-128	0.0518607409734297	0.00759275873820585	0.016506522672009	0.016506522672009
uc007kpj.1	137	167	210	1990	2570	2138	1201.84	171	2233	12.047	3.591	2.03784681493213e-122	4.4944e-119	0.0237992588975682	0.0120269077825291	0.014434883322134	0.014434883322134
uc008mma.2	54	63	61	1559	2071	681	748.1	59	1437	11.726	3.552	4.4962087935637e-21	1.15844e-19	0.157272135487944	0.0147480765802011	0.0377329261540844	0.157272135487944
uc012glu.1	9	8	14	151	167	223	95.29	10	180	11.158	3.48	1.90127594613776e-28	9.75163e-27	0.0121072986618924	0.064126932318468	0.0551433858328062	0.0551433858328062
uc012glv.1	9	8	14	151	167	223	95.29	10	180	11.158	3.48	1.90127594613776e-28	9.75163e-27	0.0121072986618924	0.064126932318468	0.0551433858328062	0.0551433858328062
uc009nqq.2	9	8	15	151	168	224	95.88	11	181	11.026	3.463	2.65854645757473e-28	1.351e-26	0.0144581834907152	0.0637785775829888	0.0551799680455255	0.0551799680455255
uc009vbb.1	5	8	4	141	141	80	63.23	6	121	10.856	3.44	3.06741458108652e-21	8.06006e-20	0.04321733341075	0.092822386751582	0.0839235203598225	0.0839235203598225
uc007puu.1	95	79	56	926	1167	585	484.57	77	893	10.449	3.385	1.64521722819805e-76	8.77856e-74	0.0199896465219997	0.0186681155971101	0.0189214190169209	0.0189214190169209
uc007dtf.1	57	20	24	535	614	196	240.98	34	448	9.935	3.313	5.14799384407845e-31	3.3005e-29	0.215613781080448	0.0299165678860372	0.0586730655139415	0.0586730655139415
uc008emr.1	0	0	2	44	81	60	31.16	1	62	9.922	3.311	6.25796068246302e-14	7.25388e-13	0.425620097624627	0.180607548191635	0.199359152443646	0.199359152443646
uc007cta.1	233	191	359	5478	6455	3523	2706.52	261	5152	9.697	3.277	3.37200525513448e-17	5.63967e-16	0.180942050059968	0.00953259679411749	0.0375879737477825	0.180942050059968
uc011ydj.1	27	24	15	282	357	156	143.57	22	265	9.507	3.249	6.83371408963006e-34	5.70891e-32	0.0158317424472742	0.0450981704073254	0.0393074075865616	0.0393074075865616
uc008xrv.1	79	75	15	652	873	187	313.29	56	571	9.097	3.185	2.61856486699044e-52	5.41421e-50	0.0197708100907633	0.0247514798252381	0.0237695284572205	0.0237695284572205
uc008qmo.1	52	26	19	304	446	333	196.47	32	361	8.98	3.167	3.94169519920468e-28	1.98477e-26	0.167760537028753	0.0349850652878557	0.058844785450703	0.058844785450703
uc007dmp.1	2	5	6	81	77	107	46.36	4	88	8.832	3.143	1.7619399672761e-15	2.52113e-14	0.113113745390436	0.12385279303568	0.121954594800483	0.121954594800483
uc008vnj.1	5	3	3	71	104	55	39.97	4	77	8.82	3.141	7.69899909687007e-15	1.01879e-13	0.0583172669026447	0.142449510586351	0.127305908215639	0.127305908215639
uc008apx.1	0	1	0	50	41	49	23.49	0	47	8.717	3.124	4.19662982875232e-12	3.91299e-11	1e-08	0.237092271425543	0.229955360538856	0.229955360538856
uc007wgb.1	24	21	10	215	207	167	107.33	18	196	8.51	3.089	1.00433779055886e-24	3.74161e-23	0.0485496513529762	0.0577774733969874	0.0560234475129575	0.0560234475129575
uc007doe.2	5	13	8	139	150	90	67.48	9	126	8.496	3.087	4.37955599841053e-18	8.08056e-17	0.0983504433661332	0.087445660649156	0.0894077230467691	0.0894077230467691
uc007dof.2	5	13	8	139	150	90	67.48	9	126	8.496	3.087	4.37955599841053e-18	8.08056e-17	0.0983504433661332	0.087445660649156	0.0894077230467691	0.0894077230467691
uc007vtm.1	13	14	13	136	173	164	85.46	13	158	8.416	3.073	6.62682484979699e-23	2.05078e-21	0.00171669790660786	0.0706355084018384	0.0578689308614988	0.0578689308614988
uc008qmm.1	370	332	300	2838	3451	2542	1639.08	334	2944	8.415	3.073	1.8982944351239e-125	4.48567e-122	0.0103083584265389	0.0108300579922446	0.0107152053438727	0.0107152053438727
uc007uah.2	0	5	3	114	116	31	44.87	3	87	8.398	3.07	1.12093328889694e-12	1.11561e-11	0.733791882404187	0.127707527962099	0.20694149996918	0.20694149996918
uc011zln.1	0	5	3	114	116	31	44.87	3	87	8.398	3.07	1.12093328889694e-12	1.11561e-11	0.733791882404187	0.127707527962099	0.20694149996918	0.20694149996918
uc011wwc.1	5	13	8	139	148	88	66.68	9	125	8.376	3.066	9.03268111008938e-18	1.61175e-16	0.100453111019007	0.0884075818740007	0.0905929498891966	0.0905929498891966
uc012bre.1	13	22	34	290	347	200	150.92	23	279	8.369	3.065	7.66373069614409e-23	2.35405e-21	0.204461993731379	0.0432698646613919	0.0719972982580987	0.0719972982580987
uc008aug.1	17	14	23	280	215	158	117.73	18	218	8.371	3.065	1.1914836755863e-23	4.04689e-22	0.100847583647762	0.0533413481530748	0.0622462812725562	0.0622462812725562
uc007wnr.1	11	5	21	173	221	146	96.05	12	180	8.339	3.06	2.82275423703521e-17	4.76198e-16	0.340981255477621	0.0636820379132826	0.10997765102352	0.10997765102352
uc007pui.2	466	523	514	4816	5274	3313	2484.33	501	4468	8.28	3.05	2.83537619092775e-98	4.07826e-95	0.0340722717531589	0.00971077633874716	0.0147633870110038	0.0147633870110038
uc011yxg.1	466	523	514	4816	5274	3313	2484.33	501	4468	8.28	3.05	2.83537619092775e-98	4.07826e-95	0.0340722717531589	0.00971077633874716	0.0147633870110038	0.0147633870110038
uc007wnu.2	430	345	767	8384	9369	6099	4232.34	514	7951	8.157	3.028	6.65884440094879e-15	8.91493e-14	0.181660290561408	0.00881434848125566	0.0373222924514918	0.181660290561408
uc012dyk.1	6	8	4	106	81	89	49.06	6	92	8.101	3.018	2.95313025235609e-15	4.10485e-14	0.0775358861895971	0.117441950403465	0.109849822163751	0.109849822163751
uc007uag.2	0	6	3	114	116	31	45.07	3	87	8.095	3.017	2.11082578562631e-12	2.04421e-11	0.731301297060113	0.127189159913622	0.202593183180076	0.202593183180076
uc008acu.1	126	176	134	1282	1541	975	705.62	145	1266	8.048	3.009	2.90452560526491e-83	2.13528e-80	0.0121508230355332	0.0151819805821621	0.0145407161916014	0.0145407161916014
uc007pse.1	268	342	384	3123	3617	2088	1636.84	331	2943	7.989	2.998	1.7344917731163e-61	4.554e-59	0.081131362178284	0.0108345634696937	0.0239124231998743	0.0239124231998743
uc007pty.1	310	338	354	3142	3492	2117	1625.74	334	2917	7.984	2.997	1.75769181198102e-78	1.03836e-75	0.0459360716433437	0.0108570526460868	0.0178506687510942	0.0178506687510942
uc007pvi.1	227	258	280	2386	2914	1554	1269.84	255	2285	7.973	2.995	1.3783191212527e-61	3.6478e-59	0.0727730482176976	0.0117866288748457	0.0233148402313034	0.0233148402313034
uc011zuf.1	11	3	3	96	91	77	46.73	6	88	7.95	2.991	5.80578930774686e-14	6.76531e-13	0.178004331653702	0.122919746677419	0.133334704456876	0.133334704456876
uc007pra.1	380	478	482	4150	4625	2817	2155.35	447	3864	7.943	2.99	1.32801946304109e-77	7.70764e-75	0.0527004580358165	0.0100420632526879	0.0184114599849748	0.0184114599849748
uc007puf.1	261	302	308	2697	3024	1827	1403.34	290	2516	7.909	2.984	1.58225344396021e-75	8.17877e-73	0.0458914450287225	0.011382675928134	0.0182306774310545	0.0182306774310545
uc012eoa.1	5973	4465	4845	49822	54212	27984	24550.18	5094	44006	7.885	2.979	4.83750445157433e-79	3.01952e-76	0.0663104941176048	0.00775995227478228	0.0190739786684154	0.0190739786684154
uc008xru.1	3	2	0	58	90	16	28.19	2	55	7.857	2.974	1.10277931554605e-11	9.82816e-11	0.134444481470736	0.198800122732325	0.190746493238282	0.190746493238282
uc011xtz.1	282	252	458	2369	2781	2970	1518.69	331	2707	7.838	2.97	5.16568070732301e-85	3.88389e-82	0.0337384695708127	0.0110908496618943	0.015721373562648	0.015721373562648
uc007prw.2	521	635	662	5460	6123	3781	2863.8	606	5121	7.806	2.965	1.03425595803078e-79	6.70887e-77	0.0519186566986377	0.00942317830477414	0.0178390446543584	0.0178390446543584
uc011ywu.1	521	635	662	5460	6126	3779	2863.69	606	5122	7.804	2.964	1.3676143632892e-79	8.70066e-77	0.0520734209812259	0.00942325042658433	0.0178665828187922	0.0178665828187922
uc007pul.1	1531	1649	1432	13794	16341	8669	7235.92	1537	12935	7.805	2.964	6.5709144977262e-105	1.1441e-101	0.0332287367658829	0.00828550642491623	0.0136120614366068	0.0136120614366068
uc007prv.2	526	637	666	5483	6136	3804	2875.53	610	5141	7.791	2.962	5.93099667545616e-80	4.17466e-77	0.0514089151107633	0.00941549724084089	0.0177453567023419	0.0177453567023419
uc007prn.2	526	637	666	5483	6138	3802	2875.42	610	5141	7.789	2.961	7.84670979760511e-80	5.40802e-77	0.0515624393505758	0.00941556877540439	0.0177727257535741	0.0177727257535741
uc008zzr.2	11	8	17	138	156	134	77.3	12	143	7.782	2.96	9.63008726212088e-19	1.92613e-17	0.0712890510475595	0.0772991171396926	0.0761994752547562	0.0761994752547562
uc007pue.2	514	576	553	4931	5501	3318	2565.36	548	4583	7.766	2.957	4.15312895160185e-92	4.90692e-89	0.03511524529553	0.00964222066921807	0.0149319771108301	0.0149319771108301
uc007psb.1	411	499	503	4220	4721	2929	2213.95	471	3957	7.758	2.956	2.14047174356881e-81	1.53937e-78	0.0451155587007643	0.00997584752090339	0.0170243256402235	0.0170243256402235
uc008zzs.1	11	8	17	138	156	133	77.14	12	142	7.755	2.955	1.24450883464738e-18	2.45065e-17	0.0735671817043567	0.0774383516884695	0.0767208948123443	0.0767208948123443
uc009nwr.1	6217	5059	5660	68658	83079	36951	34270.7	5645	62896	7.743	2.953	4.61538997690369e-20	1.07148e-18	0.100969214310238	0.00769765434141808	0.0245217721334929	0.100969214310238
uc007owg.1	19	17	3	151	216	55	76.88	13	141	7.673	2.94	6.16488396890674e-18	1.11264e-16	0.082702889376934	0.0776741249757192	0.078540325010147	0.078540325010147
uc007prh.1	339	411	390	3358	3675	2340	1752.1	380	3124	7.639	2.933	2.52644300307453e-86	2.14307e-83	0.0335343642860725	0.0106178530185146	0.0153258343737152	0.0153258343737152
uc007pur.1	83	73	57	571	778	462	337.53	71	604	7.613	2.929	3.90320627551562e-50	7.42103e-48	0.0196522491289724	0.0235155413391762	0.0227264516748534	0.0227264516748534
uc007prm.2	372	455	440	3688	4279	2515	1958.06	422	3494	7.613	2.929	6.39034186433325e-79	3.91491e-76	0.0443824716006216	0.0102941306236665	0.0171379068084379	0.0171379068084379
uc009cnr.1	3113	2165	2472	24380	26661	13692	12080.41	2583	21578	7.603	2.927	7.46084516362685e-70	2.7123e-67	0.0766184194252422	0.00798666916886782	0.0209223464141593	0.0209223464141593
uc011xwa.1	446	441	329	3785	4412	1963	1895.97	405	3387	7.6	2.926	2.18226991327191e-87	2.00538e-84	0.0334169760000122	0.010384325340146	0.0151200907728099	0.0151200907728099
uc007prd.1	232	306	271	2349	2759	1585	1250.33	270	2231	7.577	2.922	1.44399724075714e-74	6.92323e-72	0.0399092005370637	0.0118528904220489	0.0174446795785975	0.0174446795785975
uc007jjh.1	462	447	340	3870	4498	2025	1940.38	416	3464	7.58	2.922	4.62792275169414e-87	4.13786e-84	0.0339697747299666	0.0103192298179821	0.0151794129165461	0.0151794129165461
uc007prr.2	128	96	89	893	1079	629	485.54	104	867	7.552	2.917	3.00117220968569e-56	7.09177e-54	0.0319586064810095	0.0186458499719185	0.021206293055077	0.021206293055077
uc008rox.1	25	17	24	202	229	204	117.03	22	212	7.48	2.903	4.36489360267598e-25	1.68494e-23	0.0207563057615565	0.0536142476391432	0.0474855728178381	0.0474855728178381
uc007ipn.1	164	152	271	1354	1540	1725	867.39	196	1540	7.467	2.9	2.72471147278779e-74	1.26956e-71	0.0256853420869028	0.013756833973935	0.0162281150586068	0.0162281150586068
uc007prj.1	101	82	54	619	833	477	360.85	79	643	7.458	2.899	1.19968407322111e-48	2.14529e-46	0.0286029753015625	0.0224831214829456	0.023704100071051	0.023704100071051
uc008ror.1	25	17	24	199	228	204	116.43	22	210	7.437	2.895	7.21918024842792e-25	2.74827e-23	0.02150657141872	0.053853143419363	0.0477798160578739	0.0477798160578739
uc007ipl.1	162	146	270	1340	1514	1685	852.92	193	1513	7.431	2.893	2.78755868909368e-70	1.03616e-67	0.0306900554235029	0.0138622892457337	0.0172906290920573	0.0172906290920573
uc007pus.1	309	337	339	2747	3247	1875	1475.69	328	2623	7.319	2.872	6.91721821083743e-73	3.05114e-70	0.0429587886406902	0.0111943070389872	0.0175961623597503	0.0175961623597503
uc009nbe.2	3	1	11	65	157	91	54.79	5	104	7.316	2.871	5.96388522720014e-12	5.4487e-11	0.615226606464889	0.10594946216104	0.186749586321007	0.186749586321007
uc007puy.1	74	64	46	455	660	378	279.55	61	498	7.237	2.855	2.19230315259989e-41	2.96024e-39	0.0273301920213043	0.0268292351940824	0.0269230819212135	0.0269230819212135
uc007jji.1	183	125	111	1252	1483	662	635.88	140	1132	7.226	2.853	2.99473489127533e-51	6.04096e-49	0.0598327488210405	0.0160201992387941	0.0241376531859069	0.0241376531859069
uc011xbr.1	15081	8640	9975	89770	86445	72582	47082.25	11232	82932	7.225	2.853	4.09462560633558e-102	6.77292e-99	0.0335491809895353	0.00765484057075101	0.0132411900742901	0.0132411900742901
uc007jct.1	194	211	192	1662	1661	1257	862.88	199	1527	7.209	2.85	4.43443246711321e-88	4.19143e-85	0.00837839208411341	0.0137893060448613	0.012586490841412	0.012586490841412
uc007lsw.2	2	1	3	57	55	40	26.21	2	51	7.135	2.835	9.68380622609581e-11	7.79274e-10	0.140889226546885	0.213271692662378	0.200858224403727	0.200858224403727
uc008yej.2	5	0	3	47	141	37	38.63	3	75	7.134	2.835	1.65932603751003e-10	1.28889e-09	1.12433800567757	0.147112882188927	0.255215462531358	0.255215462531358
uc007qwr.1	143	169	188	1114	985	1802	733.66	167	1300	7.131	2.834	1.21478806649142e-64	3.49458e-62	0.0291243067304312	0.0148900167562739	0.0178108242222688	0.0178108242222688
uc009jft.1	9	7	12	143	155	67	65.69	9	122	7.109	2.83	2.13294094940174e-14	2.62117e-13	0.207289826527815	0.0896254226141786	0.11164489757145	0.11164489757145
uc009jfu.1	9	7	12	143	155	67	65.69	9	122	7.109	2.83	2.13294094940174e-14	2.62117e-13	0.207289826527815	0.0896254226141786	0.11164489757145	0.11164489757145
uc009apv.1	6	6	6	104	107	42	45.24	6	84	7.089	2.826	4.08521595779741e-13	4.25526e-12	0.1003309791485	0.126740170285751	0.121699066255491	0.121699066255491
uc007prc.1	93	80	54	563	758	443	331.89	76	588	7.088	2.825	1.42641889702652e-46	2.38327e-44	0.0208792734044253	0.0237870286552399	0.0231848640816815	0.0231848640816815
uc007jcu.1	154	135	126	1141	1161	829	590.99	138	1044	7.046	2.817	3.82810739022164e-72	1.4899e-69	0.00715068301016638	0.01666423831053	0.0145873439500717	0.0145873439500717
uc007jjj.1	225	178	151	1609	1914	842	819.75	185	1455	7.032	2.814	2.7910758275552e-57	6.73974e-55	0.0503861095288636	0.0141180754094055	0.0210676393764038	0.0210676393764038
uc007prs.1	121	89	83	783	932	555	427.32	98	757	7.028	2.813	6.67329618550052e-50	1.25435e-47	0.0315225164419606	0.020158726878905	0.0223513393264415	0.0223513393264415
uc011zue.1	44	24	15	239	251	204	129.73	28	231	6.967	2.801	8.58316960258033e-22	2.35642e-20	0.0955764041598464	0.0491060274882428	0.0579331983442745	0.0579331983442745
uc007ipi.2	69	76	98	505	616	724	348.16	81	615	6.955	2.798	6.18797288402151e-54	1.36474e-51	0.00112465782211982	0.023027749078649	0.0183120992734112	0.0183120992734112
uc008faz.1	28	20	66	207	284	465	178.39	38	319	6.908	2.788	4.26100228569381e-27	1.94969e-25	0.0629560854109709	0.0377672972948794	0.0422753228702703	0.0422753228702703
uc007xtd.2	38	38	21	311	336	151	149.2	32	266	6.89	2.785	5.62164054264374e-29	3.03098e-27	0.00323745754281764	0.0436803972754362	0.0354873407077242	0.0354873407077242
uc008fba.1	27	20	64	198	278	449	172.57	37	308	6.865	2.779	1.03464163363451e-26	4.63794e-25	0.0590298584623463	0.0387872868964258	0.0424618363410432	0.0424618363410432
uc008ctb.1	5	3	4	80	87	38	36.12	4	68	6.843	2.775	1.37517982128761e-11	1.21058e-10	0.117019496646376	0.156811299503509	0.149260318768748	0.149260318768748
uc009jfs.1	9	7	12	138	148	64	62.99	9	117	6.796	2.765	1.25830659538113e-13	1.40254e-12	0.210386918900584	0.0931491491480361	0.115268410314458	0.115268410314458
uc007wgd.1	13	19	7	133	132	103	67.72	13	123	6.798	2.765	4.65145550349862e-16	6.9977e-15	0.0540602190179896	0.0871668565196413	0.0806312023990299	0.0806312023990299
uc007ojo.2	47	35	45	310	296	378	185.13	42	328	6.756	2.756	5.98208849099935e-33	4.53898e-31	0.00806761940715933	0.0366668149976022	0.0306125752915021	0.0306125752915021
uc007oji.2	49	36	46	318	302	382	188.94	44	334	6.736	2.752	2.32003068249998e-33	1.82741e-31	0.00795141585259551	0.0360787271426126	0.0301155165974507	0.0301155165974507
uc007xuj.2	2	3	1	51	58	33	24.84	2	47	6.732	2.751	2.85184212561098e-10	2.1481e-09	1e-08	0.224624878931984	0.192695043886032	0.192695043886032
uc007iks.2	265	208	215	1671	1810	1368	922.71	229	1616	6.702	2.745	1.34374788271972e-78	8.08252e-76	0.0144901561358371	0.0133841518542621	0.0136143003609794	0.0136143003609794
uc012gpm.1	1564	1227	940	10142	10295	5579	4958.01	1244	8672	6.65	2.733	5.60595932245212e-115	1.09092e-111	0.0156047283272465	0.00862787693043198	0.0102391433133439	0.0102391433133439
uc011xwb.1	104	65	53	617	728	325	315.47	74	557	6.638	2.731	1.20311146243429e-36	1.21346e-34	0.0533167841862508	0.0246326590026536	0.0299766205675291	0.0299766205675291
uc007owh.1	11	10	2	86	128	42	46.4	8	85	6.626	2.728	8.20122574438168e-13	8.26922e-12	0.0467313227491265	0.123757959975428	0.111375815689602	0.111375815689602
uc009onv.2	1999	1581	1174	12672	12868	6989	6213.78	1585	10843	6.558	2.713	6.63571661689172e-122	1.37202e-118	0.0132282717383303	0.0084080880496376	0.00955013397441217	0.00955013397441217
uc008roy.1	25	15	21	168	160	180	94.78	20	169	6.517	2.704	4.21004518585606e-20	9.82898e-19	1e-08	0.0644285632515844	0.0540499933930833	0.0540499933930833
uc008gdk.2	117	110	143	818	668	1102	492.98	123	863	6.513	2.703	3.60737724588394e-61	9.39679e-59	0.00584226400610116	0.0184780722013579	0.0156838180173182	0.0156838180173182
uc008hji.1	161	146	67	1036	1106	444	493.28	125	862	6.507	2.702	7.92980681647169e-63	2.16805e-60	0.00321471036199493	0.0184715543561301	0.0150104401215064	0.0150104401215064
uc008hjk.1	161	146	67	1035	1106	444	493.14	125	862	6.505	2.701	8.73895693988981e-63	2.36969e-60	0.0032384020143361	0.0184747136821181	0.0150182957704856	0.0150182957704856
uc012dyz.1	6	0	3	47	142	36	38.92	3	75	6.497	2.7	1.31387758998386e-09	9.05913e-09	1.27666819872483	0.146091972468125	0.26985012887106	0.26985012887106
uc007ojp.2	35	21	29	215	191	257	124.76	28	221	6.499	2.7	9.71034835737048e-24	3.33927e-22	0.0180294710634874	0.0507614524657137	0.04388914247435	0.04388914247435
uc007vya.2	61	93	55	619	765	253	307.91	70	546	6.465	2.693	1.12231347031155e-32	8.45749e-31	0.0735900941777929	0.0250522400548686	0.0338931611671128	0.0338931611671128
uc007cqz.2	16	20	52	686	651	429	308.77	29	589	6.458	2.691	1.19442779648969e-09	8.27173e-09	0.325216698324996	0.0250038225654589	0.0740732661564861	0.325216698324996
uc007cra.2	16	20	52	686	651	429	308.77	29	589	6.458	2.691	1.19442779648969e-09	8.27173e-09	0.325216698324996	0.0250038225654589	0.0740732661564861	0.325216698324996
uc007cyg.2	583	234	1190	3366	1834	8160	2561.34	669	4453	6.452	2.69	4.36288950923139e-109	8.01851e-106	0.009651725994665	0.00964552427420502	0.0096394414862063	0.0096394414862063
uc007cqy.2	16	21	52	688	651	430	309.51	30	590	6.449	2.689	1.1504180136111e-09	7.99205e-09	0.321339199449413	0.0249620903919386	0.0732845501053181	0.321339199449413
uc012amb.1	63	35	48	368	362	328	200.65	49	353	6.417	2.682	1.09114160561935e-30	6.83658e-29	0.0276847831135095	0.0344135866541176	0.0332153834510885	0.0332153834510885
uc007haj.2	3527	3062	2556	20459	23043	16595	11540.16	3048	20032	6.41	2.68	7.62739926267055e-142	3.15412e-138	0.00824687565654109	0.00800756541281452	0.00806644046598137	0.00806644046598137
uc007ojh.2	36	22	30	217	194	261	126.9	29	224	6.378	2.673	1.5118024026001e-23	5.07751e-22	0.0194485123584035	0.0500304328117824	0.0436022030101252	0.0436022030101252
uc007puc.1	71	61	34	382	512	274	222.51	55	389	6.352	2.667	7.91294579555757e-33	5.97662e-31	0.0243582375690846	0.0317734798541578	0.0302335626398737	0.0302335626398737
uc009nbf.2	3	3	16	60	162	92	56.08	7	105	6.34	2.665	4.31346275624986e-11	3.61352e-10	0.428272355617646	0.103686916288211	0.163791357468407	0.163791357468407
uc007cyh.2	106	52	219	723	311	1656	510.89	126	897	6.335	2.663	1.15283364844098e-56	2.76363e-54	0.00686422820084842	0.0180946812358309	0.0157310741085945	0.0157310741085945
uc008bxk.1	2	2	5	113	3	109	39.01	3	75	6.255	2.645	2.6030775715103e-09	1.72922e-08	0.980545965913832	0.145760196192059	0.26497467607849	0.26497467607849
uc008bxl.1	2	2	5	113	3	109	39.01	3	75	6.255	2.645	2.6030775715103e-09	1.72922e-08	0.980545965913832	0.145760196192059	0.26497467607849	0.26497467607849
uc009mfe.2	16	16	5	127	123	74	60.04	12	108	6.203	2.633	4.56590394881782e-14	5.38884e-13	0.0443003689835278	0.0973536921125918	0.0870337364286698	0.0870337364286698
uc007ptz.2	106	77	48	487	665	387	294.91	77	513	6.125	2.615	3.61056100423491e-33	2.7973e-31	0.0513647081694193	0.0258241074133291	0.0308178123777266	0.0308178123777266
uc007roy.1	261	202	227	1579	2158	1037	910.9	230	1591	6.125	2.615	1.56389151912579e-41	2.12035e-39	0.0873611308531272	0.0134598820144033	0.0271366379767143	0.0271366379767143
uc007owi.1	8	9	2	69	99	37	37.44	6	68	6.071	2.602	5.26582363223209e-11	4.37369e-10	0.00610540229658533	0.151543639315088	0.128892367751414	0.128892367751414
uc007owj.1	8	9	2	69	99	37	37.44	6	68	6.071	2.602	5.26582363223209e-11	4.37369e-10	0.00610540229658533	0.151543639315088	0.128892367751414	0.128892367751414
uc012ewe.1	102	108	75	1048	833	270	406.01	95	717	6.016	2.589	4.95128335809777e-28	2.4743e-26	0.13042827193871	0.0208212779218212	0.0403432748798159	0.0403432748798159
uc007wnw.1	36	19	64	611	740	472	323.49	40	608	6.012	2.588	2.4764273059622e-09	1.65405e-08	0.28844037609775	0.0242089448253896	0.0664026856803576	0.28844037609775
uc011zvj.1	36	19	64	611	740	472	323.49	40	608	6.012	2.588	2.4764273059622e-09	1.65405e-08	0.28844037609775	0.0242089448253896	0.0664026856803576	0.28844037609775
uc009eut.1	102	108	77	1055	839	273	409.28	96	722	6.012	2.588	1.18974902768101e-27	5.831e-26	0.135496171587269	0.0207150417988667	0.0411440566504124	0.0411440566504124
uc007uqm.1	36	27	11	190	230	109	100.52	25	176	5.942	2.571	4.82503258973988e-18	8.82864e-17	0.045852401359252	0.0611845000873691	0.058064503839374	0.058064503839374
uc007uqn.1	36	27	11	190	230	109	100.52	25	176	5.942	2.571	4.82503258973988e-18	8.82864e-17	0.045852401359252	0.0611845000873691	0.058064503839374	0.058064503839374
uc007uqo.1	36	27	11	190	230	109	100.52	25	176	5.942	2.571	4.82503258973988e-18	8.82864e-17	0.045852401359252	0.0611845000873691	0.058064503839374	0.058064503839374
uc012fpt.1	11	9	15	121	77	111	57.26	12	103	5.896	2.56	1.39706051958536e-13	1.54936e-12	0.0162927354252645	0.101702476967055	0.0842256746408895	0.0842256746408895
uc008qwx.1	11	16	17	106	101	156	67.92	15	121	5.89	2.558	8.50301532683277e-15	1.11892e-13	0.0243281333755669	0.0869278358062523	0.0742101862224843	0.0742101862224843
uc012bbi.1	0	0	2	27	51	32	18.72	1	37	5.884	2.557	2.37114648381622e-08	1.38493e-07	0.467153310992952	0.295553095923625	0.309450359436575	0.309450359436575
uc011zys.1	25	37	24	206	267	148	118	29	207	5.886	2.557	1.40469547878887e-21	3.79968e-20	0.00755026675356435	0.0532373580136262	0.0437457823317524	0.0437457823317524
uc007owk.1	8	9	2	66	98	35	36.39	6	66	5.878	2.555	1.4013780470855e-10	1.10094e-09	0.00754312006335462	0.155715137821868	0.131977349288361	0.131977349288361
uc012bgr.1	132	110	129	959	772	641	457.29	124	791	5.874	2.554	1.43912670363681e-47	2.47965e-45	0.019591139867942	0.0193319210084834	0.0193843211385094	0.0193843211385094
uc008gbu.2	132	110	129	959	772	640	456.99	124	790	5.869	2.553	1.75074601117652e-47	3.00094e-45	0.0196974200505306	0.0193395714788939	0.0194086222840849	0.0194086222840849
uc009kps.1	3587	3443	1780	17689	19209	14725	10072.14	2937	17208	5.825	2.542	6.0357433813824e-77	3.27335e-74	0.0355582512162857	0.00807566745929019	0.0139214226116198	0.0139214226116198
uc009kpt.1	3561	3425	1766	17550	19068	14576	9991.12	2917	17065	5.816	2.54	5.48362708872203e-77	3.02349e-74	0.035345307496715	0.00808000869021851	0.0138841856910198	0.0138841856910198
uc007jdq.1	206	251	229	1581	2034	904	867.55	229	1506	5.811	2.539	4.72719979175896e-41	6.25541e-39	0.0757214033019186	0.0137556807793391	0.0256033714189556	0.0256033714189556
uc011xvn.1	206	251	229	1581	2034	904	867.55	229	1506	5.811	2.539	4.72719979175896e-41	6.25541e-39	0.0757214033019186	0.0137556807793391	0.0256033714189556	0.0256033714189556
uc008nnw.2	3547	3370	4096	24787	27327	16312	13239.98	3671	22809	5.778	2.531	2.33449345164233e-56	5.55609e-54	0.0675688463562971	0.00794757712080588	0.0194660778191754	0.0194660778191754
uc007muj.2	1273	1173	2074	8363	9093	9176	5191.97	1507	8877	5.775	2.53	2.52931233452224e-69	8.71612e-67	0.0403432259178532	0.00857887054006286	0.0152153020731617	0.0152153020731617
uc007wrk.1	250	278	440	1865	2100	1896	1138.13	323	1954	5.762	2.527	2.66606095946462e-51	5.41096e-49	0.0492691111008839	0.0122780509389679	0.0197359815250821	0.0197359815250821
uc007wrj.1	250	278	440	1863	2099	1893	1137.2	323	1952	5.757	2.525	3.49977063036292e-51	7.01693e-49	0.0494034308774487	0.0122818966213396	0.0197647743446493	0.0197647743446493
uc007ptx.1	112	85	52	493	646	399	297.76	83	513	5.723	2.517	2.00337892103049e-32	1.47608e-30	0.0429354030042358	0.0256496521733529	0.0290826021967442	0.0290826021967442
uc009abo.2	3672	3402	2149	20638	22158	11665	10614.07	3074	18154	5.723	2.517	5.44099252005731e-141	1.99999e-137	0.00448796535736457	0.0080483334420858	0.00710867140443304	0.00710867140443304
uc009apw.1	3	1	1	48	38	25	19.3	2	37	5.721	2.516	2.29815189517381e-08	1.34562e-07	1e-08	0.286862052071286	0.248848496732183	0.248848496732183
uc008jjj.1	66	66	47	316	521	309	220.95	60	382	5.666	2.502	1.89132609474906e-29	1.06955e-27	0.0246752463167002	0.0319446016324879	0.0304410735205478	0.0304410735205478
uc008jjk.1	66	66	48	315	524	310	221.61	60	383	5.654	2.499	2.64206238522596e-29	1.47893e-27	0.0257182152866844	0.0318722031671241	0.0306038878419969	0.0306038878419969
uc008jjl.1	66	66	48	315	524	310	221.61	60	383	5.654	2.499	2.64206238522596e-29	1.47893e-27	0.0257182152866844	0.0318722031671241	0.0306038878419969	0.0306038878419969
uc012aaz.1	261	194	150	1227	1396	937	694.1	202	1187	5.648	2.498	3.40006619437002e-55	7.81118e-53	0.0209116970359443	0.0153088102495356	0.0164737255842718	0.0164737255842718
uc009kpv.1	7753	7385	3395	36410	39912	27349	20367.24	6178	34557	5.609	2.488	8.12955450636571e-73	3.49275e-70	0.0382164846608583	0.00780506060967248	0.0142292438478369	0.0142292438478369
uc009kpu.1	7751	7382	3393	36394	39895	27337	20358.85	6175	34542	5.608	2.487	8.73983592452426e-73	3.70681e-70	0.0382377285207735	0.00780516972838944	0.0142332292659554	0.0142332292659554
uc011zis.1	3925	4369	3470	22974	26286	18139	13193.84	3921	22466	5.586	2.482	5.87004560596425e-150	2.77418e-146	0.00267369743775055	0.00794900135511175	0.0065051712387325	0.0065051712387325
uc007taj.1	3973	4415	3501	23208	26582	18320	13333.04	3963	22703	5.586	2.482	2.38760844841762e-150	1.31645e-146	0.0026326465984793	0.00794473446126771	0.00648935415603541	0.00648935415603541
uc009abn.2	35091	30284	18794	184276	200686	100223	94892.28	28056	161728	5.587	2.482	1.59591516552327e-128	4.06124e-125	0.00840379731011344	0.00759713829740497	0.00780344337851229	0.00780344337851229
uc011yps.1	35	27	36	196	202	241	122.66	33	213	5.567	2.477	2.88332743372201e-21	7.59445e-20	0.00451269812297109	0.0515016299114921	0.0417707798275857	0.0417707798275857
uc007xlp.2	13	7	8	75	75	87	44.06	9	79	5.563	2.476	4.22678859993275e-11	3.5472e-10	1e-08	0.129920249452878	0.110463654335622	0.110463654335622
uc009jsb.1	115	156	138	947	964	602	486.93	136	838	5.55	2.473	3.66078240199648e-39	4.3879e-37	0.0448069250955249	0.0186139903886915	0.0237216441250077	0.0237216441250077
uc007xlq.2	13	7	8	75	75	86	43.91	9	79	5.544	2.471	4.70216609737671e-11	3.92325e-10	1e-08	0.130349413940337	0.110626169007645	0.110626169007645
uc007ywn.2	33	14	68	198	132	432	146.35	38	254	5.545	2.471	5.64426843698719e-22	1.57175e-20	0.0194600855957635	0.0443850118613883	0.039697368828181	0.039697368828181
uc008vng.1	60	61	66	368	329	450	222.17	62	382	5.539	2.47	6.45845505951315e-32	4.50757e-30	0.00485746396236645	0.0318105532400991	0.0259756428357911	0.0259756428357911
uc008vnf.1	60	61	66	367	328	448	221.44	62	381	5.538	2.469	9.07084644216366e-32	6.23871e-30	0.00529261283701781	0.0318908676380165	0.0261365891513862	0.0261365891513862
uc007zar.2	28	29	22	193	265	106	107.42	26	188	5.533	2.468	1.02305614230318e-17	1.81182e-16	0.0421224679148902	0.0577350868853404	0.0546364072336787	0.0546364072336787
uc011xkt.1	668	809	532	4979	5533	1984	2417.55	670	4165	5.508	2.462	1.22905695614585e-48	2.186e-46	0.0676180802032069	0.0097707359783297	0.0208724194806574	0.0208724194806574
uc008amj.1	19	23	13	119	235	66	79	18	140	5.503	2.46	1.45843449118741e-14	1.85776e-13	0.0475173170085663	0.0757930970550629	0.070151030112043	0.070151030112043
uc008qwy.1	22	24	22	145	129	202	90.8	23	159	5.502	2.46	2.93973898203313e-16	4.53814e-15	0.0351093962329077	0.0669227918846337	0.0603349516543457	0.0603349516543457
uc008twf.1	5	0	2	37	92	26	26.87	2	52	5.49	2.457	5.81112380553478e-08	3.20246e-07	0.956553116308832	0.208231491041139	0.303321107137989	0.303321107137989
uc007cxv.1	10583	10982	4105	56138	68701	21452	28660.42	8557	48764	5.481	2.454	6.30296156287911e-139	2.08515e-135	0.00491333873005682	0.00772845365209404	0.00697387600934954	0.00697387600934954
uc009iwz.2	74	85	96	454	554	514	296.14	85	507	5.474	2.453	1.32751030045985e-38	1.51961e-36	0.00396789130982144	0.0257484861667969	0.0209762360913906	0.0209762360913906
uc007lgy.1	2	0	2	12	129	10	25.76	1	50	5.459	2.449	9.24217974880152e-08	4.9667e-07	1.54666658323621	0.216895005578672	0.343117250239301	0.343117250239301
uc007ojr.2	32	26	32	175	180	224	111.41	30	193	5.448	2.446	1.52026790568228e-19	3.33954e-18	0.00538427127102696	0.0559396555832287	0.0452242444761612	0.0452242444761612
uc009pbx.2	4236	2988	3475	22954	23399	15023	12012.46	3566	20459	5.448	2.446	2.16888730340488e-65	6.40635e-63	0.0436589537914885	0.00798919416826254	0.0153566599521443	0.0153566599521443
uc008ffg.1	14	10	18	138	153	74	67.99	14	122	5.439	2.443	8.47986370952292e-12	7.62934e-11	0.181104739689897	0.0868449199022747	0.105224531385013	0.105224531385013
uc012bee.1	14	10	18	138	153	74	67.99	14	122	5.439	2.443	8.47986370952292e-12	7.62934e-11	0.181104739689897	0.0868449199022747	0.105224531385013	0.105224531385013
uc008vni.2	109	103	50	531	647	333	295.33	87	504	5.435	2.442	1.46941239931586e-36	1.47306e-34	0.0102392064666882	0.0257982814133524	0.0224214942925411	0.0224214942925411
uc009pbw.2	4322	3044	3543	23343	23776	15301	12221.66	3636	20807	5.436	2.442	2.24286004750299e-65	6.56622e-63	0.0434889987291776	0.00798151060461679	0.0153205015693697	0.0153205015693697
uc008qmp.1	20	28	17	132	173	134	84	22	146	5.426	2.44	3.89040416058641e-16	5.91191e-15	0.00494171336132383	0.0717346932751471	0.0580646456384052	0.0580646456384052
uc011zbm.1	69	82	160	548	321	1064	374.09	104	644	5.394	2.431	8.0977943434208e-32	5.60442e-30	0.0553998515863096	0.0219544275320454	0.0279625282381804	0.0279625282381804
uc007ipk.2	57	35	101	316	372	484	227.58	64	391	5.39	2.43	8.14057465781549e-24	2.8082e-22	0.0753346239300267	0.0312341486531556	0.0393054911774434	0.0393054911774434
uc007rcz.1	69	82	158	540	320	1052	370.31	103	637	5.37	2.425	1.15583612589906e-31	7.83553e-30	0.0543396911047082	0.02210152611567	0.0279204829647349	0.0279204829647349
uc008ami.1	19	24	13	119	235	66	79.3	19	140	5.361	2.422	2.82267046153641e-14	3.43181e-13	0.0460216253535667	0.0755343866264303	0.0696427764146901	0.0696427764146901
uc008yeh.1	2	0	0	20	66	9	16	1	32	5.345	2.418	1.62776832697661e-07	8.50011e-07	0.424837656447478	0.344562375303705	0.349899407229999	0.349899407229999
uc008yez.1	2	0	0	20	66	9	16	1	32	5.345	2.418	1.62776832697661e-07	8.50011e-07	0.424837656447478	0.344562375303705	0.349899407229999	0.349899407229999
uc009ilo.1	271	237	447	1630	1747	1906	1039.58	318	1761	5.345	2.418	1.66635036276049e-51	3.42399e-49	0.0366021391910289	0.0127271591806344	0.0176174408074121	0.0176174408074121
uc007tag.1	35	40	34	265	282	153	134.78	36	233	5.34	2.417	3.98349048074932e-20	9.32639e-19	0.0323634912562942	0.0475478602525147	0.0444773556648557	0.0444773556648557
uc007pnw.1	4054	3524	2887	25096	26334	10627	12086.98	3488	20686	5.337	2.416	1.22753977801697e-52	2.57022e-50	0.0646503783025304	0.00798642687007983	0.0190022954108542	0.0190022954108542
uc007ipj.1	57	35	100	312	370	470	223.99	64	384	5.325	2.413	3.23640760382182e-23	1.03848e-21	0.0773803278339966	0.0316135682807484	0.0399948776329975	0.0399948776329975
uc007ovc.1	38	33	58	617	821	285	308.57	43	574	5.316	2.41	3.36871367885951e-08	1.9231e-07	0.299409689734265	0.0250146753566201	0.0719116285221266	0.299409689734265
uc007pub.2	287	390	228	1598	1914	1401	969.63	302	1638	5.316	2.41	8.02049853309701e-73	3.49124e-70	0.00539664083034766	0.0131013700160497	0.0113056020500621	0.0113056020500621
uc009pvy.1	3774	3243	3527	19220	26472	14541	11796.28	3515	20078	5.306	2.408	9.3723605567826e-55	2.13832e-52	0.0589779194811998	0.00799742035123682	0.0180522433454879	0.0180522433454879
uc009fre.1	90	107	76	547	588	418	304.32	91	518	5.275	2.399	5.69480691099609e-39	6.72841e-37	0.00112465782211982	0.0252587843418592	0.0198039164071708	0.0198039164071708
uc009frf.1	90	107	76	546	586	414	303.39	91	515	5.253	2.393	1.07672401542922e-38	1.24983e-36	0.00112465782211982	0.025313362669354	0.0198732159857631	0.0198732159857631
uc009ilp.1	69	66	116	420	498	527	282.65	84	482	5.229	2.387	7.37584971210098e-31	4.7015e-29	0.0281615380580094	0.026617204289043	0.0269265276993147	0.0269265276993147
uc007puj.2	268	344	205	1467	1761	1148	865.47	272	1459	5.214	2.382	1.09497902424474e-73	4.89515e-71	0.000792396534265476	0.0137706435870893	0.0105982539632311	0.0105982539632311
uc007rfu.1	499	477	553	2772	2931	2550	1630.34	510	2751	5.212	2.382	8.81861872220739e-80	5.83475e-77	0.00991149478170707	0.0108476966468877	0.0106283570980391	0.0106283570980391
uc007rfv.1	499	477	553	2772	2931	2550	1630.34	510	2751	5.212	2.382	8.81861872220739e-80	5.83475e-77	0.00991149478170707	0.0108476966468877	0.0106283570980391	0.0106283570980391
uc007gnj.2	25	15	6	149	147	31	62.2	15	109	5.193	2.377	3.32228455657191e-12	3.15193e-11	0.035185289276062	0.094233993212987	0.0825773134991127	0.0825773134991127
uc007kpl.2	17	17	31	152	114	176	84.65	22	147	5.181	2.373	4.1428472771497e-15	5.66104e-14	0.0208763482519736	0.0712381632011465	0.0606922984312232	0.0606922984312232
uc007kpk.2	17	17	31	151	114	175	84.36	22	147	5.162	2.368	5.01055341920118e-15	6.78784e-14	0.0208085507001844	0.0714620527578541	0.0608466983777026	0.0608466983777026
uc007wva.1	65	78	223	519	512	940	389.63	122	657	5.144	2.363	3.84543951056815e-31	2.48466e-29	0.0508633935933771	0.0213795104277457	0.027326490851206	0.027326490851206
uc007ove.1	61	47	85	911	1192	399	449.1	64	834	5.138	2.361	7.18805644854742e-08	3.91884e-07	0.310015776193164	0.0195468670960963	0.0680475338291818	0.310015776193164
uc007ovd.1	44	36	69	729	955	330	360.6	50	671	5.127	2.358	9.07020909856398e-08	4.87904e-07	0.321837224012561	0.0224937733752848	0.0730669944564618	0.321837224012561
uc008qml.1	280	262	220	1286	1566	1205	803.25	254	1352	5.122	2.357	1.94856489235127e-62	5.24085e-60	0.00706329164414216	0.0142532564662397	0.0126350835880393	0.0126350835880393
uc007svy.2	6	9	21	129	117	77	59.96	12	108	5.121	2.356	9.0293977369226e-10	6.36638e-09	0.312253847976469	0.0974702912724325	0.139700236979894	0.139700236979894
uc008yht.1	55	55	80	348	387	352	212.73	63	362	5.098	2.35	4.95673022998706e-26	2.10769e-24	0.0240050106216488	0.0328878521971671	0.0311662698723084	0.0311662698723084
uc007rfw.1	170	147	184	852	989	857	533.12	167	899	5.083	2.346	6.85532009856606e-46	1.1117e-43	0.0156274923240898	0.0176547146861324	0.0172300426839013	0.0172300426839013
uc007bcm.2	25	47	29	203	290	133	121.07	34	209	5.069	2.342	5.75891310729657e-18	1.04507e-16	0.0300558170394239	0.0520787725172497	0.0476750963782976	0.0476750963782976
uc011wll.1	19	34	21	160	218	99	91.7	25	159	5.061	2.339	3.54804203483379e-15	4.87646e-14	0.0306067441015072	0.066342892860611	0.0591465574370352	0.0591465574370352
uc011wlm.1	19	34	21	160	218	99	91.7	25	159	5.061	2.339	3.54804203483379e-15	4.87646e-14	0.0306067441015072	0.066342892860611	0.0591465574370352	0.0591465574370352
uc007gnr.1	18919	17214	11125	105498	119250	40250	52042.8	15753	88333	5.042	2.334	1.44487527687152e-55	3.34261e-53	0.0529996828682701	0.00764392431186238	0.0167565194918451	0.0167565194918451
uc009acw.1	16	10	41	156	92	200	85.94	22	149	5.04	2.333	1.39800161200173e-13	1.54989e-12	0.0720740108341969	0.0702837524438281	0.0706381708511828	0.0706381708511828
uc009acv.1	16	10	42	156	95	200	86.57	23	150	5.034	2.332	1.65576021206693e-13	1.81377e-12	0.0779117524703068	0.0698238827031569	0.0714652174150856	0.0714652174150856
uc012aql.1	27	82	24	267	432	99	154.97	44	266	5.031	2.331	2.77609406577421e-18	5.27506e-17	0.0748456614779592	0.0423342244525738	0.0479874033180039	0.0479874033180039
uc007puq.2	2998	3146	2180	15421	17014	10488	8541.11	2775	14308	5.031	2.331	5.16844381958787e-134	1.55439e-130	0.00158275174374013	0.00817163143561599	0.00635892677210729	0.00635892677210729
uc009acx.1	16	10	42	156	94	200	86.4	23	150	5.022	2.328	1.76705586232599e-13	1.92803e-12	0.0769940427645161	0.0699508415073644	0.0713785974644137	0.0713785974644137
uc007aps.1	36	69	35	259	442	140	163.55	47	280	5	2.322	1.26298629087443e-20	3.08583e-19	0.0374870118010539	0.0405090919268845	0.0399179820358662	0.0399179820358662
uc008qmi.1	104	78	75	456	499	420	271.93	86	458	4.992	2.32	1.588173383244e-31	1.06356e-29	0.0119122302114317	0.0273697984577284	0.0242073405972248	0.0242073405972248
uc009acy.1	16	10	41	153	92	198	85.06	22	148	4.986	2.318	2.27157367719776e-13	2.44862e-12	0.0711950147458031	0.0709314208895501	0.0711431312632364	0.0711431312632364
uc008vql.2	13	10	14	89	74	103	50.43	12	89	4.98	2.316	4.42106867903474e-11	3.69898e-10	1e-08	0.11446862786976	0.0902279275005498	0.0902279275005498
uc007owe.1	11	12	2	61	101	35	36.98	8	66	4.94	2.305	6.8629139856506e-09	4.31961e-08	0.0733812567354633	0.153362729865557	0.139847392434482	0.139847392434482
uc007owf.1	11	12	2	61	101	35	36.98	8	66	4.94	2.305	6.8629139856506e-09	4.31961e-08	0.0733812567354633	0.153362729865557	0.139847392434482	0.139847392434482
uc008hjj.1	20	12	3	115	89	40	46.29	12	81	4.935	2.303	9.58973240253611e-10	6.73991e-09	0.0826209636339089	0.124015377479137	0.116168786189612	0.116168786189612
uc007pug.1	372	369	289	1824	2128	1338	1053.25	343	1763	4.922	2.299	3.10432410616658e-69	1.05873e-66	0.00553698342889743	0.0126598376990329	0.0109984609208127	0.0109984609208127
uc012dlm.1	250	267	222	1308	1284	1131	743.58	246	1241	4.864	2.282	1.58750683059918e-63	4.45067e-61	0.000390693993705462	0.0147919410506151	0.0112994729467661	0.0112994729467661
uc007vtk.2	1496	1649	1755	8094	8551	7631	4862.68	1633	8092	4.845	2.277	2.08941291268729e-100	3.29152e-97	0.00641435414272138	0.00864919972388355	0.00808282930460474	0.00808282930460474
uc008sjd.2	167	167	334	1184	1173	1064	681.53	223	1140	4.809	2.266	5.3654444145501e-28	2.67722e-26	0.0986966580718126	0.0154521037103021	0.031327265777211	0.031327265777211
uc008yem.1	3	0	1	24	85	13	20.97	1	41	4.802	2.264	8.61689503104928e-07	4.00878e-06	1.01216017661509	0.264641417464841	0.364447634321008	0.364447634321008
uc007sel.1	3013	2813	2725	14066	18226	10782	8604.33	2850	14358	4.775	2.256	1.7390817389247e-64	4.95968e-62	0.0307457763741193	0.00816699280726952	0.0130843232379295	0.0130843232379295
uc007rxp.1	232	243	271	1561	1808	750	810.63	249	1373	4.773	2.255	5.20004377951409e-25	1.998e-23	0.135873104429994	0.0141921567677609	0.0363573541062183	0.0363573541062183
uc007sek.1	58712	56538	52296	271683	351974	212826	167338.15	55849	278828	4.767	2.253	1.46393286477577e-75	7.68727e-73	0.0234388212912484	0.00757253746714609	0.0111969000494621	0.0111969000494621
uc008sje.2	80	65	67	410	500	252	229.03	71	387	4.753	2.249	2.20338998306226e-22	6.4166e-21	0.0549843254816699	0.0310835452725117	0.0357644883322677	0.0357644883322677
uc007rxn.1	224	236	260	1497	1736	723	779.21	240	1319	4.753	2.249	4.85928800937861e-25	1.87142e-23	0.132048077216745	0.0144603328734663	0.0359800135038511	0.0359800135038511
uc007rxo.1	224	236	260	1497	1736	723	779.21	240	1319	4.753	2.249	4.85928800937861e-25	1.87142e-23	0.132048077216745	0.0144603328734663	0.0359800135038511	0.0359800135038511
uc008sjf.2	80	65	67	410	499	251	228.7	71	387	4.744	2.246	2.64895955097458e-22	7.66692e-21	0.055202307408674	0.0311175253924621	0.0358351403478747	0.0358351403478747
uc007ptv.2	131	94	108	540	674	496	340.71	111	570	4.734	2.243	1.07184168532874e-29	6.24272e-28	0.0351865022755002	0.0233665577545717	0.0256771962159187	0.0256771962159187
uc008suu.1	6	6	10	93	142	17	45.52	7	84	4.73	2.242	2.00537985381205e-07	1.02968e-06	0.667392785771828	0.125994311091248	0.236934216565856	0.236934216565856
uc008nym.1	22	27	33	198	172	127	96.39	27	166	4.709	2.235	1.68782440671571e-13	1.84706e-12	0.076168774955643	0.0634795928513492	0.0660083493675053	0.0660083493675053
uc007mvi.1	6	8	2	52	67	26	26.83	5	48	4.678	2.226	1.08805686738267e-07	5.80753e-07	1e-08	0.208515135474864	0.170234852233176	0.170234852233176
uc007lwx.2	5951	4932	9360	32051	31881	31859	19338.88	6748	31930	4.676	2.225	3.84101024052853e-50	7.34499e-48	0.0529244318789067	0.00781913870177552	0.0168910479227869	0.0168910479227869
uc011ygd.1	6721	5471	10440	35756	35662	35495	21590.8	7544	35638	4.667	2.223	9.4620760025235e-50	1.74874e-47	0.0537173270518526	0.00779005730128008	0.0170031387627747	0.0170031387627747
uc009nvt.1	2758	1845	4631	12239	11478	18866	8636.1	3078	14194	4.648	2.217	1.69164106320533e-68	5.7105e-66	0.0243958689136912	0.00816468792697266	0.0117842355168749	0.0117842355168749
uc007owl.1	11	9	1	60	81	29	31.92	7	57	4.638	2.214	7.19144542463187e-08	3.92004e-07	1e-08	0.176488437632356	0.161546483220407	0.161546483220407
uc007wuz.1	496	437	1251	2742	2902	4290	2019.9	728	3311	4.635	2.212	5.45780992779158e-42	7.49192e-40	0.0559466937735009	0.0102098298020941	0.0193687728514636	0.0193687728514636
uc008vqz.2	5	9	8	52	52	72	32.95	7	59	4.62	2.208	3.59898434964153e-08	2.04749e-07	0.0422261106961869	0.171183504351012	0.144630738567132	0.144630738567132
uc007sej.1	5332	5300	4893	23601	32326	19088	15090.1	5175	25005	4.595	2.2	3.13603814026904e-67	9.7874e-65	0.0260273111913406	0.00789764463058183	0.0119561524595053	0.0119561524595053
uc008vic.2	151	115	199	834	880	634	468.98	155	783	4.583	2.196	7.84180953489918e-25	2.96107e-23	0.0905719008065304	0.0190379884280824	0.032853181962932	0.032853181962932
uc008vid.2	151	115	199	834	880	634	468.98	155	783	4.583	2.196	7.84180953489918e-25	2.96107e-23	0.0905719008065304	0.0190379884280824	0.032853181962932	0.032853181962932
uc012aqk.1	41	91	48	346	543	135	200.79	60	341	4.561	2.189	3.53308785556845e-16	5.39122e-15	0.137571577868129	0.0343956295967352	0.0530078362787283	0.0530078362787283
uc012giu.1	146	110	96	637	812	349	358.26	117	599	4.549	2.185	1.46422899927587e-25	5.92171e-24	0.0604932656253952	0.0225914019158759	0.0299463003715305	0.0299463003715305
uc012giv.1	146	110	96	636	807	349	357.41	117	597	4.54	2.183	1.3681000053901e-25	5.54651e-24	0.0595737641262287	0.0226270696269296	0.0297952731610402	0.0297952731610402
uc008eiv.1	962	1040	407	4632	5719	1523	2380.65	803	3958	4.542	2.183	2.09830805134857e-64	5.93301e-62	0.0178316386591561	0.00980530250952314	0.0115881748971644	0.0115881748971644
uc009mzy.2	145	110	92	629	795	341	351.98	116	588	4.539	2.182	6.49458497499661e-26	2.70938e-24	0.055269529136933	0.0228599361068436	0.0291788914415806	0.0291788914415806
uc007lkm.1	85	113	214	1215	1749	806	696.98	137	1257	4.514	2.174	3.60362304978224e-07	1.76982e-06	0.270325462741738	0.0152768092911296	0.0584406772592985	0.270325462741738
uc011xty.1	16	29	62	195	187	212	116.71	36	198	4.492	2.167	1.22058215014914e-12	1.21186e-11	0.180770150892154	0.0537400655033725	0.0709168202641065	0.0709168202641065
uc007wgf.2	13	26	6	103	115	52	52.5	15	90	4.487	2.166	1.07044191734412e-09	7.47254e-09	0.0499562952974983	0.110241087116816	0.0974986602698485	0.0974986602698485
uc007zfa.1	1668	1352	2491	8452	9489	7548	5166.62	1837	8496	4.46	2.157	1.38757324235609e-35	1.32593e-33	0.0851738855892676	0.00858396567616261	0.0229230667696356	0.0229230667696356
uc009rvb.1	0	1	7	32	15	67	20.48	3	38	4.448	2.153	1.44649432288598e-06	6.49205e-06	1e-08	0.270775944253828	0.253482831606552	0.253482831606552
uc012hbl.1	0	1	7	32	15	67	20.48	3	38	4.448	2.153	1.44649432288598e-06	6.49205e-06	1e-08	0.270775944253828	0.253482831606552	0.253482831606552
uc007dqp.1	49019	44170	44788	225327	251313	162315	129488.54	45992	212985	4.442	2.151	4.12790799541803e-67	1.27626e-64	0.0250733554014377	0.00758195630214147	0.0115393213791802	0.0115393213791802
uc008lru.2	296	292	211	1474	1831	658	793.65	266	1321	4.41	2.141	2.80622546199704e-32	2.04461e-30	0.0595289713602083	0.0143343991268001	0.0232366650526158	0.0232366650526158
uc008suw.1	6	6	8	80	111	14	37.35	7	68	4.406	2.139	7.3937080525203e-07	3.46801e-06	0.549651439079045	0.151897462477026	0.233204986214417	0.233204986214417
uc009krw.2	2	5	2	47	37	19	18.6	3	34	4.396	2.136	1.84560247871775e-06	8.14409e-06	0.0412506064318552	0.297518266794	0.254828184693575	0.254828184693575
uc012fym.1	2	5	2	47	37	19	18.6	3	34	4.396	2.136	1.84560247871775e-06	8.14409e-06	0.0412506064318552	0.297518266794	0.254828184693575	0.254828184693575
uc007wge.2	139	161	71	667	639	387	344.06	124	564	4.397	2.136	3.17903747381773e-32	2.29626e-30	0.00955990165146784	0.0232125691295954	0.0202585734893914	0.0202585734893914
uc008uuu.1	274	290	261	1325	1274	1137	760.47	275	1245	4.37	2.128	3.12350182367381e-56	7.32849e-54	0.000968882381114212	0.0146308287718232	0.0113168693513135	0.0113168693513135
uc008wuv.1	19	16	14	105	109	71	55.73	16	95	4.364	2.126	3.06613391654953e-10	2.30061e-09	0.00262039852885835	0.104287412679047	0.0827098444834896	0.0827098444834896
uc009krx.2	2	3	2	44	36	17	17.19	2	32	4.34	2.118	2.72110428317863e-06	1.17106e-05	0.0331442474946642	0.321174246387102	0.270581070571861	0.270581070571861
uc007lig.2	132	105	75	502	491	423	288.05	104	472	4.333	2.115	5.10637928372246e-27	2.32365e-25	1e-08	0.0262599277334103	0.0245135030935268	0.0245135030935268
uc007dgd.1	104	107	117	533	589	424	312.31	109	515	4.318	2.111	1.77668979621091e-27	8.45704e-26	0.0220698714068155	0.0248054846189513	0.0242216923814397	0.0242216923814397
uc008cep.1	1007	1252	892	4868	6303	3184	2917.53	1050	4785	4.32	2.111	1.79563996681385e-63	4.99188e-61	0.0171236512707849	0.00938850632791697	0.0111686411048986	0.0111686411048986
uc008suv.1	0	3	3	46	58	10	20.08	2	38	4.315	2.109	4.22191514867691e-06	1.75884e-05	0.762614967695793	0.276015974232175	0.352518611399615	0.352518611399615
uc008wuu.1	19	15	14	101	106	70	54.15	16	92	4.311	2.108	6.65768497565618e-10	4.77247e-09	0.00754312006335462	0.107127271540902	0.0858150126975619	0.0858150126975619
uc008wuw.1	19	15	14	101	106	70	54.15	16	92	4.311	2.108	6.65768497565618e-10	4.77247e-09	0.00754312006335462	0.107127271540902	0.0858150126975619	0.0858150126975619
uc007lif.2	112	79	57	410	383	330	228.3	83	374	4.282	2.098	1.56507985907809e-22	4.62699e-21	1e-08	0.0311588864240163	0.0296730828534093	0.0296730828534093
uc008kjd.2	22	16	20	111	83	123	62.61	19	106	4.274	2.096	1.02251085437658e-10	8.19247e-10	0.00323745754281764	0.0936649033016818	0.0740704257386315	0.0740704257386315
uc008kje.2	22	16	20	111	83	123	62.61	19	106	4.274	2.096	1.02251085437658e-10	8.19247e-10	0.00323745754281764	0.0936649033016818	0.0740704257386315	0.0740704257386315
uc007wob.2	30	45	24	209	182	115	100.92	33	169	4.27	2.094	1.45511770636754e-13	1.60836e-12	0.0290981669190608	0.060970527926645	0.0542865790692916	0.0542865790692916
uc007tvl.1	36	28	58	259	227	163	128.52	41	216	4.271	2.094	2.96466173206295e-12	2.82969e-11	0.149336699124417	0.049497260238279	0.0694870022755146	0.0694870022755146
uc007pux.1	126	89	106	476	599	417	302.09	107	497	4.27	2.094	1.07459387538596e-23	3.67629e-22	0.0448119903823525	0.0253898043415765	0.0291801120986428	0.0291801120986428
uc007tub.1	36	28	58	260	227	162	128.5	41	216	4.266	2.093	3.37171975549003e-12	3.19608e-11	0.151327403828067	0.0495009979612513	0.0698788062893738	0.0698788062893738
uc007tva.2	63	40	87	363	340	248	190.21	63	317	4.266	2.093	1.6076975487034e-14	2.0331e-13	0.139394175444579	0.0358893267119405	0.0559619744068686	0.0559619744068686
uc007tuw.2	63	40	87	363	341	247	190.23	63	317	4.263	2.092	1.84691702958041e-14	2.29698e-13	0.141021406002994	0.0358860271647439	0.0562635086198748	0.0562635086198748
uc007tsk.1	36	28	58	259	227	162	128.36	41	216	4.261	2.091	3.46043140853257e-12	3.2587e-11	0.150935871267669	0.0495475884361424	0.06984221357733	0.06984221357733
uc007tsl.1	36	28	58	259	227	162	128.36	41	216	4.261	2.091	3.46043140853257e-12	3.2587e-11	0.150935871267669	0.0495475884361424	0.06984221357733	0.06984221357733
uc007tsv.1	36	28	58	259	227	162	128.36	41	216	4.261	2.091	3.46043140853257e-12	3.2587e-11	0.150935871267669	0.0495475884361424	0.06984221357733	0.06984221357733
uc007ttq.1	36	28	58	259	227	162	128.36	41	216	4.261	2.091	3.46043140853257e-12	3.2587e-11	0.150935871267669	0.0495475884361424	0.06984221357733	0.06984221357733
uc007tug.1	36	28	58	259	227	162	128.36	41	216	4.261	2.091	3.46043140853257e-12	3.2587e-11	0.150935871267669	0.0495475884361424	0.06984221357733	0.06984221357733
uc007tuh.1	36	28	58	259	227	162	128.36	41	216	4.261	2.091	3.46043140853257e-12	3.2587e-11	0.150935871267669	0.0495475884361424	0.06984221357733	0.06984221357733
uc007tuj.2	36	28	58	259	227	162	128.36	41	216	4.261	2.091	3.46043140853257e-12	3.2587e-11	0.150935871267669	0.0495475884361424	0.06984221357733	0.06984221357733
uc007tuk.2	36	28	58	259	227	162	128.36	41	216	4.261	2.091	3.46043140853257e-12	3.2587e-11	0.150935871267669	0.0495475884361424	0.06984221357733	0.06984221357733
uc007tul.1	36	28	58	259	227	162	128.36	41	216	4.261	2.091	3.46043140853257e-12	3.2587e-11	0.150935871267669	0.0495475884361424	0.06984221357733	0.06984221357733
uc007tum.1	36	28	58	259	227	162	128.36	41	216	4.261	2.091	3.46043140853257e-12	3.2587e-11	0.150935871267669	0.0495475884361424	0.06984221357733	0.06984221357733
uc007tup.1	36	28	58	259	227	162	128.36	41	216	4.261	2.091	3.46043140853257e-12	3.2587e-11	0.150935871267669	0.0495475884361424	0.06984221357733	0.06984221357733
uc007tut.2	36	28	58	259	227	162	128.36	41	216	4.261	2.091	3.46043140853257e-12	3.2587e-11	0.150935871267669	0.0495475884361424	0.06984221357733	0.06984221357733
uc007tux.1	36	28	58	259	227	162	128.36	41	216	4.261	2.091	3.46043140853257e-12	3.2587e-11	0.150935871267669	0.0495475884361424	0.06984221357733	0.06984221357733
uc007tuy.2	36	28	58	259	227	162	128.36	41	216	4.261	2.091	3.46043140853257e-12	3.2587e-11	0.150935871267669	0.0495475884361424	0.06984221357733	0.06984221357733
uc007tvc.2	36	28	58	259	227	162	128.36	41	216	4.261	2.091	3.46043140853257e-12	3.2587e-11	0.150935871267669	0.0495475884361424	0.06984221357733	0.06984221357733
uc007tvd.2	36	28	58	259	227	162	128.36	41	216	4.261	2.091	3.46043140853257e-12	3.2587e-11	0.150935871267669	0.0495475884361424	0.06984221357733	0.06984221357733
uc007tvf.2	36	28	58	259	227	162	128.36	41	216	4.261	2.091	3.46043140853257e-12	3.2587e-11	0.150935871267669	0.0495475884361424	0.06984221357733	0.06984221357733
uc007tvg.1	36	28	58	259	227	162	128.36	41	216	4.261	2.091	3.46043140853257e-12	3.2587e-11	0.150935871267669	0.0495475884361424	0.06984221357733	0.06984221357733
uc007tun.2	63	40	87	363	340	247	190.05	63	317	4.26	2.091	1.84204747674342e-14	2.29351e-13	0.140369939909868	0.0359122940458685	0.0561680378634318	0.0561680378634318
uc007tuu.1	63	40	87	363	340	247	190.05	63	317	4.26	2.091	1.84204747674342e-14	2.29351e-13	0.140369939909868	0.0359122940458685	0.0561680378634318	0.0561680378634318
uc007tvb.2	63	40	87	363	340	247	190.05	63	317	4.26	2.091	1.84204747674342e-14	2.29351e-13	0.140369939909868	0.0359122940458685	0.0561680378634318	0.0561680378634318
uc007tvj.2	63	40	87	363	340	247	190.05	63	317	4.26	2.091	1.84204747674342e-14	2.29351e-13	0.140369939909868	0.0359122940458685	0.0561680378634318	0.0561680378634318
uc007tvk.2	63	40	87	363	340	247	190.05	63	317	4.26	2.091	1.84204747674342e-14	2.29351e-13	0.140369939909868	0.0359122940458685	0.0561680378634318	0.0561680378634318
uc009itk.1	24	14	8	91	144	37	52.76	15	91	4.253	2.089	9.0638918212722e-09	5.60651e-08	0.101884226876023	0.109735687359458	0.108130350127334	0.108130350127334
uc011zzi.1	5	8	7	60	52	42	29.01	7	51	4.253	2.088	3.77314081453747e-07	1.84896e-06	0.0501394691471216	0.193440343552539	0.163050720073345	0.163050720073345
uc007tur.2	63	40	88	363	341	247	190.33	64	317	4.248	2.087	2.40724852541989e-14	2.94079e-13	0.142961802958265	0.0358702123182974	0.0566251386978776	0.0566251386978776
uc007tus.2	66	41	91	377	355	254	197.39	66	329	4.246	2.086	1.96654100912038e-14	2.43295e-13	0.146286625750017	0.0348580601672626	0.0563524022345172	0.0563524022345172
uc007jcv.1	6	5	3	47	60	18	23.32	5	42	4.243	2.085	1.29676397953707e-06	5.87102e-06	0.0554463106579866	0.238808910448886	0.200515421955956	0.200515421955956
uc007tuv.2	36	28	59	260	227	162	128.61	41	216	4.243	2.085	4.55540839240563e-12	4.21898e-11	0.154495963676511	0.0494663514941286	0.0704787668624411	0.0704787668624411
uc008ceq.1	98	162	130	605	775	428	366.25	130	603	4.222	2.078	1.78031425694621e-25	7.1563e-24	0.0447696145883793	0.0222628652002788	0.0267187660472787	0.0267187660472787
uc008ivz.1	8	6	10	59	68	47	32.94	8	58	4.217	2.076	2.46683552857371e-07	1.24706e-06	0.0784690113128078	0.171226989508646	0.151877085088642	0.151877085088642
uc007woa.2	30	45	24	207	179	114	99.8	33	167	4.211	2.074	3.06805491507399e-13	3.25939e-12	0.0301078237059094	0.0615708732153185	0.0549826457697349	0.0549826457697349
uc007buz.1	61	42	16	250	189	115	112.13	40	185	4.208	2.073	5.23903032391689e-14	6.14166e-13	0.0314254554393583	0.0556302614094777	0.0508481386628591	0.0508481386628591
uc011woh.1	61	42	16	250	189	115	112.13	40	185	4.208	2.073	5.23903032391689e-14	6.14166e-13	0.0314254554393583	0.0556302614094777	0.0508481386628591	0.0508481386628591
uc007tuo.1	66	41	89	369	343	249	192.83	65	320	4.208	2.073	1.71989432521363e-14	2.15358e-13	0.135339615568517	0.0355036617571627	0.0548541993610973	0.0548541993610973
uc007dfz.1	106	99	109	498	547	392	291.73	105	479	4.208	2.073	6.25126174873781e-26	2.62775e-24	0.0202705721508401	0.0260234251201016	0.0247992749224395	0.0247992749224395
uc007tue.2	66	41	89	369	342	249	192.65	65	320	4.205	2.072	1.71350796665369e-14	2.14639e-13	0.134691897123586	0.0355292244517299	0.0547585369374952	0.0547585369374952
uc007tuf.2	66	41	89	369	342	249	192.65	65	320	4.205	2.072	1.71350796665369e-14	2.14639e-13	0.134691897123586	0.0355292244517299	0.0547585369374952	0.0547585369374952
uc007tui.2	66	41	89	369	342	249	192.65	65	320	4.205	2.072	1.71350796665369e-14	2.14639e-13	0.134691897123586	0.0355292244517299	0.0547585369374952	0.0547585369374952
uc007tuq.1	66	41	89	369	342	249	192.65	65	320	4.205	2.072	1.71350796665369e-14	2.14639e-13	0.134691897123586	0.0355292244517299	0.0547585369374952	0.0547585369374952
uc007tuz.2	66	41	89	369	342	249	192.65	65	320	4.205	2.072	1.71350796665369e-14	2.14639e-13	0.134691897123586	0.0355292244517299	0.0547585369374952	0.0547585369374952
uc007tve.1	66	41	89	369	342	249	192.65	65	320	4.205	2.072	1.71350796665369e-14	2.14639e-13	0.134691897123586	0.0355292244517299	0.0547585369374952	0.0547585369374952
uc007tvh.1	66	41	89	369	342	249	192.65	65	320	4.205	2.072	1.71350796665369e-14	2.14639e-13	0.134691897123586	0.0355292244517299	0.0547585369374952	0.0547585369374952
uc007tvi.2	66	41	89	369	342	249	192.65	65	320	4.205	2.072	1.71350796665369e-14	2.14639e-13	0.134691897123586	0.0355292244517299	0.0547585369374952	0.0547585369374952
uc009lse.1	11749	11504	8570	51998	64335	26950	29184.61	10608	47761	4.162	2.057	4.10889169365912e-49	7.42789e-47	0.0408790007289379	0.00772507446318564	0.0146736436269593	0.0146736436269593
uc008gcb.1	82	56	224	546	526	547	330.19	121	540	4.13	2.046	4.45803504747171e-14	5.26717e-13	0.215126345355196	0.0238709146565256	0.0589650936713821	0.0589650936713821
uc007wbj.2	3	3	1	38	36	18	16.51	2	31	4.124	2.044	5.84855823970451e-06	2.37576e-05	1e-08	0.334235803339351	0.268003531936898	0.268003531936898
uc008jjm.1	36	49	27	152	248	134	107.85	37	178	4.117	2.042	1.67988113057945e-14	2.11549e-13	0.00171669790660786	0.0575362641776924	0.0453030742550163	0.0453030742550163
uc008ree.2	4899	5033	6038	24713	27309	17278	14211.53	5323	23100	4.114	2.041	6.30730836812135e-40	7.8443e-38	0.0592124403642202	0.00791973532872171	0.0180597131028242	0.0180597131028242
uc012aqd.1	55	44	74	269	283	254	163.33	58	269	4.113	2.04	1.03887463624799e-16	1.66916e-15	0.039572956345441	0.0405540021656835	0.0403655994392511	0.0403655994392511
uc008ccu.2	55	44	74	269	283	253	163.03	58	268	4.103	2.037	1.27994810837268e-16	2.03966e-15	0.0401329417181892	0.0406140417497941	0.0405175804015327	0.0405175804015327
uc008ybs.1	1736	1666	1003	7802	9513	2876	4099.33	1468	6730	4.092	2.033	7.9184816655086e-38	8.73197e-36	0.058716018888649	0.00885568690310718	0.0187042573041866	0.0187042573041866
uc007pre.1	121	91	102	432	546	410	283.76	105	463	4.089	2.032	2.29178486922567e-23	7.49919e-22	0.030123406070649	0.026542875648933	0.0272505527192761	0.0272505527192761
uc008sjg.2	5	5	8	49	60	32	26.39	6	47	4.079	2.028	1.85315845726229e-06	8.17416e-06	0.137628925148596	0.211858070893108	0.196194121813846	0.196194121813846
uc009izn.1	58	40	44	215	240	195	132.03	47	217	4.072	2.026	1.59301969558909e-15	2.28933e-14	0.0172932900907038	0.04837970246296	0.0422473781627071	0.0422473781627071
uc009izo.1	58	40	44	215	240	195	132.03	47	217	4.072	2.026	1.59301969558909e-15	2.28933e-14	0.0172932900907038	0.04837970246296	0.0422473781627071	0.0422473781627071
uc007dga.2	265	274	264	1221	1255	950	704.89	268	1142	4.071	2.025	8.65141854496037e-44	1.30688e-41	0.00887025833631935	0.0151899129480068	0.0137487568790076	0.0137487568790076
uc007dgb.2	265	274	264	1221	1255	950	704.89	268	1142	4.071	2.025	8.65141854496037e-44	1.30688e-41	0.00887025833631935	0.0151899129480068	0.0137487568790076	0.0137487568790076
uc008ref.2	3684	3770	4447	18246	20163	12636	10490.98	3967	17015	4.063	2.023	1.65541296908504e-39	2.03585e-37	0.0575209619632165	0.00805429392272141	0.0178866438321831	0.0178866438321831
uc008ceo.1	1477	1720	1300	6592	8322	4327	3956.6	1499	6414	4.061	2.022	4.28485716365455e-59	1.08207e-56	0.0188775311711052	0.00890313738840517	0.0111969826950404	0.0111969826950404
uc009izp.1	58	40	43	213	237	192	130.4	47	214	4.059	2.021	2.23714379481016e-15	3.16143e-14	0.0165711659229752	0.0488902532449728	0.0425102940222755	0.0425102940222755
uc009izq.1	58	40	43	213	237	192	130.4	47	214	4.059	2.021	2.23714379481016e-15	3.16143e-14	0.0165711659229752	0.0488902532449728	0.0425102940222755	0.0425102940222755
uc007tbu.1	22	17	25	90	111	133	66.47	21	111	4.055	2.02	2.65050894389973e-10	2.00329e-09	0.013598662792297	0.088663842822601	0.072669845981794	0.072669845981794
uc008nyn.1	27	33	45	205	179	137	104.1	35	174	4.037	2.013	1.50444266269667e-11	1.32016e-10	0.0910656650412456	0.0593395493011331	0.0657180355236568	0.0657180355236568
uc009efg.1	8	5	13	60	96	41	37.1	9	66	4.027	2.01	1.37409762310157e-06	6.19571e-06	0.337567153323187	0.152888159354083	0.190346377271873	0.190346377271873
uc009ojg.1	4410	4645	6757	22050	22219	20263	13390.62	5271	21511	4.007	2.003	7.65833588094024e-47	1.29262e-44	0.0520954220664948	0.00794299554088311	0.0145316661144638	0.0145316661144638
uc007dgg.2	90	101	95	431	449	358	253.97	95	413	4.007	2.002	9.94586658722651e-25	3.71365e-23	0.00502985145784279	0.0287718729532581	0.0235203853680181	0.0235203853680181
uc007eek.1	764	619	926	2793	2529	4131	1960.45	770	3151	3.975	1.991	9.35215897817493e-68	3.03322e-65	0.0044402910332609	0.01029077398197	0.00882831032577798	0.00882831032577798
uc007prf.1	128	86	108	431	565	398	286.01	107	465	3.972	1.99	3.42246857600291e-20	8.07e-19	0.0553435372600075	0.0263931147365206	0.0319998056433395	0.0319998056433395
uc009naz.1	172	182	282	780	1080	834	555	212	898	3.973	1.99	1.92526009762378e-25	7.70151e-24	0.0584494762189028	0.0172559877492374	0.0256307070434995	0.0256307070434995
uc009gss.1	1830	1553	1959	7718	8447	5933	4573.31	1781	7366	3.965	1.987	1.36995223022844e-42	1.89627e-40	0.0418801184542284	0.00871936171821425	0.0156408651135757	0.0156408651135757
uc009mak.1	1079	981	1259	4388	4331	4643	2780.22	1106	4454	3.958	1.985	1.09931132720079e-72	4.54593e-70	1e-08	0.00947978431003169	0.00837111289141032	0.00837111289141032
uc007eee.1	764	622	931	2785	2528	4121	1958.43	772	3145	3.957	1.984	1.1028150446764e-67	3.54207e-65	0.00422784830944989	0.0102936114528673	0.00877386464540676	0.00877386464540676
uc008kxg.1	22	8	18	91	61	103	50.68	16	85	3.946	1.98	1.72939133324979e-08	1.03214e-07	0.0265788239793853	0.113929888674746	0.0954985235225444	0.0954985235225444
uc012don.1	6	1	3	31	49	29	19.78	3	36	3.941	1.979	1.08577396801914e-05	4.21542e-05	0.287613838348886	0.280135607414112	0.281526649982676	0.281526649982676
uc009gbn.1	11	5	27	80	104	84	51.85	14	89	3.941	1.979	5.05422106240071e-07	2.43276e-06	0.354754970487259	0.111536135417459	0.156698843158926	0.156698843158926
uc007put.1	287	254	218	1033	1301	813	650.94	253	1049	3.942	1.979	1.03555790198257e-36	1.06063e-34	0.0161792115362109	0.0158239385092743	0.0161264709766758	0.0161264709766758
uc007tmu.1	57	49	19	193	227	124	111.51	42	181	3.939	1.978	8.23146122183673e-13	8.29717e-12	0.0377629342491856	0.0558963657072538	0.0522135636233233	0.0522135636233233
uc008xez.1	211	251	154	843	857	801	519.42	205	834	3.939	1.978	4.48162073971404e-31	2.88445e-29	1e-08	0.017921394490525	0.0193162818659182	0.0193162818659182
uc008pik.1	6	2	6	39	44	35	22.2	5	39	3.936	1.977	5.45648738089877e-06	2.23184e-05	0.0772858812477491	0.250445557021813	0.217842180291484	0.217842180291484
uc007puw.1	131	92	110	441	564	408	291.16	111	471	3.917	1.97	4.63953959125788e-21	1.19166e-19	0.0434216546485256	0.0260596691112967	0.0294636913039565	0.0294636913039565
uc007btu.1	5	3	2	32	40	23	17.5	3	32	3.909	1.967	1.08491647646453e-05	4.21308e-05	1e-08	0.315584638233811	0.253449400779265	0.253449400779265
uc012dom.1	6	1	3	31	49	28	19.63	3	36	3.908	1.966	1.24833468300544e-05	4.8065e-05	0.288961376845839	0.282274128219206	0.283510862546566	0.283510862546566
uc007wgr.1	165	160	212	858	862	573	471.58	179	764	3.908	1.966	2.87547602060193e-22	8.27907e-21	0.070153565770411	0.018974541100394	0.0292388315133531	0.0292388315133531
uc009ojf.1	9082	9089	12905	42687	42234	38694	25781.72	10359	41205	3.908	1.966	5.02148698514083e-50	9.49262e-48	0.0473270254312314	0.00774946065483306	0.0130741488442288	0.0130741488442288
uc007uqp.1	9	13	4	59	67	32	30.67	9	53	3.9	1.964	9.90921105747225e-07	4.5676e-06	0.0142252931348537	0.183356536397737	0.147559687368765	0.147559687368765
uc007knv.2	13	10	47	114	141	121	74.15	23	125	3.885	1.958	8.72296984948374e-08	4.69913e-07	0.302741274536775	0.080258424162505	0.124061090825115	0.124061090825115
uc007knw.1	13	10	47	114	141	121	74.15	23	125	3.885	1.958	8.72296984948374e-08	4.69913e-07	0.302741274536775	0.080258424162505	0.124061090825115	0.124061090825115
uc007chp.2	1237	1032	707	4548	6649	1926	2682.99	992	4374	3.885	1.958	1.1428570141134e-27	5.60949e-26	0.0898357040065816	0.00955006794097328	0.0245178268437266	0.0245178268437266
uc009iwb.2	33	17	50	164	141	167	95.48	33	157	3.878	1.955	1.23029192842405e-10	9.74396e-10	1e-08	0.0640171168339147	0.0683557631554046	0.0683557631554046
uc009iwc.2	33	17	50	164	141	167	95.48	33	157	3.878	1.955	1.23029192842405e-10	9.74396e-10	1e-08	0.0640171168339147	0.0683557631554046	0.0683557631554046
uc008qgu.1	887	920	700	3840	4230	2206	2130.54	836	3425	3.877	1.955	7.57384285697547e-50	1.41558e-47	0.0196958527548615	0.0100711989326478	0.0122448491993851	0.0122448491993851
uc007chn.2	1235	1032	706	4535	6633	1920	2676.76	991	4363	3.877	1.955	1.36976323531945e-27	6.65411e-26	0.0898155171766099	0.00955474260088964	0.0245194018875158	0.0245194018875158
uc008vqh.2	6	1	3	31	49	27	19.47	3	36	3.874	1.954	1.43804919278446e-05	5.47623e-05	0.290678507294955	0.284446467894475	0.285593717460912	0.285593717460912
uc012dol.1	6	1	3	31	49	27	19.47	3	36	3.874	1.954	1.43804919278446e-05	5.47623e-05	0.290678507294955	0.284446467894475	0.285593717460912	0.285593717460912
uc011wqe.1	1233	1032	706	4532	6628	1917	2674.73	990	4359	3.876	1.954	1.45793264610821e-27	7.07204e-26	0.0898705250791725	0.00955627341181534	0.024529940285999	0.024529940285999
uc012ewb.1	5039	5397	4345	18533	20767	18651	12122	4927	19317	3.874	1.954	2.96248095672186e-92	3.62981e-89	0.00303859190740077	0.00798513798214863	0.00663689076268813	0.00663689076268813
uc008qgt.1	898	928	712	3899	4266	2233	2156.15	846	3466	3.872	1.953	2.7654128234565e-49	5.02667e-47	0.0204819160969511	0.0100411383007205	0.0123882441505071	0.0123882441505071
uc007cre.1	2076	2062	3359	10225	11224	8546	6248.83	2499	9998	3.869	1.952	2.07801829346377e-30	1.27779e-28	0.0813568253742617	0.00840322042032124	0.0221749852552236	0.0221749852552236
uc012ewa.1	5034	5391	4338	18503	20710	18607	12097.18	4921	19273	3.87	1.952	4.44693209524598e-92	5.07288e-89	0.00304573064754948	0.00798605052306734	0.00663963789469642	0.00663963789469642
uc009eud.2	5037	5394	4340	18511	20726	18620	12104.6	4924	19286	3.87	1.952	4.62429165524251e-92	5.09936e-89	0.00305358788506819	0.00798577733936427	0.00664176195978039	0.00664176195978039
uc009uaj.2	5	1	4	38	54	19	20.21	3	37	3.861	1.949	1.57820220235409e-05	5.96278e-05	0.387978978265416	0.274324065995407	0.295717451351578	0.295717451351578
uc008pin.1	6	3	6	42	45	35	23.1	5	41	3.85	1.945	5.78071174614128e-06	2.35224e-05	0.0515175836578509	0.240937817555107	0.201585234906056	0.201585234906056
uc007pua.1	106	82	87	363	435	340	235.4	92	379	3.845	1.943	1.20394398457503e-20	2.95029e-19	0.0183767234343694	0.0304468655452888	0.02797927263819	0.02797927263819
uc007auc.2	22	21	15	72	100	116	57.72	19	96	3.841	1.942	2.20166831836505e-08	1.29348e-07	0.0765817006573475	0.100958376445952	0.0957708777313565	0.0957708777313565
uc008pil.1	6	2	7	41	46	36	23.2	5	41	3.837	1.94	7.63855840634263e-06	3.03944e-05	0.123821861836011	0.239938427256207	0.217780049594422	0.217780049594422
uc008pim.1	6	2	7	41	46	36	23.2	5	41	3.837	1.94	7.63855840634263e-06	3.03944e-05	0.123821861836011	0.239938427256207	0.217780049594422	0.217780049594422
uc012frj.1	17	19	11	70	109	63	48.21	16	81	3.837	1.94	3.51977909389364e-08	2.0045e-07	0.0114163459787143	0.119395092089777	0.0953976200939606	0.0953976200939606
uc007zqk.2	1904	1636	1969	7917	8892	5475	4632.33	1836	7428	3.827	1.936	7.2972705311916e-36	7.12119e-34	0.0548881747756417	0.00870434047043965	0.0179681097870541	0.0179681097870541
uc008hgi.2	249	225	352	1010	1156	1116	684.71	275	1094	3.823	1.935	1.43728364916368e-32	1.07332e-30	0.0270440810317544	0.0154153512489206	0.0179159447017975	0.0179159447017975
uc009itr.1	17	13	8	67	112	32	41.47	13	70	3.82	1.934	3.39559276854768e-07	1.67486e-06	0.0731086845324207	0.13755105005261	0.123858313717294	0.123858313717294
uc009vep.1	17	13	8	67	112	32	41.47	13	70	3.82	1.934	3.39559276854768e-07	1.67486e-06	0.0731086845324207	0.13755105005261	0.123858313717294	0.123858313717294
uc007puo.1	124	79	99	394	505	361	260.51	101	420	3.822	1.934	2.98783321057471e-18	5.64497e-17	0.0578341718159263	0.0282388288102372	0.0339580290609647	0.0339580290609647
uc009eub.2	4075	4327	3515	14739	16562	14778	9666.08	3972	15360	3.82	1.933	6.35082639702777e-90	6.56556e-87	0.00273769509404628	0.00809815664814999	0.00663997737036531	0.00663997737036531
uc009euc.2	4075	4325	3513	14733	16547	14769	9660.21	3971	15350	3.818	1.933	8.20537504551385e-90	8.22576e-87	0.00275543969370098	0.00809849591140383	0.00664550254913049	0.00664550254913049
uc007aub.2	22	21	15	72	100	116	57.83	19	96	3.814	1.931	2.18636742591667e-08	1.28571e-07	0.0688944850059638	0.100786824350501	0.0939666073799772	0.0939666073799772
uc008fsh.2	9	3	3	49	34	32	21.84	5	38	3.797	1.925	8.62034256706667e-06	3.40389e-05	0.0542975178157711	0.254456449210356	0.209794640899008	0.209794640899008
uc012bfh.1	9	3	3	49	34	32	21.84	5	38	3.797	1.925	8.62034256706667e-06	3.40389e-05	0.0542975178157711	0.254456449210356	0.209794640899008	0.209794640899008
uc007cto.1	23717	20951	28381	103424	107520	76911	60150.65	24350	95952	3.791	1.923	3.56232685605154e-38	4.02215e-36	0.0533608290145091	0.00762995847588083	0.0168159192290254	0.0168159192290254
uc009pvi.2	35	33	41	204	151	137	100.16	36	164	3.789	1.922	1.12011599630664e-11	9.96656e-11	0.0331318640128566	0.0613771387301051	0.055433079011512	0.055433079011512
uc007cbz.2	46	29	38	217	234	90	108.8	38	180	3.782	1.919	6.88249900969446e-10	4.92296e-09	0.155748219752612	0.0571020073949032	0.0763756827210879	0.0763756827210879
uc009iwy.1	17	19	11	69	108	61	47.58	16	79	3.778	1.918	5.49913581975663e-08	3.03964e-07	0.0110411382116326	0.12086811442408	0.0963938306049941	0.0963938306049941
uc012cok.1	47	51	50	239	230	172	131.76	49	214	3.78	1.918	2.16623774861498e-14	2.65519e-13	0.0148308767238546	0.0484650528478442	0.0412521464430147	0.0412521464430147
uc012afo.1	1164	881	1701	5661	6352	5072	3471.77	1249	5695	3.777	1.917	8.34551348610257e-10	5.91318e-09	0.0925228721269238	0.00909345712510987	0.02456214155406	0.0925228721269238
uc007btt.1	5	3	3	32	41	25	18.2	4	33	3.774	1.916	1.57942215359328e-05	5.96602e-05	0.0268269579527972	0.303797529417032	0.242933946162881	0.242933946162881
uc007xoo.2	27	19	52	139	134	170	90.21	33	148	3.757	1.91	4.29850096334457e-10	3.1671e-09	1e-08	0.0673133818621656	0.0691534468013611	0.0691534468013611
uc007zql.2	1813	1548	1855	7425	8302	5022	4327.54	1739	6916	3.758	1.91	3.80196124490346e-34	3.23333e-32	0.0570990489322273	0.00878632219296173	0.0184265004143156	0.0184265004143156
uc007xon.2	27	20	52	140	135	171	90.88	33	149	3.751	1.907	3.00054491324987e-10	2.25498e-09	1e-08	0.0668746629611786	0.0669871892074927	0.0669871892074927
uc007xop.2	27	20	52	140	135	171	90.88	33	149	3.751	1.907	3.00054491324987e-10	2.25498e-09	1e-08	0.0668746629611786	0.0669871892074927	0.0669871892074927
uc009cow.1	126	159	193	700	789	486	408.75	159	658	3.751	1.907	7.35616189284611e-19	1.49666e-17	0.0850854540469051	0.0207321154849976	0.0334454752621721	0.0334454752621721
uc007cca.2	44	29	38	210	229	89	106.54	37	176	3.746	1.905	1.04688161129651e-09	7.31733e-09	0.154461000031204	0.0581539264951146	0.0770799315628368	0.0770799315628368
uc009iio.1	2	8	3	32	76	9	21.65	4	39	3.729	1.899	1.96927211524327e-05	7.32488e-05	0.264432154141469	0.25662701248926	0.25802635017728	0.25802635017728
uc008fcj.1	16	14	25	116	89	75	55.75	18	93	3.727	1.898	7.81866341986773e-08	4.23819e-07	0.0968517862426145	0.104263163620428	0.102696724305509	0.102696724305509
uc009maj.1	3782	3203	4044	14148	13661	13737	8762.47	3676	13849	3.718	1.895	3.0576042297682e-75	1.5326e-72	0.00634968637831374	0.00815568290747943	0.00768844188724852	0.00768844188724852
uc008err.2	55	45	46	196	179	232	125.46	49	202	3.709	1.891	8.58041293475782e-14	9.78143e-13	0.0106693605660757	0.0505176858156669	0.0418758761566193	0.0418758761566193
uc007puk.1	302	275	247	1089	1293	830	672.75	275	1071	3.709	1.891	1.23225836119019e-35	1.18161e-33	0.013774791786676	0.0155553635681475	0.0151604734921265	0.0151604734921265
uc009rlq.1	4766	4857	4112	18271	20566	13552	11020.8	4578	17463	3.707	1.89	1.02067480867235e-72	4.27417e-70	0.00783029074428251	0.00802958451373237	0.00797873643026895	0.00797873643026895
uc009iip.1	2	8	3	32	75	9	21.47	4	39	3.704	1.889	2.19615870930726e-05	8.09327e-05	0.262218581457331	0.258670068123735	0.259302513322974	0.259302513322974
uc009auy.2	296	254	490	1223	1255	1471	831.56	347	1316	3.702	1.888	2.3086904851346e-29	1.30335e-27	1e-08	0.014024716783964	0.0197188228812139	0.0197188228812139
uc009cor.1	315	335	470	1532	1886	1080	936.33	373	1499	3.7	1.887	1.35370313708013e-20	3.3026e-19	0.107752883140772	0.0132991496062621	0.0311262441652281	0.0311262441652281
uc008lrq.1	50777	46744	85041	284454	332412	275187	179102.53	60854	297351	3.696	1.886	1.20362840257523e-07	6.39345e-07	0.136163170658813	0.0075704208891066	0.020832577637519	0.136163170658813
uc008lrr.1	50777	46743	85041	284454	332412	275187	179102.33	60854	297351	3.696	1.886	1.20413647608411e-07	6.39513e-07	0.136168237286309	0.0075704209217853	0.0208332026212407	0.136168237286309
uc009brk.2	2	3	3	27	46	16	16.3	3	30	3.695	1.885	3.27827766253249e-05	0.00011736	0.148839149352276	0.338264587696515	0.298375300626981	0.298375300626981
uc008hpa.1	3	3	4	48	21	30	18.28	3	33	3.694	1.885	2.32196144515582e-05	8.5227e-05	0.0769029820005954	0.30247616876512	0.253375787914807	0.253375787914807
uc008suf.1	30	42	28	161	256	64	96.7	33	160	3.692	1.884	1.48658107680525e-09	1.01652e-08	0.120665925816213	0.0633033965027186	0.0745577012880436	0.0745577012880436
uc009cot.1	306	325	457	1494	1832	1044	909.78	363	1457	3.691	1.884	3.12629970498565e-20	7.40861e-19	0.109981899449952	0.0134671995586374	0.0316592603792031	0.0316592603792031
uc008erq.2	55	45	45	192	178	231	124.46	48	200	3.689	1.883	1.53239232355315e-13	1.68813e-12	0.0127829535799096	0.0508652041802632	0.042635258324618	0.042635258324618
uc008cae.1	3941	4165	4835	15528	16937	15929	10222.38	4314	16131	3.687	1.882	3.22544034760869e-75	1.56918e-72	0.0092495830206433	0.00806779911937704	0.0076142097775487	0.0076142097775487
uc008caf.1	3941	4165	4835	15528	16937	15929	10222.38	4314	16131	3.687	1.882	3.22544034760869e-75	1.56918e-72	0.0092495830206433	0.00806779911937704	0.0076142097775487	0.0076142097775487
uc007zez.1	2200	1767	3269	10710	11727	9289	6493.74	2412	10575	3.685	1.881	7.3435190849883e-10	5.23461e-09	0.0873959755775862	0.00837067577821177	0.0230919834856487	0.0873959755775862
uc009cou.1	191	197	270	912	1100	637	551.14	219	883	3.668	1.875	7.63379959943019e-19	1.54743e-17	0.098574157301397	0.0173239050165179	0.0331358130385871	0.0331358130385871
uc009ijy.1	9	17	13	54	55	103	42	13	71	3.659	1.872	8.25176757598364e-07	3.84703e-06	0.0953392337683121	0.13593375591536	0.127156101045581	0.127156101045581
uc007reo.2	6	8	5	50	67	17	25.39	6	45	3.654	1.87	1.02561870773465e-05	3.99829e-05	0.0862225114549205	0.219882905516167	0.192341100530257	0.192341100530257
uc008ypv.2	1032	953	955	3774	3818	3347	2313.07	980	3646	3.65	1.868	4.28922254197209e-68	1.43329e-65	0.00187883351032238	0.00987147610484105	0.00780943100714021	0.00780943100714021
uc012bcd.1	60	45	46	197	182	235	127.39	50	205	3.649	1.867	2.28224617078673e-13	2.45852e-12	0.0168934035179667	0.049869790597098	0.04283768636195	0.04283768636195
uc007hut.1	419	451	456	1898	1913	1288	1070.91	442	1700	3.64	1.864	8.31360052619385e-34	6.87576e-32	0.0311983971087142	0.0125754187512399	0.0165593926659459	0.0165593926659459
uc009pvh.2	33	27	38	179	135	116	88.09	33	143	3.626	1.858	3.62109029704569e-10	2.69258e-09	0.0398809877277464	0.0687543011230973	0.0626425170016847	0.0626425170016847
uc009rzn.1	5	10	6	43	44	44	25.41	7	44	3.62	1.856	9.56172888406688e-06	3.74832e-05	1e-08	0.219773620641442	0.182395139507379	0.182395139507379
uc009iiq.1	2	8	3	32	74	8	21.14	4	38	3.617	1.855	3.28823321027869e-05	0.000117703	0.293595590227521	0.262591016366826	0.26825596969002	0.26825596969002
uc008ypu.2	865	813	811	3152	3245	2796	1947.08	830	3064	3.618	1.855	3.23330187821888e-63	8.91367e-61	0.00221862830626668	0.0103096654153843	0.00824924295847463	0.00824924295847463
uc012hag.1	4859	4891	4171	18049	20319	13434	10953.73	4640	17267	3.618	1.855	9.27780454306462e-70	3.3003e-67	0.00799944644987993	0.00803258074407517	0.00802387510687886	0.00802387510687886
uc012glt.1	8671	6896	10011	32398	31808	29311	19849.23	8526	31172	3.599	1.848	9.04596947788198e-49	1.62641e-46	0.0338769615912915	0.00781196983458856	0.0117812372374669	0.0117812372374669
uc007swv.1	2	6	4	41	32	29	18.88	4	34	3.596	1.846	3.55116282939873e-05	0.000126472	0.152100602702065	0.293206627197176	0.264733989117919	0.264733989117919
uc007huu.1	417	453	457	1864	1887	1278	1059.33	442	1676	3.594	1.845	2.38624503118233e-33	1.8751e-31	0.0303925235889798	0.0126304758526791	0.0164487785530811	0.0164487785530811
uc007czm.1	6	6	1	44	36	17	18.3	4	32	3.589	1.844	3.69395496013008e-05	0.000131077	1e-08	0.302209039692258	0.260704837160571	0.260704837160571
uc008ypx.2	1569	1488	1509	5837	5781	5072	3542.71	1522	5563	3.589	1.844	2.98913307590604e-72	1.22082e-69	0.00249375806400976	0.00906235556045066	0.00732500927711029	0.00732500927711029
uc008ypw.2	1569	1488	1508	5837	5776	5065	3540.54	1522	5559	3.587	1.843	3.19187174491175e-72	1.27221e-69	0.0024834008183393	0.00906328875057816	0.00732266730970114	0.00732266730970114
uc008ypy.2	1569	1488	1508	5837	5776	5065	3540.54	1522	5559	3.587	1.843	3.19187174491175e-72	1.27221e-69	0.0024834008183393	0.00906328875057816	0.00732266730970114	0.00732266730970114
uc012eaz.1	1569	1490	1508	5841	5781	5065	3542.29	1522	5562	3.588	1.843	3.60882277435583e-72	1.42127e-69	0.00251088989598621	0.00906253580965282	0.00732991418136909	0.00732991418136909
uc008ypz.2	1462	1401	1418	5468	5376	4758	3313.83	1427	5201	3.578	1.839	1.89160975328827e-71	7.27654e-69	0.00228985001902166	0.00916748248949571	0.00734815321109175	0.00734815321109175
uc012heo.1	142	143	243	710	603	675	419.41	176	663	3.576	1.838	5.2446948107516e-22	1.46789e-20	0.0418979609789385	0.0203968300795834	0.0248089001961756	0.0248089001961756
uc012fwa.1	0	5	4	32	31	30	16.83	3	31	3.566	1.834	5.32348083251771e-05	0.000182745	0.0238775235532465	0.327951503570878	0.30655104691979	0.30655104691979
uc012gjb.1	9	12	6	62	86	14	31.31	9	54	3.566	1.834	7.57323917779321e-06	3.01513e-05	0.120439418461991	0.179749785734105	0.168163736620819	0.168163736620819
uc007ccb.2	47	31	43	216	237	94	111.56	40	182	3.559	1.832	4.04134284081936e-09	2.61738e-08	0.165626988298781	0.0558746207511274	0.0776005449624776	0.0776005449624776
uc009npf.1	5	7	0	31	57	6	17.67	4	31	3.556	1.83	4.75593366726934e-05	0.000165009	0.0409491506238042	0.312649125154143	0.273025554594352	0.273025554594352
uc007knu.2	6	8	24	60	82	67	41.14	13	70	3.533	1.821	3.90075976814907e-06	1.63867e-05	0.209626296902267	0.138609310993952	0.152305969195087	0.152305969195087
uc009jsk.1	11	16	13	80	91	37	41.24	13	69	3.527	1.818	1.53628637473766e-06	6.86432e-06	0.0774528507260634	0.138282021716957	0.125710657922882	0.125710657922882
uc009jsl.1	11	16	13	80	91	37	41.24	13	69	3.527	1.818	1.53628637473766e-06	6.86432e-06	0.0774528507260634	0.138282021716957	0.125710657922882	0.125710657922882
uc008wei.1	276	244	345	996	1047	1098	667.67	288	1047	3.522	1.816	9.94723090242916e-34	8.1454e-32	0.0115139539932645	0.0156164121974176	0.0147529264360484	0.0147529264360484
uc008wrf.1	685	1068	1077	3562	2551	4379	2220.43	943	3497	3.52	1.815	6.29018340811805e-26	2.63814e-24	0.0747672194431229	0.00996873538395241	0.0222987422819125	0.0222987422819125
uc009kcb.1	3188	2701	3539	11511	12371	10091	7233.64	3143	11324	3.515	1.814	5.47845691612554e-44	8.352e-42	0.0274629530088335	0.00828574121797232	0.0125434303897903	0.0125434303897903
uc011wnw.1	135	114	99	432	429	423	272.19	116	428	3.51	1.812	2.50965304587163e-21	6.64727e-20	1e-08	0.0273504001046177	0.0231072431362829	0.0231072431362829
uc008nlj.1	76	71	32	260	263	147	141.43	60	223	3.505	1.81	5.03617456972737e-14	5.91643e-13	0.00601252574638156	0.0456658816170764	0.0370821782731592	0.0370821782731592
uc008ers.1	17	16	18	74	71	92	48.29	17	79	3.503	1.809	1.84747124467847e-07	9.55716e-07	1e-08	0.119212132198666	0.0922273416251174	0.0922273416251174
uc009nbi.1	9	12	7	63	91	14	32.69	9	56	3.484	1.801	1.26280740450845e-05	4.856e-05	0.199900545195143	0.172490422822634	0.177828521369296	0.177828521369296
uc009dfw.1	99	171	159	447	627	503	334.45	143	526	3.482	1.8	3.04825688810625e-23	9.81913e-22	0.0106222015265741	0.0236627456338406	0.0209292019302894	0.0209292019302894
uc007psc.1	205	160	164	621	740	565	409.04	176	642	3.475	1.797	2.06041001172108e-24	7.49862e-23	0.0190545185069717	0.0207228311203245	0.0203765108975402	0.0203765108975402
uc007ugm.1	5	6	10	49	19	61	24.81	7	43	3.455	1.789	2.56265985915794e-05	9.34192e-05	0.0895028781658194	0.224889374463452	0.197334248388587	0.197334248388587
uc011znh.1	5	6	10	49	19	61	24.81	7	43	3.455	1.789	2.56265985915794e-05	9.34192e-05	0.0895028781658194	0.224889374463452	0.197334248388587	0.197334248388587
uc008tbx.1	115	166	139	450	574	496	323.2	140	507	3.455	1.789	8.49830970605663e-25	3.19116e-23	1e-08	0.0242238668401343	0.0186812911064993	0.0186812911064993
uc009kgi.1	0	5	5	32	31	30	16.94	3	31	3.454	1.788	8.10214417272994e-05	0.000267233	0.0779268845985932	0.325942336376626	0.307788481284889	0.307788481284889
uc012fvz.1	0	5	5	32	31	30	16.94	3	31	3.454	1.788	8.10214417272994e-05	0.000267233	0.0779268845985932	0.325942336376626	0.307788481284889	0.307788481284889
uc012fwb.1	0	5	5	32	31	30	16.94	3	31	3.454	1.788	8.10214417272994e-05	0.000267233	0.0779268845985932	0.325942336376626	0.307788481284889	0.307788481284889
uc008tbw.1	115	166	139	449	574	496	323.06	140	506	3.453	1.788	8.80745032115755e-25	3.29975e-23	1e-08	0.0242312271941269	0.0186748862054627	0.0186748862054627
uc008thf.1	84413	76713	69548	262398	304968	242634	173445.87	76891	270000	3.454	1.788	8.11552502858269e-70	2.91824e-67	0.0393679795250069	0.00757140276428392	0.00756017698970789	0.00756017698970789
uc009rhl.1	57	73	54	214	257	220	145.69	61	230	3.451	1.787	2.05696287407763e-14	2.53705e-13	1e-08	0.0445511273669317	0.0347024692030245	0.0347024692030245
uc008fsg.2	3	5	3	36	21	30	16.16	4	29	3.448	1.786	7.71270739971733e-05	0.000255971	0.0947671563026053	0.34115264887461	0.286358859507263	0.286358859507263
uc008thg.2	104680	94288	85127	321896	375138	298180	213218.4	94698	331738	3.446	1.785	5.10150006026832e-68	1.67097e-65	0.039782842631364	0.00756560371772989	0.00774246073385361	0.00774246073385361
uc012bst.1	5	14	12	52	88	34	34.15	10	58	3.444	1.784	1.0328113829195e-05	4.02301e-05	0.160483734059343	0.165452129471565	0.16442273685091	0.16442273685091
uc008qeb.1	16	20	10	82	113	27	44.62	15	74	3.441	1.783	1.321693957546e-06	5.97326e-06	0.0577977516493705	0.128383498029981	0.114290376587754	0.114290376587754
uc007mkv.2	2	8	6	44	33	35	21.3	5	37	3.438	1.782	5.36658187141155e-05	0.000184053	0.197421145125241	0.260682019144481	0.249428077385937	0.249428077385937
uc009ikw.2	5	6	10	55	42	32	24.91	7	43	3.437	1.781	3.00982789481943e-05	0.000108394	0.139475307967779	0.224025361370589	0.20576237047747	0.20576237047747
uc009ikx.2	5	6	10	55	42	32	24.91	7	43	3.437	1.781	3.00982789481943e-05	0.000108394	0.139475307967779	0.224025361370589	0.20576237047747	0.20576237047747
uc011woy.1	28	37	18	147	137	62	71.65	28	115	3.435	1.78	8.14634190260658e-09	5.07815e-08	0.0139377464082867	0.0828021997403126	0.0678268897800874	0.0678268897800874
uc012ajn.1	5	12	7	54	29	62	27.95	8	48	3.433	1.779	2.93930021226927e-05	0.000105981	0.240459765727651	0.200460837182619	0.208958212337756	0.208958212337756
uc008nuz.1	1701	1690	2066	6968	8023	4819	4211.26	1819	6603	3.431	1.779	1.71982326816935e-27	8.23375e-26	0.0674602252372103	0.0088207281737651	0.0202589605145895	0.0202589605145895
uc009som.2	184	169	305	836	704	808	501.07	219	783	3.43	1.778	1.1516127279708e-22	3.45714e-21	0.038836088553214	0.018301533785517	0.0225874026985001	0.0225874026985001
uc009sok.2	186	169	305	840	704	811	502.47	220	785	3.428	1.778	9.1085899306959e-23	2.77468e-21	0.038208989702019	0.0182715348280218	0.0224402757673469	0.0224402757673469
uc007apt.1	5	7	5	42	57	16	21.91	6	38	3.427	1.777	4.43296639278912e-05	0.000154614	0.113481439908531	0.253588935796292	0.224049980433438	0.224049980433438
uc009kpp.1	35	37	12	114	145	76	69.72	28	112	3.427	1.777	2.30830086827741e-08	1.35037e-07	0.0347988644360528	0.0848765722903759	0.0746941022116045	0.0746941022116045
uc008wrc.1	161	138	364	698	707	926	498.86	221	777	3.426	1.777	4.1857675444385e-17	6.96547e-16	1e-08	0.0183492257676235	0.0326867662196361	0.0326867662196361
uc009sol.2	184	169	308	838	707	812	503.03	220	786	3.428	1.777	1.84913362016052e-22	5.41834e-21	0.0402594277950931	0.0182595988141334	0.0228404007669105	0.0228404007669105
uc009soj.2	186	169	308	841	707	815	504.43	221	788	3.426	1.776	1.46631520297593e-22	4.34276e-21	0.0396224752437807	0.018229832881242	0.0226919666695141	0.0226919666695141
uc008nuy.1	1698	1690	2066	6944	8009	4806	4202.12	1818	6586	3.424	1.776	2.29241986838336e-27	1.07267e-25	0.067642382186551	0.00882351227280488	0.0202925119165971	0.0202925119165971
uc008vos.2	8799	7872	6727	29925	33318	19809	17741.76	7799	27684	3.424	1.776	4.53968085165261e-53	9.8158e-51	0.0164604596135716	0.00784423860564152	0.00989325006474801	0.00989325006474801
uc008thk.2	26587	24014	23142	82314	98622	76779	55243.14	24581	85905	3.424	1.776	4.68309913770664e-62	1.24941e-59	0.0107436800400044	0.00763792199662509	0.00842033395937503	0.00842033395937503
uc008nuw.1	1698	1689	2066	6939	7999	4799	4198.41	1818	6579	3.421	1.775	2.67973833627351e-27	1.2451e-25	0.0677938561507165	0.00882464692578127	0.0203191782245299	0.0203191782245299
uc008vot.2	8796	7869	6727	29910	33294	19798	17732.19	7797	27667	3.423	1.775	5.11820724210096e-53	1.09948e-50	0.0164815938335076	0.00784440266707604	0.0098980623910632	0.0098980623910632
uc007xyb.2	52160	47405	48958	194370	218564	123303	114126.72	49508	178746	3.42	1.774	2.29768125419661e-35	2.13517e-33	0.0457994501545719	0.00758756143583657	0.0154575559793871	0.0154575559793871
uc007xyc.2	52161	47412	48962	194442	218639	123352	114161.42	49512	178811	3.421	1.774	2.18854465794761e-35	2.05103e-33	0.045784076949584	0.00758754707363386	0.0154548101028327	0.0154548101028327
uc007lxc.2	222	227	345	895	846	1055	598.61	265	932	3.416	1.772	1.25426823382939e-31	8.45086e-30	0.008086814976641	0.0165480987830785	0.0148294033580635	0.0148294033580635
uc008nva.1	1701	1692	2068	6942	7995	4795	4198.93	1820	6577	3.415	1.772	3.10739241275421e-27	1.43574e-25	0.0677336420342328	0.00882448706998718	0.0203090384663551	0.0203090384663551
uc008nux.1	1604	1618	1965	6576	7580	4521	3977.22	1729	6226	3.402	1.766	7.70974967303201e-27	3.48911e-25	0.0684634155903689	0.00889607371316144	0.0204966374632694	0.0204966374632694
uc008jef.1	28	38	10	103	164	45	64.93	25	104	3.4	1.765	2.50459501354492e-08	1.45619e-07	1e-08	0.0905887261802768	0.0708968886974392	0.0708968886974392
uc012btp.1	28	38	10	103	164	45	64.93	25	104	3.4	1.765	2.50459501354492e-08	1.45619e-07	1e-08	0.0905887261802768	0.0708968886974392	0.0708968886974392
uc009cov.1	43	56	73	239	320	146	145.98	57	235	3.398	1.765	1.61261435802292e-09	1.09771e-08	0.15833330916677	0.0444778081463842	0.0674036914512484	0.0674036914512484
uc009ikv.2	5	7	10	56	42	33	25.4	7	44	3.394	1.763	3.22283857436841e-05	0.000115512	0.122229356708948	0.21984115529476	0.198984369714533	0.198984369714533
uc007prg.1	85	72	59	264	349	196	170.91	72	270	3.394	1.763	2.6605685203653e-14	3.2383e-13	0.0213695461579077	0.0390907707858606	0.0353429689637424	0.0353429689637424
uc007dge.1	39	45	48	180	203	138	108.94	44	174	3.391	1.762	8.30203864035546e-11	6.75443e-10	0.026591279724324	0.0570377002567879	0.0505608417318709	0.0505608417318709
uc007jrd.1	57	58	59	220	210	219	137.21	58	216	3.387	1.76	1.21147356265023e-13	1.35261e-12	1e-08	0.0468375799986136	0.03585928261609	0.03585928261609
uc007jre.1	57	58	59	220	210	219	137.21	58	216	3.387	1.76	1.21147356265023e-13	1.35261e-12	1e-08	0.0468375799986136	0.03585928261609	0.03585928261609
uc009dln.1	981	657	907	3064	2546	3105	1876.65	848	2905	3.387	1.76	1.44717334118964e-52	3.01103e-50	0.00478167530808825	0.0104135958841488	0.00906622318356699	0.00906622318356699
uc007ipd.2	143	140	213	646	570	564	379.39	165	593	3.383	1.758	4.83521993517098e-20	1.11625e-18	0.0386816103148613	0.0217529571867091	0.0249703564474574	0.0249703564474574
uc009rom.1	150	161	127	576	663	354	338.32	146	531	3.365	1.75	4.07122151995658e-21	1.05718e-19	0.0189690838138733	0.0234782859925463	0.0225085989874675	0.0225085989874675
uc007iyk.1	85	63	86	352	310	217	185.52	78	293	3.359	1.748	3.23958287785849e-13	3.42402e-12	0.0530049604824845	0.0366060409100923	0.0399818473941814	0.0399818473941814
uc009ddv.2	616	488	554	2414	2620	1146	1306.16	553	2060	3.36	1.748	1.00724966647035e-18	2.00613e-17	0.110336053635236	0.0116685657602315	0.0299494588516633	0.0299494588516633
uc009dlm.1	844	570	768	2592	2164	2667	1600.94	727	2474	3.36	1.748	8.01455858965744e-50	1.48954e-47	0.00446538962555678	0.0109084379447044	0.0093719903171401	0.0093719903171401
uc012gqz.1	6	5	2	33	38	18	16.97	4	30	3.353	1.746	9.20000994261328e-05	0.000299814	1e-08	0.325279289116879	0.256802206733019	0.256802206733019
uc008wrb.1	129	113	322	580	570	795	418.25	188	648	3.351	1.745	3.21227473336746e-15	4.43339e-14	1e-08	0.0204325987654193	0.0360437448152298	0.0360437448152298
uc009fug.1	14	12	6	54	52	50	31.29	11	52	3.347	1.743	1.22065015983131e-05	4.70483e-05	1e-08	0.179857900548423	0.149667973164981	0.149667973164981
uc008qeo.2	79	87	28	286	306	107	148.92	65	233	3.348	1.743	5.85861445222337e-14	6.81966e-13	1e-08	0.0437495381276416	0.0336911952325342	0.0336911952325342
uc009fxx.2	115	93	62	367	418	196	208.65	90	327	3.345	1.742	3.48416836639487e-16	5.31902e-15	0.0151602819574345	0.0333833026779643	0.0294928632421155	0.0294928632421155
uc009son.2	200	183	326	878	715	866	528.11	236	820	3.344	1.742	2.62161948734884e-23	8.50279e-22	0.0324110858432837	0.0177506236301323	0.0208655798906579	0.0208655798906579
uc007xct.2	38	29	52	151	128	178	95.98	40	152	3.342	1.741	2.37553293633594e-10	1.80744e-09	1e-08	0.063720487905368	0.0506214022148881	0.0506214022148881
uc008shc.1	30	28	40	133	162	105	82.93	33	133	3.339	1.74	1.76650214901599e-08	1.05258e-07	0.0680891530146859	0.0725579723840058	0.0716236531324072	0.0716236531324072
uc007kfy.2	5	8	3	34	39	28	19.52	5	34	3.338	1.739	6.9920156373281e-05	0.000234072	0.0285654426388596	0.283837075364954	0.226712650404897	0.226712650404897
uc007yub.2	347	290	367	1011	1778	916	784.78	335	1235	3.338	1.739	2.26145925153438e-17	3.87034e-16	0.106349207765233	0.0144112089163053	0.0317067052921403	0.0317067052921403
uc007yuc.2	347	290	367	1011	1778	916	784.78	335	1235	3.338	1.739	2.26145925153438e-17	3.87034e-16	0.106349207765233	0.0144112089163053	0.0317067052921403	0.0317067052921403
uc007ipf.1	257	234	326	1031	881	915	607.44	272	942	3.33	1.735	3.02511571181525e-28	1.53257e-26	0.016615650164914	0.0164172222655795	0.0164608452155838	0.0164608452155838
uc007jqc.2	20	12	18	87	89	53	46.54	17	76	3.315	1.729	2.44829624730982e-06	1.05917e-05	0.087302835638403	0.123390685658989	0.11597234331715	0.11597234331715
uc007prb.1	298	267	229	891	1088	751	587.35	265	910	3.314	1.728	1.18065807042263e-29	6.8165e-28	0.0101057733330318	0.0167208163967365	0.0152507325488741	0.0152507325488741
uc009cos.1	101	94	141	419	545	295	265.85	112	420	3.309	1.726	3.59476047537584e-12	3.37846e-11	0.121898610898548	0.0278232519632933	0.0464692384593946	0.0464692384593946
uc007viw.1	0	8	4	66	29	19	20.96	4	38	3.303	1.724	0.000166337515849691	0.000515966	1.11363847117586	0.264787779774848	0.36914433511329	0.36914433511329
uc008iwv.1	6	15	15	56	92	37	36.91	12	62	3.295	1.72	1.46597490745242e-05	5.57057e-05	0.155964428171819	0.153640165898411	0.154078514656485	0.154078514656485
uc012bsu.1	6	15	15	56	92	37	36.91	12	62	3.295	1.72	1.46597490745242e-05	5.57057e-05	0.155964428171819	0.153640165898411	0.154078514656485	0.154078514656485
uc007kog.1	55	40	40	204	146	144	104.77	45	165	3.294	1.72	5.36322463217717e-11	4.45123e-10	1e-08	0.0590072576825933	0.0450246046503649	0.0450246046503649
uc007yud.2	743	604	726	2070	3634	1806	1597.4	691	2503	3.295	1.72	6.60216026459682e-19	1.34906e-17	0.107603075190028	0.0109158927469217	0.0287229725044771	0.0287229725044771
uc007yuf.1	743	604	726	2067	3632	1803	1596.02	691	2501	3.291	1.719	7.56034352723986e-19	1.53631e-17	0.107847194839132	0.0109188204360349	0.0287659138819792	0.0287659138819792
uc009eue.1	13	14	19	67	72	67	41.8	15	69	3.291	1.718	2.5905299725448e-06	1.11734e-05	1e-08	0.136546446797413	0.110792665103666	0.110792665103666
uc012dqs.1	17	16	30	83	86	98	55.01	21	89	3.288	1.717	3.85958324555037e-07	1.8888e-06	1e-08	0.105558310293897	0.0883648847788955	0.0883648847788955
uc007wji.1	66	68	117	297	272	324	190.5	84	298	3.285	1.716	6.53152069138192e-14	7.54718e-13	1e-08	0.0358460191315916	0.035121547288305	0.035121547288305
uc007xcu.2	375	332	473	1397	1288	1291	859.35	393	1325	3.274	1.711	2.02375276810282e-31	1.34437e-29	0.0172365381979153	0.0138149906375591	0.014581401451279	0.014581401451279
uc007gaz.1	21726	19945	22308	74308	80401	60017	46450.92	21326	71575	3.27	1.709	2.33692996520825e-46	3.88494e-44	0.0204131549128983	0.00765639713353747	0.01062663708467	0.01062663708467
uc007puh.1	107	71	74	282	352	256	190.36	84	297	3.266	1.708	1.73759736059004e-13	1.89651e-12	0.039523655707548	0.035866583601281	0.0365891908005896	0.0365891908005896
uc008wed.1	17	16	31	84	86	100	55.67	21	90	3.264	1.707	4.41219983780641e-07	2.14212e-06	1e-08	0.10439131849866	0.0884014562915861	0.0884014562915861
uc009dsl.2	32	70	45	194	192	155	114.62	49	180	3.265	1.707	8.35373433032373e-10	5.91774e-09	0.0602598803898462	0.054583315874983	0.0556022351265821	0.0556022351265821
uc007xlk.1	2958	2483	3889	10103	9170	11256	6643.23	3110	10176	3.257	1.704	1.15371027276371e-57	2.84829e-55	0.00756713046524127	0.00835199029287447	0.00815105424490001	0.00815105424490001
uc007zbs.2	39	24	92	139	193	246	122.46	52	193	3.248	1.7	8.66717496608432e-09	5.37547e-08	0.132290424391149	0.0515719177188082	0.0670178444008464	0.0670178444008464
uc012afb.1	39	24	92	139	193	246	122.46	52	193	3.248	1.7	8.66717496608432e-09	5.37547e-08	0.132290424391149	0.0515719177188082	0.0670178444008464	0.0670178444008464
uc009rpd.1	521	518	733	1981	2120	1821	1282.19	591	1974	3.245	1.698	1.49339790788054e-28	7.74367e-27	0.034908728817991	0.0117457448849373	0.0167246736904871	0.0167246736904871
uc009tgo.1	10376	7866	10444	41561	43704	25189	23190.21	9562	36818	3.242	1.697	1.71056651299052e-08	1.02201e-07	0.0841619194257492	0.00777283278612685	0.022019693563322	0.0841619194257492
uc009tgm.1	10420	7893	10502	41746	43891	25315	23294.49	9605	36984	3.241	1.696	1.79399706173723e-08	1.06762e-07	0.0844215289238236	0.00777179192166857	0.0220599612327894	0.0844215289238236
uc007cqs.2	6	3	8	32	38	39	21.09	6	36	3.238	1.695	9.06357375382294e-05	0.000295643	1e-08	0.263162342522637	0.218089144509936	0.218089144509936
uc012hhw.1	10475	7934	10635	42043	43954	25601	23440.1	9681	37199	3.238	1.695	1.75399753830422e-08	1.04551e-07	0.0840982946827556	0.00777035396672586	0.0220074066975454	0.0840982946827556
uc009tgn.1	10478	7933	10610	42026	44045	25531	23437.18	9674	37201	3.238	1.695	1.88218923948806e-08	1.11732e-07	0.0845424263773416	0.00777038263722703	0.0220779366266338	0.0845424263773416
uc007ezf.1	332	282	494	1325	1291	1113	806.51	369	1243	3.234	1.694	4.70817835485672e-20	1.09073e-18	0.0670955957269853	0.0142261176218555	0.0248586820674926	0.0248586820674926
uc009ias.1	32	71	68	235	194	203	133.84	57	211	3.233	1.693	2.19828553385584e-09	1.47572e-08	0.12487373618806	0.0478286119575136	0.0605545576515726	0.0605545576515726
uc012fnr.1	32	71	68	235	194	203	133.84	57	211	3.233	1.693	2.19828553385584e-09	1.47572e-08	0.12487373618806	0.0478286119575136	0.0605545576515726	0.0605545576515726
uc007psa.1	288	264	223	857	1030	710	562.07	258	866	3.231	1.692	1.14853724797126e-28	5.9742e-27	0.00784382656248764	0.0171336607392705	0.0150463742837331	0.0150463742837331
uc012cys.1	9303	8748	8626	33056	35766	21324	19470.4	8892	30049	3.228	1.691	7.21763728303643e-37	7.55614e-35	0.0330030859181437	0.00781725529275535	0.0132827016825333	0.0132827016825333
uc012cyq.1	9308	8752	8628	33073	35778	21329	19477.82	8896	30060	3.228	1.691	7.19287089109045e-37	7.55411e-35	0.0329994310953802	0.00781714974900588	0.0132819154305805	0.0132819154305805
uc012cyr.1	9308	8752	8628	33072	35778	21328	19477.53	8896	30059	3.228	1.69	7.25775211209311e-37	7.57416e-35	0.0330045256391763	0.00781715396315823	0.0132828985199667	0.0132828985199667
uc012cyp.1	9309	8752	8628	33073	35779	21329	19478.37	8896	30060	3.227	1.69	7.32357297223635e-37	7.61882e-35	0.0330066974226921	0.00781714200559198	0.013283306404947	0.013283306404947
uc007uoj.1	2177	1732	2400	7264	5951	7340	4477.22	2103	6852	3.225	1.689	6.52949208470526e-66	1.94602e-63	0.00165115248768539	0.00874466572271608	0.00681718304854822	0.00681718304854822
uc008fem.1	30	16	19	86	112	68	55.21	22	89	3.221	1.688	1.17960495847942e-06	5.37442e-06	0.071019780363008	0.105206400755903	0.0981704424978158	0.0981704424978158
uc009iat.1	33	72	68	236	198	204	135.12	58	213	3.223	1.688	1.42737632160819e-09	9.78865e-09	0.11068239586329	0.0474464329815347	0.0581611141167854	0.0581611141167854
uc007oaq.2	46141	42685	38968	152377	160323	109905	91733.15	42598	140868	3.223	1.688	2.36137967237341e-57	5.7866e-55	0.0102224657675148	0.00759909521344034	0.00826432763351048	0.00826432763351048
uc007oap.2	46600	43131	39386	153495	161663	110949	92537.32	43039	142036	3.217	1.686	2.77822935341702e-57	6.73974e-55	0.0101587358682944	0.00759858439943051	0.00824757477495761	0.00824757477495761
uc008rol.2	10135	9254	9187	35036	38084	22811	20750.92	9525	31977	3.211	1.683	5.88795183162664e-37	6.26319e-35	0.0322624279427997	0.00780016555531951	0.0131266486157732	0.0131266486157732
uc007xcv.2	1843	1739	2036	6306	6356	5681	3993.39	1873	6114	3.206	1.681	3.00195578993175e-50	5.80764e-48	0.0096151415761196	0.00889058467577641	0.00907161869261098	0.00907161869261098
uc007xcw.1	1843	1739	2034	6308	6354	5678	3992.79	1872	6113	3.207	1.681	2.79876933689503e-50	5.44641e-48	0.00959531360899609	0.00889078722931979	0.0090668275528371	0.0090668275528371
uc008dtp.2	5003	4718	5319	16988	19361	13420	10801.28	5013	16590	3.2	1.678	1.52941704084956e-37	1.65889e-35	0.0294541628295581	0.00803952823464514	0.0127611634801408	0.0127611634801408
uc008dtq.2	4990	4711	5299	16924	19297	13368	10764.88	5000	16530	3.197	1.677	1.35668442593435e-37	1.48125e-35	0.0292405475581965	0.00804121630563487	0.0127203528040113	0.0127203528040113
uc008dtm.2	4028	3766	4282	13662	15662	10610	8668.35	4025	13311	3.19	1.673	3.47778260876124e-35	3.16077e-33	0.0332403127349394	0.00816236459527013	0.0135950011631635	0.0135950011631635
uc007cqt.2	6	3	8	32	37	38	20.76	6	36	3.187	1.672	0.000115837188706853	0.000370325	1e-08	0.267225958256851	0.220748128782626	0.220748128782626
uc008dtn.2	5097	4814	5410	17226	19648	13596	10965.24	5107	16823	3.186	1.672	2.24581330408688e-37	2.41221e-35	0.0292875362436759	0.00803206387733792	0.0127227457856783	0.0127227457856783
uc008amc.1	8	16	8	55	36	69	31.97	11	53	3.185	1.671	5.42833396910861e-05	0.000185901	0.219870995592553	0.176223802113863	0.185863597889635	0.185863597889635
uc008qmh.1	83	55	61	221	251	216	148.1	66	229	3.182	1.67	7.16514663894985e-12	6.49595e-11	0.0229633954030642	0.0439481102817769	0.0399811748230104	0.0399811748230104
uc009nvv.1	14	10	7	33	27	119	35.28	10	60	3.181	1.669	9.42595344691648e-05	0.000306436	0.447490480007306	0.160376956868736	0.225798958478394	0.225798958478394
uc012bcc.1	33	23	15	86	88	101	57.64	24	92	3.18	1.669	1.39360227188527e-06	6.27339e-06	0.0849282207114817	0.10109044138946	0.0979406546240263	0.0979406546240263
uc007hiy.2	1465	2142	1118	6143	7221	2705	3465.64	1575	5356	3.18	1.669	1.29949275981839e-31	8.72004e-30	0.0369534423701782	0.0090962052959329	0.0149607038411525	0.0149607038411525
uc007prt.2	284	261	228	842	1015	689	553.32	258	849	3.166	1.663	3.47793236202098e-27	1.59801e-25	0.00906254903222098	0.0172854848368851	0.0154442637730646	0.0154442637730646
uc007prq.2	284	261	228	842	1014	689	553.14	258	848	3.165	1.662	3.40637381446836e-27	1.56731e-25	0.00897688466326219	0.0172885875999916	0.0154266980926654	0.0154266980926654
uc012fpu.1	5	5	10	51	36	28	22.32	7	38	3.159	1.66	0.000139423101851195	0.000438607	0.177703092100946	0.249160136082642	0.233356587314905	0.233356587314905
uc008dto.2	5403	5090	5714	18058	20594	14204	11510.51	5402	17619	3.154	1.657	1.04636357489763e-36	1.06839e-34	0.0295167869532983	0.00800876891778365	0.0127503223233102	0.0127503223233102
uc008hgf.1	5545	3793	3624	15441	17958	9425	9297.65	4321	14275	3.153	1.657	2.37210728530616e-28	1.21102e-26	0.0520010185164045	0.00812026227285628	0.0169754797462111	0.0169754797462111
uc012exp.1	3	5	4	34	24	26	16.11	4	28	3.152	1.656	0.000221950635870116	0.000672581	0.0115139539932645	0.342271470541266	0.271495093378233	0.271495093378233
uc009rhn.1	6	13	7	45	44	40	25.93	9	43	3.149	1.655	6.47488587475058e-05	0.00021824	1e-08	0.215505480217941	0.176309643591525	0.176309643591525
uc012dcc.1	76	117	103	373	405	248	220	99	342	3.149	1.655	5.23113631250236e-13	5.37609e-12	0.0549770548625363	0.0320505151309603	0.0366342342421945	0.0366342342421945
uc007prk.1	273	253	213	789	947	673	524.51	246	803	3.149	1.655	4.05415987184482e-27	1.85761e-25	0.00614299436239234	0.0178206227101782	0.0151779845715858	0.0151779845715858
uc007wio.1	304	262	273	682	940	1188	608.45	280	937	3.148	1.654	2.05933830076536e-19	4.43824e-18	0.0533448709171317	0.0164024053552162	0.0239070938884426	0.0239070938884426
uc007pud.1	296	267	229	841	1004	730	561.29	264	858	3.143	1.652	1.46622411343827e-27	7.10185e-26	0.00747097575732949	0.017146942397197	0.0149752492927065	0.0149752492927065
uc007wnb.2	9	8	25	54	53	81	38.41	14	63	3.141	1.651	1.44821175441328e-05	5.51108e-05	1e-08	0.147917287197664	0.129188768965643	0.129188768965643
uc008dts.1	1087	1050	1138	3567	3978	3026	2307.57	1092	3524	3.138	1.65	1.87630219084022e-39	2.29896e-37	0.015336215879275	0.00987703556965229	0.0111573080807613	0.0111573080807613
uc009bhu.1	394	460	421	1396	1464	1235	894.7	425	1365	3.129	1.646	1.24903004603627e-36	1.25594e-34	0.00317102569034061	0.013567115838828	0.0110911393356349	0.0110911393356349
uc007psd.1	293	259	231	835	1012	697	554.49	261	848	3.127	1.645	5.97460477403999e-26	2.52429e-24	0.0115713891582797	0.0172648453737491	0.0160083191493641	0.0160083191493641
uc007oao.2	13515	12158	10909	43342	44272	29842	25672.88	12194	39152	3.127	1.645	1.07758362901355e-53	2.36084e-51	0.0101732494089393	0.00775034733627845	0.00836156893749062	0.00836156893749062
uc007wna.2	9	8	25	54	53	80	38.26	14	62	3.125	1.644	1.6295422044833e-05	6.14342e-05	1e-08	0.148482249036211	0.130128955530754	0.130128955530754
uc007ovt.2	709	618	974	2304	2587	2420	1602.04	767	2437	3.115	1.639	1.12270680791236e-28	5.84904e-27	0.0292789363500823	0.0109061182020277	0.0156057088315139	0.0156057088315139
uc008cbc.1	151	232	421	894	636	1065	566.47	268	865	3.113	1.638	3.48118332553374e-15	4.78854e-14	0.0988433834138224	0.0170592326126039	0.0320218617826706	0.0320218617826706
uc007ovq.2	802	743	1173	2690	3041	2825	1879.05	906	2852	3.094	1.63	1.63287607460718e-28	8.41414e-27	0.0302608466696829	0.0104099257377485	0.0156415590244974	0.0156415590244974
uc008fnw.1	33	27	38	114	119	122	75.54	33	118	3.094	1.629	5.03637575280766e-08	2.79928e-07	1e-08	0.0789244410280742	0.0633419521532954	0.0633419521532954
uc007hyy.1	32	31	106	168	167	250	125.72	56	195	3.092	1.628	3.274956581711e-08	1.87346e-07	1e-08	0.0504300262289315	0.0671562121667478	0.0671562121667478
uc008ixu.1	551	498	761	1847	1990	1882	1254.92	603	1906	3.092	1.628	3.53129678999053e-28	1.78355e-26	0.028342551634467	0.0118371376275034	0.0154455000370801	0.0154455000370801
uc007qvu.2	52	38	36	163	147	125	93.51	42	145	3.087	1.626	2.78370130357067e-09	1.84218e-08	1e-08	0.0652017097406887	0.0504963127535585	0.0504963127535585
uc008hzm.2	158	156	458	623	740	1005	523.36	257	789	3.087	1.626	9.28518917509248e-16	1.35497e-14	0.076582742608406	0.017843284822	0.0296086968928235	0.0296086968928235
uc008hzn.2	158	156	458	623	740	1005	523.36	257	789	3.087	1.626	9.28518917509248e-16	1.35497e-14	0.076582742608406	0.017843284822	0.0296086968928235	0.0296086968928235
uc012bnu.1	158	156	458	623	740	1005	523.36	257	789	3.087	1.626	9.28518917509248e-16	1.35497e-14	0.076582742608406	0.017843284822	0.0296086968928235	0.0296086968928235
uc007ovs.2	802	726	1154	2647	2989	2778	1849.2	894	2805	3.084	1.625	3.97356355711691e-28	1.99777e-26	0.0311432828683533	0.0104562517593204	0.0157740468205993	0.0157740468205993
uc007xnl.1	11	9	40	76	96	83	52.55	20	85	3.082	1.624	2.32107184906657e-05	8.5227e-05	0.282040111997229	0.110158878701214	0.144952602462696	0.144952602462696
uc008xec.1	20	27	32	96	96	106	63	26	99	3.083	1.624	3.30513348348274e-07	1.63243e-06	1e-08	0.0931353294627605	0.0744549929854331	0.0744549929854331
uc008xed.1	20	27	32	96	96	106	63	26	99	3.083	1.624	3.30513348348274e-07	1.63243e-06	1e-08	0.0931353294627605	0.0744549929854331	0.0744549929854331
uc007ovo.2	334	369	637	1355	1479	1377	925.32	447	1404	3.078	1.622	1.02866100281718e-19	2.29005e-18	0.0619922695589116	0.0133676750085285	0.0232146933961617	0.0232146933961617
uc011wmr.1	50	57	66	185	191	212	127.05	58	196	3.074	1.62	3.04414898257949e-11	2.59152e-10	1e-08	0.0499826180185702	0.0385759149155825	0.0385759149155825
uc012dvb.1	20	27	31	94	94	104	61.84	26	97	3.072	1.619	3.98035396014798e-07	1.94387e-06	1e-08	0.094737659662594	0.0750837054494924	0.0750837054494924
uc008xhj.2	35	40	32	110	146	117	79.94	36	124	3.067	1.617	2.25226400407071e-08	1.32039e-07	1e-08	0.0749936005180875	0.0576848274934233	0.0576848274934233
uc008ptl.1	3645	4574	5093	12886	14369	13919	9081.07	4437	13725	3.068	1.617	1.06985472980555e-52	2.25433e-50	0.00810938604340947	0.00813409334024869	0.00812783112454452	0.00812783112454452
uc007rol.1	11	21	15	70	85	43	40.9	16	66	3.063	1.615	1.44496294258798e-05	5.49957e-05	0.0488271969628818	0.139382536208656	0.120419082657149	0.120419082657149
uc012dqm.1	2	7	11	50	49	25	23.9	7	41	3.06	1.614	0.000286238966690986	0.000847067	0.484679695023915	0.233136931557045	0.28170412539977	0.28170412539977
uc008siz.2	224	276	247	946	948	563	533.93	249	819	3.06	1.613	1.13161134412912e-18	2.24167e-17	0.0459702379089037	0.0176392578995282	0.0234667392800742	0.0234667392800742
uc008sja.1	224	276	247	946	948	563	533.93	249	819	3.06	1.613	1.13161134412912e-18	2.24167e-17	0.0459702379089037	0.0176392578995282	0.0234667392800742	0.0234667392800742
uc007sky.1	8142	7810	8708	27804	31724	19390	17263.01	8220	26306	3.058	1.613	8.07499812623145e-29	4.28791e-27	0.0465362101939318	0.00785266718206362	0.0158072331325647	0.0158072331325647
uc009rhm.1	9	22	13	66	67	55	38.65	15	63	3.058	1.612	1.98489731441384e-05	7.3747e-05	1e-08	0.147042056042808	0.126673634340822	0.126673634340822
uc008uuv.1	13	10	21	73	67	52	39.19	15	64	3.05	1.609	2.85341001972932e-05	0.000103143	0.109349845342691	0.145142449250553	0.137426153112605	0.137426153112605
uc008vyb.1	172	155	134	491	538	432	320.28	154	487	3.051	1.609	3.37524703212439e-20	7.97002e-19	0.00163092973251467	0.0243759191331037	0.0192614411427296	0.0192614411427296
uc008vlg.1	14	15	18	67	70	56	40	16	64	3.049	1.608	1.23921621108027e-05	4.77305e-05	1e-08	0.142356741735549	0.114122530739964	0.114122530739964
uc008vlh.1	14	15	18	67	70	56	40	16	64	3.049	1.608	1.23921621108027e-05	4.77305e-05	1e-08	0.142356741735549	0.114122530739964	0.114122530739964
uc012aew.1	1084	882	1284	3418	3950	2895	2252.11	1083	3421	3.048	1.608	1.95160736199175e-23	6.46277e-22	0.0565056224767065	0.00993458536240734	0.0193002639723291	0.0193002639723291
uc012dvd.1	20	27	32	95	95	104	62.37	26	98	3.045	1.607	4.80707159476444e-07	2.31954e-06	1e-08	0.0939952465557429	0.0752330984635373	0.0752330984635373
uc009ibt.1	376	292	452	1375	1267	951	785.42	373	1198	3.047	1.607	4.33523502359173e-18	8.01219e-17	0.0678001283882125	0.0144056651381179	0.0251270739283373	0.0251270739283373
uc008fft.1	227	236	191	822	614	636	454.15	218	691	3.043	1.606	1.65503281736062e-22	4.87984e-21	0.0114075879280125	0.0194132752437614	0.0176744575132283	0.0176744575132283
uc008wce.1	2	7	11	50	48	25	23.73	7	41	3.041	1.605	0.00031183910933811	0.000914562	0.483208848942645	0.23481152153777	0.282677069344452	0.282677069344452
uc008wcf.1	2	7	11	50	48	25	23.73	7	41	3.041	1.605	0.00031183910933811	0.000914562	0.483208848942645	0.23481152153777	0.282677069344452	0.282677069344452
uc008wcg.1	2	7	11	50	48	25	23.73	7	41	3.041	1.605	0.00031183910933811	0.000914562	0.483208848942645	0.23481152153777	0.282677069344452	0.282677069344452
uc012dvc.1	20	27	32	92	95	106	62.25	26	98	3.042	1.605	4.65863807261846e-07	2.25219e-06	1e-08	0.0941613927471145	0.0746158328864247	0.0746158328864247
uc007gzf.1	131	143	104	428	502	295	267.15	126	408	3.042	1.605	1.16524239347752e-17	2.05264e-16	0.00339067934651985	0.027724203786681	0.0222673753400271	0.0222673753400271
uc008vya.1	178	157	139	501	554	445	329.08	158	500	3.042	1.605	3.1742681810754e-20	7.51153e-19	0.00271150903877615	0.0239259126265641	0.019222557721447	0.019222557721447
uc008vyc.1	178	157	139	501	554	445	329.08	158	500	3.042	1.605	3.1742681810754e-20	7.51153e-19	0.00271150903877615	0.0239259126265641	0.019222557721447	0.019222557721447
uc007wie.1	14	15	25	86	74	62	45.93	18	74	3.038	1.603	1.16285930511432e-05	4.49518e-05	0.0816302339567911	0.124944194695598	0.115810391211931	0.115810391211931
uc011xzk.1	44	48	56	208	203	118	112.82	49	176	3.038	1.603	2.11518478225618e-08	1.24665e-07	0.0829629101485645	0.0553335956108374	0.0610496758392702	0.0610496758392702
uc009pyl.1	36	33	60	144	117	183	95.44	43	148	3.033	1.601	5.18607461988854e-09	3.31849e-08	0.00455661805638373	0.0640362715159189	0.0507967979034341	0.0507967979034341
uc007ovr.2	910	835	1358	3027	3403	3131	2110.67	1034	3187	3.033	1.601	1.6329365879467e-26	7.21239e-25	0.0349945008056208	0.0100950226552511	0.0164703100430008	0.0164703100430008
uc007ovp.2	910	836	1360	3029	3406	3133	2112.31	1035	3189	3.032	1.6	1.75185944901827e-26	7.71705e-25	0.0350791333262652	0.0100930460416361	0.0164845103342591	0.0164845103342591
uc007mit.1	68	52	92	236	286	202	156.22	71	241	3.028	1.598	1.83555108743974e-09	1.24256e-08	0.0921713711378798	0.0420569831128525	0.0522584502552907	0.0522584502552907
uc008mjv.1	583	607	482	1764	1846	1534	1135.91	557	1715	3.028	1.598	7.4029797475323e-42	1.01201e-39	1e-08	0.012287305977418	0.0091024207718419	0.0091024207718419
uc009pyk.1	36	33	61	145	117	183	95.69	43	148	3.025	1.597	5.70788347066099e-09	3.63201e-08	0.00542529863702307	0.0638894297072146	0.0509145254922829	0.0509145254922829
uc008cbd.1	57	103	180	375	259	479	241.84	113	371	3.024	1.597	1.64669549101728e-10	1.28028e-09	0.123707405496915	0.0298369503158132	0.0465936693385781	0.0465936693385781
uc011yhq.1	69	52	92	237	286	203	156.78	71	242	3.018	1.594	1.851330132883e-09	1.25298e-08	0.0909740168309737	0.0419339064514079	0.0518921862663001	0.0518921862663001
uc009izc.2	14247	12487	13313	43676	47691	33085	27416.41	13349	41484	3.018	1.594	1.26400926089077e-38	1.45194e-36	0.0227457335202315	0.00773699039428849	0.0111765407610823	0.0111765407610823
uc008yjd.1	3	8	4	30	44	16	17.53	5	30	3.017	1.593	0.000334615368837939	0.000975457	0.0364976681826614	0.315210469168398	0.254378470383013	0.254378470383013
uc008yje.1	3	8	4	30	44	16	17.53	5	30	3.017	1.593	0.000334615368837939	0.000975457	0.0364976681826614	0.315210469168398	0.254378470383013	0.254378470383013
uc008yjf.1	3	8	4	30	44	16	17.53	5	30	3.017	1.593	0.000334615368837939	0.000975457	0.0364976681826614	0.315210469168398	0.254378470383013	0.254378470383013
uc009izb.2	14244	12485	13310	43665	47681	33077	27410.32	13346	41474	3.018	1.593	1.24376445720728e-38	1.43367e-36	0.022730615788918	0.00773703413589085	0.0111734301431115	0.0111734301431115
uc007wjj.2	298	258	456	1032	942	1140	687.46	337	1038	3.014	1.592	4.3037099922846e-23	1.35338e-21	1e-08	0.0153839326569361	0.0176943547606062	0.0176943547606062
uc007skz.1	46229	41959	47918	151967	171163	105316	94091.95	45369	142815	3.012	1.591	3.82059528716061e-28	1.92672e-26	0.0479062628875332	0.00759762163277128	0.0158395526522665	0.0158395526522665
uc008roi.1	35	40	25	111	131	99	73.37	33	114	3.008	1.589	1.04815130708177e-07	5.6063e-07	1e-08	0.0810345134536787	0.0629396474816967	0.0629396474816967
uc008roj.1	35	40	25	111	131	99	73.37	33	114	3.008	1.589	1.04815130708177e-07	5.6063e-07	1e-08	0.0810345134536787	0.0629396474816967	0.0629396474816967
uc007wjk.2	298	258	455	1028	942	1135	685.87	337	1035	3.007	1.589	5.7557287199697e-23	1.79126e-21	1e-08	0.0154021009252579	0.0177311570668798	0.0177311570668798
uc008dtr.2	1485	1425	1522	4668	5259	3804	3027.34	1477	4577	3.007	1.589	2.88390122901873e-36	2.85644e-34	0.018596974672254	0.00932146650099515	0.0114728929667012	0.0114728929667012
uc007nyp.1	8	15	8	46	61	31	28.37	10	46	3.006	1.588	7.90496088371391e-05	0.000261538	0.00754312006335462	0.197629317647318	0.155324352214803	0.155324352214803
uc007mls.2	243	262	204	814	794	599	485.87	236	736	3.006	1.588	8.06067236803001e-26	3.33746e-24	0.00118836763136431	0.0186381986821267	0.0144701780645643	0.0144701780645643
uc007mlt.2	243	262	204	814	794	599	485.87	236	736	3.006	1.588	8.06067236803001e-26	3.33746e-24	0.00118836763136431	0.0186381986821267	0.0144701780645643	0.0144701780645643
uc011xnd.1	118	139	102	404	469	277	251.47	120	383	3.002	1.586	1.95743615173071e-16	3.07483e-15	0.00516590447820101	0.0289825886169086	0.0237003535388839	0.0237003535388839
uc007ptw.1	260	243	204	710	850	632	482.94	236	731	3.002	1.586	2.7303751165525e-24	9.85597e-23	0.00519821968242411	0.018705485506144	0.0156496627317809	0.0156496627317809
uc009rgt.1	19	31	15	69	105	64	50.45	22	79	2.998	1.584	3.2115543293541e-06	1.36755e-05	1e-08	0.1144306406112	0.0890871098415006	0.0890871098415006
uc008tef.1	435	537	441	1509	1826	1092	973.25	471	1476	2.999	1.584	1.07199336938195e-28	5.61134e-27	0.0167337024497549	0.0130806873505934	0.0139016097595159	0.0139016097595159
uc007zax.2	685	535	838	2146	2376	1854	1405.92	686	2125	2.996	1.583	4.1548549770501e-21	1.0772e-19	0.0578050294219818	0.0113756413934124	0.0207358144503041	0.0207358144503041
uc009jgr.2	55	70	49	214	220	142	125	58	192	2.992	1.581	1.85282888775369e-10	1.42913e-09	0.00554684206767548	0.0506759992297996	0.0406997102925127	0.0406997102925127
uc009mxi.2	11	3	8	38	58	25	24.06	7	40	2.987	1.579	0.000289040725372354	0.000854364	0.270935102798064	0.231666191796939	0.239484931232295	0.239484931232295
uc009mxj.2	11	3	8	38	58	25	24.06	7	40	2.987	1.579	0.000289040725372354	0.000854364	0.270935102798064	0.231666191796939	0.239484931232295	0.239484931232295
uc007xsy.1	39	29	55	128	167	135	92.24	41	143	2.984	1.577	1.40845928098813e-07	7.42781e-07	0.0738388653855832	0.0659976967845843	0.0675624804656015	0.0675624804656015
uc008ixt.2	43183	41506	71932	152974	159764	154517	103979.36	52207	155752	2.983	1.577	1.51356282001531e-27	7.29908e-26	0.0315112744295164	0.00759217228100853	0.0159223989542555	0.0159223989542555
uc008rog.1	35	40	25	110	130	97	72.74	33	112	2.976	1.573	1.45984958685814e-07	7.6768e-07	1e-08	0.0816675800174496	0.0632561741103638	0.0632561741103638
uc008roh.1	35	40	25	110	130	97	72.74	33	112	2.976	1.573	1.45984958685814e-07	7.6768e-07	1e-08	0.0816675800174496	0.0632561741103638	0.0632561741103638
uc008rok.1	35	40	25	110	130	97	72.74	33	112	2.976	1.573	1.45984958685814e-07	7.6768e-07	1e-08	0.0816675800174496	0.0632561741103638	0.0632561741103638
uc011wms.1	33	38	41	121	132	132	82.96	37	128	2.973	1.572	3.38482736045537e-08	1.9313e-07	1e-08	0.07253778672828	0.0557891268298817	0.0557891268298817
uc008hns.2	2983	2916	4233	9592	12469	8985	6863.07	3377	10349	2.973	1.572	9.83523280036009e-24	3.3752e-22	0.0597747756446542	0.00832599089647071	0.0185278597728427	0.0185278597728427
uc008hnt.2	2983	2916	4233	9592	12469	8985	6863.07	3377	10349	2.973	1.572	9.83523280036009e-24	3.3752e-22	0.0597747756446542	0.00832599089647071	0.0185278597728427	0.0185278597728427
uc008qkn.1	885	837	840	2893	2930	2050	1739.38	854	2624	2.965	1.568	1.3318859963475e-32	9.99126e-31	0.0176336122114934	0.0106403494993288	0.0122491028928097	0.0122491028928097
uc009mxk.2	11	5	8	38	58	25	24.25	8	40	2.963	1.567	0.000272028384278719	0.000807832	0.189361670556337	0.229869669827203	0.221431373316939	0.221431373316939
uc008qkm.1	885	837	840	2888	2925	2048	1737.23	854	2620	2.961	1.566	1.2865332859807e-32	9.67298e-31	0.0174575563132261	0.0106441858523709	0.012212878451414	0.012212878451414
uc012fsg.1	65	77	57	237	248	160	140.66	66	215	2.959	1.565	3.96375690068102e-11	3.33916e-10	0.00453582138807838	0.0458762519427036	0.0367180909869502	0.0367180909869502
uc007qfl.2	714	538	917	2174	2137	2192	1445.14	723	2168	2.959	1.565	2.50051931654404e-26	1.09132e-24	0.0308954914724435	0.0112715550473624	0.0154971409400999	0.0154971409400999
uc009dfx.2	217	288	243	749	837	695	504.93	249	760	2.951	1.561	7.84975837999681e-25	2.96107e-23	0.00228589778733633	0.0182192294965245	0.0147301818095046	0.0147301818095046
uc009jyo.1	4757	3829	5718	14862	14771	13189	9521.1	4768	14274	2.951	1.561	3.48205246780414e-31	2.25427e-29	0.041322964144215	0.00810665114320495	0.0134473271783746	0.0134473271783746
uc007leh.1	24	20	29	80	83	95	55.19	24	86	2.948	1.56	2.22569663036037e-06	9.6895e-06	1e-08	0.105240036639799	0.0819419187955064	0.0819419187955064
uc008tee.1	487	589	479	1640	1969	1176	1056.62	518	1595	2.949	1.56	2.97552379258029e-29	1.65439e-27	0.0152189687418426	0.0126435054879763	0.0132281711473092	0.0132281711473092
uc009fho.2	422	467	389	1363	1566	990	866.25	426	1306	2.947	1.559	2.9850466655225e-29	1.6569e-27	0.0101349350959689	0.0137650343565089	0.0129230782890781	0.0129230782890781
uc007yug.2	16550	14382	15539	41760	61586	39567	31563.92	15490	47638	2.944	1.558	8.70382216603405e-28	4.2912e-26	0.0446160582786068	0.00771114710485739	0.0153424748246102	0.0153424748246102
uc007yue.2	16560	14381	15538	41764	61589	39567	31566.44	15493	47640	2.944	1.558	9.16693410758754e-28	4.51281e-26	0.0446747295415407	0.00771113349119004	0.0153529511721372	0.0153529511721372
uc009qfq.2	34591	37592	44512	126687	136218	92817	78736.03	38898	118574	2.945	1.558	2.09284608261206e-26	9.15814e-25	0.050395279109235	0.0076087982903404	0.0162842348688849	0.0162842348688849
uc009srs.1	9	13	8	52	59	24	27.65	10	45	2.942	1.557	0.00012953390268278	0.000410621	0.0251745016690441	0.202527760996939	0.163941561572015	0.163941561572015
uc009srt.1	9	13	8	52	59	24	27.65	10	45	2.942	1.557	0.00012953390268278	0.000410621	0.0251745016690441	0.202527760996939	0.163941561572015	0.163941561572015
uc009qfr.2	34020	36864	43598	124107	133458	90883	77154.87	38161	116149	2.94	1.556	1.98937922966707e-26	8.71691e-25	0.0500153663742282	0.00761020175111867	0.0162194387894239	0.0162194387894239
uc008cta.1	39	40	40	147	154	102	86.92	40	134	2.939	1.555	6.12961618041912e-08	3.36788e-07	0.0173041744176957	0.0695754705526673	0.058305023776857	0.058305023776857
uc009kmu.1	156	94	104	451	433	243	246.86	118	376	2.938	1.555	1.7143144659136e-12	1.67542e-11	0.051511030834001	0.0293833741114122	0.0338298250743427	0.0338298250743427
uc008teg.1	488	588	477	1632	1963	1164	1052.1	518	1586	2.936	1.554	5.6254746084742e-29	3.03098e-27	0.0152769819445736	0.0126654373720533	0.0132582143608017	0.0132582143608017
uc007qvt.2	61	49	43	189	166	138	107.61	51	164	2.933	1.553	1.69361478383352e-09	1.15048e-08	1e-08	0.0576493258950949	0.0439541837067507	0.0439541837067507
uc007yuh.2	16230	14104	15194	40810	59898	38706	30823.84	15176	46471	2.934	1.553	6.1229802550653e-28	3.04602e-26	0.0435047193554173	0.0077152487815557	0.0151462400510432	0.0151462400510432
uc008dpx.1	3624	3372	3229	11028	11274	8361	6814.7	3408	10221	2.933	1.552	1.35464440408701e-47	2.3463e-45	0.00816843265730816	0.00833156680910659	0.00829003744521843	0.00829003744521843
uc007siw.1	178	143	241	634	618	496	385.04	187	583	2.93	1.551	9.51186838687293e-14	1.0769e-12	0.0684511431342689	0.0215444625359138	0.0311522939853899	0.0311522939853899
uc007six.1	178	143	241	634	618	496	385.04	187	583	2.93	1.551	9.51186838687293e-14	1.0769e-12	0.0684511431342689	0.0215444625359138	0.0311522939853899	0.0311522939853899
uc009jys.1	5200	4263	6321	16251	16127	14495	10442.93	5261	15624	2.929	1.551	1.75713818766079e-31	1.17197e-29	0.0385686913573191	0.00805665922041778	0.0131287630053871	0.0131287630053871
uc009jyt.1	5203	4264	6328	16265	16131	14512	10450.46	5265	15636	2.93	1.551	1.7035254344072e-31	1.13851e-29	0.0383865929752729	0.00805628678865	0.0131255895153553	0.0131255895153553
uc009qfs.1	34526	37569	44545	126036	135196	92495	78394.59	38880	117909	2.931	1.551	3.16698698765501e-26	1.37674e-24	0.0502508084522398	0.00760909656158922	0.016259336165941	0.016259336165941
uc012bnv.1	36	27	113	151	165	253	124.3	59	190	2.928	1.55	1.722116015287e-07	8.94927e-07	0.162938727171788	0.050920064411903	0.0685147927208004	0.0685147927208004
uc009jyp.1	5193	4254	6307	16215	16112	14454	10422.65	5251	15594	2.929	1.55	2.14878168644424e-31	1.42172e-29	0.0390638199830793	0.00805766361975108	0.0131657462750839	0.0131657462750839
uc009jyq.1	5193	4254	6307	16215	16112	14454	10422.65	5251	15594	2.929	1.55	2.14878168644424e-31	1.42172e-29	0.0390638199830793	0.00805766361975108	0.0131657462750839	0.0131657462750839
uc012dtm.1	8	8	15	50	62	32	29.16	10	48	2.926	1.549	0.000196570419130154	0.000602682	0.179248108380203	0.192442734349879	0.189507538639895	0.189507538639895
uc009jyr.1	5126	4210	6195	15969	15903	14206	10268.05	5177	15359	2.925	1.549	1.76396586998955e-31	1.17416e-29	0.0395956213978741	0.00806545285555366	0.013093082924445	0.013093082924445
uc009ggf.1	27	41	30	119	151	72	73.26	33	114	2.92	1.546	6.01106702343236e-07	2.85347e-06	0.0340892353331669	0.0811398621243146	0.0713085662639191	0.0713085662639191
uc008ctc.1	39	40	40	147	151	102	86.39	40	133	2.92	1.546	7.35261984623346e-08	4.00262e-07	0.0158524464448329	0.0699548522545651	0.0582685227718708	0.0582685227718708
uc007yuj.2	15596	13619	14599	39100	56850	37213	29496.03	14605	44388	2.917	1.545	1.92719582026294e-28	9.86927e-27	0.0409130627631499	0.00772312375157433	0.014680875488759	0.014680875488759
uc012gvw.1	34348	37501	44352	124737	133575	91761	77712.27	38734	116691	2.913	1.543	4.01148413916945e-26	1.73022e-24	0.0495534567921643	0.00760970048107721	0.0161384171918505	0.0161384171918505
uc007zav.1	537	422	624	1591	1742	1424	1056.78	528	1586	2.912	1.542	1.56414325459743e-21	4.20691e-20	0.0419140288701932	0.0126427363081971	0.0187637477392248	0.0187637477392248
uc007zaw.1	537	422	624	1591	1742	1424	1056.78	528	1586	2.912	1.542	1.56414325459743e-21	4.20691e-20	0.0419140288701932	0.0126427363081971	0.0187637477392248	0.0187637477392248
uc009mdr.1	180	223	268	609	634	771	447.37	224	671	2.91	1.541	1.01086208090076e-22	3.054e-21	0.000596362331659464	0.0195932036107054	0.0156560064826939	0.0156560064826939
uc008ybd.1	6	12	8	39	75	14	25.64	9	43	2.903	1.538	0.000314326892604251	0.000921123	0.185332959974034	0.217856484922562	0.21101042649108	0.21101042649108
uc008ybe.1	6	12	8	39	75	14	25.64	9	43	2.903	1.538	0.000314326892604251	0.000921123	0.185332959974034	0.217856484922562	0.21101042649108	0.21101042649108
uc009bhh.1	3409	3497	3726	11059	11692	8873	7042.7	3544	10541	2.903	1.538	6.40376783455208e-38	7.10904e-36	0.01733664207421	0.0083059516722578	0.0104362107770863	0.0104362107770863
uc009sru.1	9	13	8	51	59	23	27.36	10	44	2.901	1.537	0.000165217624475424	0.000512636	0.0281878659901968	0.204641032773165	0.166384133270213	0.166384133270213
uc007ezg.1	206	181	324	729	726	687	475.7	237	714	2.901	1.537	1.28612186237029e-15	1.85878e-14	0.0539382402146788	0.0188755993107953	0.0261641425633994	0.0261641425633994
uc007cdk.2	66	54	22	197	189	68	99.38	47	151	2.9	1.536	1.04891453273531e-08	6.4355e-08	0.000596362331659464	0.0617956658350346	0.048002587845755	0.048002587845755
uc009jyl.1	5359	4483	6758	16952	16464	15267	10880.47	5533	16228	2.899	1.536	2.54108422667932e-31	1.66464e-29	0.0325359638189371	0.00803589519493257	0.0129424499765845	0.0129424499765845
uc009jym.1	5359	4484	6760	16953	16467	15278	10883.39	5534	16233	2.9	1.536	2.29762688841493e-31	1.51717e-29	0.0323466620261823	0.00803576198834076	0.0129273727806629	0.0129273727806629
uc009jyn.1	5362	4484	6765	16965	16468	15284	10888	5537	16239	2.899	1.536	2.46751858930055e-31	1.61965e-29	0.0323901771043911	0.00803555210450385	0.0129396300723871	0.0129396300723871
uc012fuq.1	5363	4493	6781	16972	16472	15293	10895.79	5546	16246	2.896	1.534	3.03419319375744e-31	1.97983e-29	0.0323661651672189	0.00803519816611407	0.0129503183405009	0.0129503183405009
uc007cdj.2	66	54	21	194	187	67	98.08	47	149	2.894	1.533	1.32172490714852e-08	8.01123e-08	0.000736795455966163	0.0625148342412272	0.0485072300089644	0.0485072300089644
uc008dvc.1	13	14	10	53	53	39	30.14	12	48	2.888	1.53	9.81458257471911e-05	0.000317821	1.42290798614414e-05	0.186472932558901	0.141770825758965	0.141770825758965
uc007zay.1	146	121	183	466	520	401	306.26	150	462	2.886	1.529	2.71843674326832e-13	2.90195e-12	0.0515908715154958	0.0251468198485924	0.0306430232951375	0.0306430232951375
uc008ron.2	2287	1956	2140	6761	7714	4737	4265.66	2128	6404	2.882	1.527	3.69847652179236e-26	1.5973e-24	0.0404462969072654	0.00880439899578481	0.015465555256772	0.015465555256772
uc009dfv.2	236	339	283	844	927	769	566.33	286	847	2.872	1.522	1.98514518347753e-23	6.55415e-22	0.00860295810298361	0.0170615275954957	0.0152772186397817	0.0152772186397817
uc007zey.1	5	9	11	32	54	34	24.21	8	40	2.869	1.521	0.000303426322594338	0.000892421	0.0608978282082571	0.230296321608257	0.193211792471827	0.193211792471827
uc012gvx.1	28964	31443	36077	102056	109860	74568	63828.11	32161	95495	2.87	1.521	1.77057907322285e-26	7.78914e-25	0.0454554236182338	0.007624793632958	0.0154265970136696	0.0154265970136696
uc007xrz.2	8	8	22	48	55	56	32.82	13	53	2.867	1.52	0.000154580494037736	0.000481991	1e-08	0.171856418465189	0.162493943184886	0.162493943184886
uc007xsa.2	8	8	22	48	55	56	32.82	13	53	2.867	1.52	0.000154580494037736	0.000481991	1e-08	0.171856418465189	0.162493943184886	0.162493943184886
uc007xsb.2	8	8	22	48	55	56	32.82	13	53	2.867	1.52	0.000154580494037736	0.000481991	1e-08	0.171856418465189	0.162493943184886	0.162493943184886
uc012aom.1	11875	12933	10792	35798	40482	27923	23300.59	11867	34734	2.868	1.52	3.775535926532e-54	8.49675e-52	0.00503164008276529	0.00777173129937185	0.00703537949815481	0.00703537949815481
uc008bsg.2	11878	12934	10794	35807	40493	27925	23305.3	11869	34742	2.868	1.52	3.99755126369723e-54	8.87564e-52	0.00504489867346199	0.00777168454504064	0.00703904385104474	0.00703904385104474
uc008hgh.2	22	34	43	110	123	104	72.64	33	112	2.866	1.519	1.38499352955754e-06	6.24058e-06	0.0409491506238042	0.0817694721190788	0.0754610533116095	0.0754610533116095
uc008bsh.1	11885	12957	10813	35826	40476	27958	23319.09	11885	34753	2.865	1.519	3.91939792518648e-54	8.76091e-52	0.00499767705615015	0.00777154771840323	0.00702577667126447	0.00702577667126447
uc008rqq.2	12111	9602	12562	34050	37206	29110	22440.23	11425	33455	2.865	1.519	3.6161881587613e-30	2.18304e-28	0.0330134311710912	0.00778060385769109	0.013255073826935	0.013255073826935
uc008fnx.1	27	24	35	89	101	103	63.36	29	98	2.863	1.518	1.57628849491168e-06	7.02313e-06	1e-08	0.092642898462557	0.0737779487347034	0.0737779487347034
uc008wnv.2	57	43	76	178	171	205	121.74	59	185	2.861	1.517	2.53199925817562e-09	1.68776e-08	1e-08	0.051830919999988	0.0437494195615686	0.0437494195615686
uc008wnw.2	57	43	76	178	171	205	121.74	59	185	2.861	1.517	2.53199925817562e-09	1.68776e-08	1e-08	0.051830919999988	0.0437494195615686	0.0437494195615686
uc012dsm.1	57	43	76	178	171	205	121.74	59	185	2.861	1.517	2.53199925817562e-09	1.68776e-08	1e-08	0.051830919999988	0.0437494195615686	0.0437494195615686
uc007hfh.2	5493	4806	5843	17191	19194	11887	10735.45	5381	16091	2.861	1.516	3.38129435380381e-23	1.07869e-21	0.0563703582672477	0.008042589420829	0.0176903423509031	0.0176903423509031
uc007auk.1	72	69	61	204	321	135	143.72	67	220	2.858	1.515	5.69887477085869e-09	3.62698e-08	0.0613191356414824	0.0450596379128814	0.0484124602994178	0.0484124602994178
uc009bgm.2	354	226	348	1045	853	832	609.78	309	910	2.859	1.515	8.52324251631472e-21	2.12804e-19	0.0243821358419069	0.0163830400048219	0.0178634359227717	0.0178634359227717
uc008xby.1	605	552	865	1880	1839	2129	1311.73	674	1949	2.857	1.515	2.94934122208592e-29	1.64259e-27	1e-08	0.0116510232590588	0.0125977516007821	0.0125977516007821
uc008xbz.1	603	552	865	1875	1838	2128	1310.02	673	1947	2.856	1.514	3.02213477182572e-29	1.67468e-27	1e-08	0.011656382554719	0.0125943398295128	0.0125943398295128
uc012cyt.1	1455	1450	1578	4780	5394	3248	2984.41	1494	4474	2.852	1.512	2.6429601631609e-23	8.54686e-22	0.0471079530347754	0.00934708965161237	0.0171473270959517	0.0171473270959517
uc012cyu.1	1455	1450	1578	4780	5394	3248	2984.41	1494	4474	2.852	1.512	2.6429601631609e-23	8.54686e-22	0.0471079530347754	0.00934708965161237	0.0171473270959517	0.0171473270959517
uc008ynt.1	1963	1835	1493	5653	5630	4068	3440.23	1764	5117	2.853	1.512	3.97977691380019e-51	7.93126e-49	0.00147601958843206	0.00910769572615401	0.00706069781087045	0.00706069781087045
uc008spb.1	3393	3530	2872	10725	11475	6712	6451.05	3265	9637	2.841	1.507	6.77984510443911e-37	7.16584e-35	0.0164431050851502	0.00837617010614862	0.010290563116585	0.010290563116585
uc012dcw.1	3390	3500	2856	10655	11430	6677	6418.08	3249	9587	2.841	1.506	7.15491103232e-37	7.53818e-35	0.0164296629833981	0.0083804645666382	0.0102908306723843	0.0102908306723843
uc008spd.1	3393	3504	2857	10665	11434	6680	6422.32	3251	9593	2.84	1.506	6.38706286821304e-37	6.77233e-35	0.0163589593498633	0.00837990923335929	0.0102743986935557	0.0102743986935557
uc008soz.1	3412	3526	2883	10740	11517	6733	6468.44	3274	9663	2.841	1.506	8.8220295900626e-37	9.09191e-35	0.0166014530128643	0.008373924089052	0.0103249338244357	0.0103249338244357
uc008spa.1	3415	3534	2893	10764	11529	6748	6480.59	3281	9680	2.84	1.506	1.14419888452384e-36	1.16469e-34	0.016722903630177	0.00837236087670061	0.0103512404298953	0.0103512404298953
uc008mly.2	4105	4039	3742	12483	13849	8653	7811.74	3962	11662	2.841	1.506	6.27809673941828e-35	5.58312e-33	0.0200189520634674	0.0082305769049743	0.0109680083655968	0.0109680083655968
uc008spc.1	3396	3512	2867	10689	11447	6695	6434.48	3258	9610	2.839	1.505	8.31039852415271e-37	8.61833e-35	0.0164806084996432	0.00837832351469577	0.0103007980859109	0.0103007980859109
uc007woc.1	114571	110063	106390	319050	344635	286852	213593.46	110341	316846	2.835	1.503	3.96948886319976e-59	1.01014e-56	0.017989039558127	0.00756555931063618	0.00631496124849578	0.00631496124849578
uc011xwh.1	101	82	90	312	253	258	182.56	91	274	2.833	1.502	1.07660252054187e-12	1.07342e-11	1e-08	0.0370764999469007	0.0283170282508474	0.0283170282508474
uc007wic.2	1920	1918	1654	5468	6130	4300	3564.99	1831	5299	2.832	1.502	4.3048675972091e-45	6.74946e-43	0.00505839313592427	0.00905284536572174	0.00802300378399639	0.00802300378399639
uc007wid.2	1920	1918	1654	5469	6131	4301	3565.46	1831	5300	2.833	1.502	4.12521724113173e-45	6.49859e-43	0.00505637195242819	0.00905264487511131	0.00802231180724938	0.00802231180724938
uc012gvv.1	28721	31352	35916	100107	107217	73512	62804.35	31996	93612	2.832	1.502	4.058050149242e-26	1.74803e-24	0.0444307802825178	0.0076261707148152	0.0152447765724573	0.0152447765724573
uc007rjl.1	38	26	29	128	102	76	66.44	31	102	2.831	1.501	1.50894257639668e-06	6.75766e-06	0.00961939741561087	0.0886938133217845	0.0716634101815328	0.0716634101815328
uc008mlz.2	4146	4082	3773	12518	13895	8700	7852.41	4000	11704	2.825	1.498	7.01176592593961e-35	6.20223e-33	0.0195483186192366	0.00822700206549055	0.0108640403132869	0.0108640403132869
uc011zvk.1	12655	12845	12939	37055	39859	33258	24768.47	12813	36724	2.825	1.498	1.25163484760901e-53	2.72412e-51	0.00460592059274741	0.00775801660356973	0.00690588664257255	0.00690588664257255
uc007atz.2	30	22	24	71	68	123	56.19	25	87	2.815	1.493	1.28815686477393e-05	4.94658e-05	0.0648532815898106	0.103502898783349	0.0948653023778609	0.0948653023778609
uc008qei.1	27	14	8	62	104	22	39.54	16	63	2.814	1.492	0.000125898658435641	0.000400094	0.150637830514309	0.14392901585557	0.145294016487217	0.145294016487217
uc009pwy.1	93	119	140	336	393	324	234.15	117	351	2.811	1.491	7.80749961126826e-13	7.89629e-12	0.021158852814766	0.0305693353361527	0.0288705665508734	0.0288705665508734
uc007ark.1	156	121	273	537	515	547	358.19	183	533	2.805	1.488	2.19453662345481e-12	2.1197e-11	0.07031785494779	0.0225941852340894	0.0322590451687326	0.0322590451687326
uc009fpr.1	15923	15300	8182	41560	53609	20459	25838.76	13135	38543	2.802	1.487	6.84202982897053e-38	7.57017e-36	0.0166628083399055	0.00774899892359525	0.00987468591132802	0.00987468591132802
uc012ffk.1	16032	15453	8286	41990	53991	20688	26073.39	13257	38890	2.802	1.486	3.63134853229687e-38	4.08613e-36	0.0163233623786232	0.00774712104144153	0.00979440265880921	0.00979440265880921
uc007aua.2	30	22	24	71	68	123	56.3	25	87	2.798	1.485	1.33181940776534e-05	5.10359e-05	0.0599376288628986	0.103321882989921	0.0936060377007193	0.0936060377007193
uc009rve.2	63	69	43	196	230	115	119.32	58	180	2.799	1.485	2.97363165173764e-09	1.9612e-08	0.00138949549437314	0.0527325699099889	0.0414993455208438	0.0414993455208438
uc011zwc.1	9478	9348	9032	28881	30350	20945	18005.7	9286	26725	2.799	1.485	3.4729066428323e-38	3.93461e-36	0.0157928264608316	0.00783978355396734	0.00974764412625492	0.00974764412625492
uc007wuh.2	9642	9470	9193	29342	30772	21277	18282.54	9435	27130	2.797	1.484	5.54783615515343e-38	6.17958e-36	0.0159913942824346	0.00783524885221222	0.00978862687870303	0.00978862687870303
uc007wui.2	9642	9470	9193	29342	30772	21277	18282.54	9435	27130	2.797	1.484	5.54783615515343e-38	6.17958e-36	0.0159913942824346	0.00783524885221222	0.00978862687870303	0.00978862687870303
uc007hja.1	17	13	32	68	69	84	47.05	21	74	2.792	1.482	3.39056735022597e-05	0.000121117	1e-08	0.122134449173474	0.107193235093544	0.107193235093544
uc008roo.2	1281	1231	1344	4007	4575	2727	2527.57	1285	3770	2.792	1.482	4.60176388930303e-22	1.29562e-20	0.0470612760034449	0.00967364599029889	0.0174118413064635	0.0174118413064635
uc009ddn.1	4943	5248	3158	13749	15312	8667	8512.73	4450	12576	2.787	1.479	5.63565603310657e-59	1.41241e-56	0.000407912171919218	0.00817373606751453	0.00596458342976391	0.00596458342976391
uc007ibn.1	430	367	491	1229	1442	1061	836.75	429	1244	2.781	1.475	1.16880330737108e-18	2.30844e-17	0.0424272674445119	0.0139844958994388	0.0199564869932268	0.0199564869932268
uc009esh.2	1944	1850	1822	5920	5841	4241	3603.15	1872	5334	2.771	1.471	2.83450285746542e-35	2.59036e-33	0.0135196863549243	0.00903682658813472	0.0101139737829522	0.0101139737829522
uc007wod.1	19493	18637	18818	52969	58877	48347	36190.18	18983	53398	2.772	1.471	3.28184611121621e-50	6.31221e-48	0.00566081099688445	0.00768930924416725	0.00714832021984886	0.00714832021984886
uc011xmv.1	39	27	34	80	168	94	73.87	33	114	2.77	1.47	9.61768786967357e-06	3.76848e-05	0.133343298563916	0.0805318784661323	0.091230726845723	0.091230726845723
uc011xmx.1	39	27	34	80	168	94	73.87	33	114	2.77	1.47	9.61768786967357e-06	3.76848e-05	0.133343298563916	0.0805318784661323	0.091230726845723	0.091230726845723
uc011wra.1	13	22	7	51	56	48	32.85	14	52	2.767	1.468	0.000221467859777173	0.000671241	1e-08	0.171664086984919	0.155312016834789	0.155312016834789
uc007hjb.1	17	13	33	69	69	84	47.55	21	74	2.764	1.467	4.18163188854832e-05	0.000146761	1e-08	0.120935687163645	0.108319470175792	0.108319470175792
uc009esi.2	1900	1799	1767	5757	5686	4100	3501.44	1822	5181	2.765	1.467	7.5443145291097e-35	6.62019e-33	0.0137074668246103	0.00908029568071692	0.0101899587408002	0.0101899587408002
uc007jzn.2	1644	1467	1531	4306	5821	3351	3020.11	1547	4493	2.762	1.466	1.71153396469275e-22	5.03297e-21	0.0449656016701507	0.00932573189907713	0.0167196102004245	0.0167196102004245
uc007woe.1	7351	6933	7110	19804	21936	18245	13563.26	7131	19995	2.763	1.466	6.39663828074663e-48	1.11965e-45	0.00589329920907228	0.00793786996640436	0.00739933460754334	0.00739933460754334
uc009fmp.1	501	650	385	1531	1795	1016	979.62	512	1447	2.761	1.465	1.04307407621077e-31	7.1002e-30	0.00176454954753264	0.0130446698031082	0.0102866733235839	0.0102866733235839
uc007csg.2	1651	1423	2490	4915	4922	5523	3487.19	1855	5120	2.761	1.465	1.11661000722303e-28	5.83565e-27	0.0250070985546278	0.00908659039850015	0.0126575941311797	0.0126575941311797
uc011wsg.1	1862	1606	2781	5548	5548	6157	3916.96	2083	5751	2.761	1.465	5.4752284874366e-29	2.95967e-27	0.0250890516246515	0.00891693087488009	0.0125481489212819	0.0125481489212819
uc009pjh.1	4034	3584	5489	12110	12431	11920	8261.41	4369	12154	2.761	1.465	3.24204794026688e-29	1.79054e-27	0.0208583281874488	0.00819300608773446	0.0126305850377265	0.0126305850377265
uc009rvf.2	65	71	44	196	230	117	120.54	60	181	2.758	1.464	3.64830257111707e-09	2.37819e-08	1e-08	0.0522753628438291	0.0406276508765928	0.0406276508765928
uc009fmo.1	496	643	375	1508	1776	993	965.2	505	1426	2.758	1.464	1.26861181648413e-31	8.53013e-30	0.00150608365898731	0.0131268726974107	0.0102752240918428	0.0102752240918428
uc007hjd.1	14	10	31	63	62	77	43.03	18	67	2.757	1.463	8.70855317351431e-05	0.000285075	1e-08	0.132842467979974	0.124636134060448	0.124636134060448
uc007arn.1	121	82	198	403	360	395	259.93	134	386	2.757	1.463	1.42760113263377e-10	1.12047e-09	0.0744212432436644	0.0282846576675939	0.0374398254944275	0.0374398254944275
uc011wjq.1	121	82	198	402	359	395	259.51	134	385	2.757	1.463	1.31246513742271e-10	1.03403e-09	0.0732994064994027	0.0283186174458923	0.0372363294634527	0.0372363294634527
uc011wjr.1	121	82	198	402	359	395	259.51	134	385	2.757	1.463	1.31246513742271e-10	1.03403e-09	0.0732994064994027	0.0283186174458923	0.0372363294634527	0.0372363294634527
uc009kdp.1	5231	4435	3663	12699	13808	10580	8402.56	4443	12362	2.757	1.463	1.58227161344481e-43	2.3793e-41	0.00791735667717189	0.0081820415721412	0.00811432244708112	0.00811432244708112
uc007jzm.2	2018	1843	1872	5298	7246	4077	3725.49	1911	5540	2.756	1.462	5.22315556639511e-23	1.63166e-21	0.0441132129348237	0.00898768117251348	0.0162884695496668	0.0162884695496668
uc007gkr.1	129	146	159	444	400	412	281.77	145	419	2.754	1.461	4.44029079583485e-15	6.04252e-14	0.0043565897912019	0.0266773149384491	0.0224269539942958	0.0224269539942958
uc009rvc.2	65	71	44	196	230	116	120.38	60	181	2.752	1.46	4.11598719370565e-09	2.66259e-08	1e-08	0.0523325810138616	0.0407588532725024	0.0407588532725024
uc009rvd.2	65	71	44	196	230	116	120.38	60	181	2.752	1.46	4.11598719370565e-09	2.66259e-08	1e-08	0.0523325810138616	0.0407588532725024	0.0407588532725024
uc007xtc.1	2095	2420	1875	6430	7458	4321	4099.87	2130	6070	2.752	1.46	2.33244874319506e-35	2.1614e-33	0.0135240046228579	0.00885551595943875	0.00997834584151367	0.00997834584151367
uc008qen.1	32	23	7	85	99	23	44.82	21	69	2.749	1.459	4.35307414874956e-05	0.0001521	0.0195123432674218	0.127845028076304	0.103481222640013	0.103481222640013
uc008xbx.1	532	477	646	1530	1551	1553	1048.27	552	1545	2.747	1.458	1.53320764133711e-27	7.38305e-26	0.0106041839569454	0.0126841879323572	0.0122065105102935	0.0122065105102935
uc007hje.1	14	10	31	63	62	76	42.88	18	67	2.743	1.456	9.72598652531015e-05	0.000315292	1e-08	0.133292410233913	0.125654836757736	0.125654836757736
uc007hur.1	148	159	205	495	570	425	333.59	171	497	2.743	1.456	2.78436831252388e-13	2.96754e-12	0.0414986819923777	0.0237045276797599	0.0275033855401151	0.0275033855401151
uc008jai.1	621	533	868	1959	2013	1711	1284.09	674	1894	2.744	1.456	2.70014875529027e-18	5.13665e-17	0.0540154782850171	0.0117395032161481	0.0204125945001624	0.0204125945001624
uc007ett.1	181	148	271	554	672	514	389.99	200	580	2.742	1.455	2.10960864853898e-11	1.8241e-10	0.0883231259920183	0.0213668487497407	0.0347773054078301	0.0347773054078301
uc007zas.1	387	350	464	1138	1316	977	772.18	400	1144	2.742	1.455	4.40673346154288e-18	8.12165e-17	0.0402742194791246	0.0145233023830854	0.0199834344949166	0.0199834344949166
uc007zat.1	387	350	464	1137	1316	976	771.89	400	1143	2.74	1.454	4.81466168747684e-18	8.8243e-17	0.0404006576309063	0.014525984698678	0.0200108457202621	0.0200108457202621
uc007ibo.1	1188	976	1214	3197	3641	2695	2151.75	1126	3178	2.74	1.454	4.98588703304828e-24	1.75285e-22	0.0331790673522514	0.0100462560913753	0.0150332395821023	0.0150332395821023
uc011xcj.1	183	149	271	555	673	517	391.48	201	582	2.737	1.453	1.74623579448717e-11	1.52344e-10	0.086057265215742	0.0213139540780278	0.0343022892805884	0.0343022892805884
uc012fbg.1	471	610	349	1431	1669	910	906.45	477	1337	2.735	1.451	5.46155593049529e-30	3.23798e-28	0.00188738507634617	0.0134889707470638	0.0106737634137387	0.0106737634137387
uc007zjc.1	3952	4215	4391	12023	14011	9398	7998.5	4186	11811	2.734	1.451	2.58753905010212e-29	1.45333e-27	0.026584627308339	0.00821445920044198	0.012327835685353	0.012327835685353
uc007ets.1	183	149	273	555	674	516	391.72	202	582	2.731	1.45	2.26077195608829e-11	1.9492e-10	0.0876731970347054	0.0213057076395354	0.0346033159555191	0.0346033159555191
uc011xci.1	183	149	273	555	674	517	391.87	202	582	2.733	1.45	2.10888182638623e-11	1.82395e-10	0.0873093101644286	0.0213002989807665	0.0345291160570484	0.0345291160570484
uc007csf.2	534	381	762	1411	1495	1714	1049.56	559	1540	2.732	1.45	8.1603540462466e-20	1.83397e-18	0.0385636582420561	0.0126778425373066	0.018058430161268	0.018058430161268
uc007hjc.1	19	13	34	69	71	87	48.84	22	76	2.73	1.449	4.59474561761556e-05	0.000159936	1e-08	0.117942835757678	0.106389449291755	0.106389449291755
uc007ibp.1	121	103	89	287	338	273	201.86	104	299	2.728	1.448	4.98984847388572e-12	4.6033e-11	0.00675322552961737	0.0342531554588454	0.0286711008966509	0.0286711008966509
uc009kdo.1	4658	3957	3246	11222	12157	9280	7419.97	3954	10886	2.729	1.448	9.67655339038434e-43	1.35644e-40	0.00755056075316141	0.00826702202917303	0.00808385211972977	0.00808385211972977
uc009kjh.2	36	27	27	109	115	67	63.76	30	97	2.727	1.447	6.00456019245851e-06	2.43405e-05	0.0238775416577522	0.0921159199780203	0.0775751945714383	0.0775751945714383
uc009kji.2	36	27	27	109	115	67	63.76	30	97	2.727	1.447	6.00456019245851e-06	2.43405e-05	0.0238775416577522	0.0921159199780203	0.0775751945714383	0.0775751945714383
uc009fmj.2	61	55	55	168	211	139	114.76	57	173	2.727	1.447	2.56081636740057e-08	1.48704e-07	0.0163015369666439	0.0545258945300984	0.0463749702679237	0.0463749702679237
uc007wow.2	38	65	35	133	200	91	93.65	46	141	2.725	1.446	1.35656521435752e-07	7.17243e-07	0.00212095088792019	0.0651191340575864	0.0515926400209265	0.0515926400209265
uc009rvw.1	28	12	4	71	54	29	33	15	51	2.723	1.445	0.000262471761039668	0.000782472	0.08069215584368	0.170951456642703	0.151121442692357	0.151121442692357
uc012fbf.1	490	628	373	1490	1725	950	942.34	497	1388	2.719	1.443	1.12356101985356e-29	6.52099e-28	0.00272880082753457	0.0132624045546856	0.0107305826660746	0.0107305826660746
uc009pjl.1	523	491	766	1617	1686	1619	1117.11	593	1641	2.717	1.442	3.60639654691344e-21	9.42392e-20	0.031521415213944	0.0123672029565028	0.0165358959352275	0.0165358959352275
uc009gad.1	14	17	36	53	100	82	50.6	22	78	2.704	1.435	5.9692947963027e-05	0.000202669	0.0936683969374827	0.114098692772883	0.10962172014127	0.10962172014127
uc009kgj.1	2131	2245	3234	6208	6676	7735	4704.96	2537	6873	2.702	1.434	1.54292891431963e-40	1.99387e-38	0.00704738404958219	0.00868637181158574	0.00826781074344019	0.00826781074344019
uc009kgk.1	2131	2245	3234	6208	6676	7735	4704.96	2537	6873	2.702	1.434	1.54292891431963e-40	1.99387e-38	0.00704738404958219	0.00868637181158574	0.00826781074344019	0.00826781074344019
uc007oym.1	203	213	146	597	557	414	355.03	187	523	2.701	1.433	5.58086185481873e-18	1.01332e-16	0.000255954792269953	0.0227279867072075	0.0174174516160115	0.0174174516160115
uc009bli.2	658	537	636	1661	1906	1511	1151.54	610	1693	2.699	1.433	1.65634766361286e-23	5.54608e-22	0.0220333904240168	0.0122228864906933	0.0143887753139089	0.0143887753139089
uc009blj.2	658	537	636	1661	1906	1511	1151.54	610	1693	2.699	1.433	1.65634766361286e-23	5.54608e-22	0.0220333904240168	0.0122228864906933	0.0143887753139089	0.0143887753139089
uc008hsu.2	3228	3457	3588	9143	11106	8141	6443.86	3424	9463	2.699	1.433	2.49821896704638e-34	2.14109e-32	0.0152431423254836	0.00837710364370375	0.0100255527973911	0.0100255527973911
uc009pxv.1	19	27	17	88	105	30	47.69	21	74	2.695	1.431	8.39976901626704e-05	0.000276004	0.0958803498893547	0.120618117222131	0.115588243082291	0.115588243082291
uc009kmt.1	79	54	43	190	201	121	114.46	59	171	2.694	1.43	3.72128603161151e-08	2.11054e-07	0.016088667677517	0.0546511995570751	0.0462746639778974	0.0462746639778974
uc008rhj.2	221	209	459	903	639	895	554.27	296	812	2.694	1.43	1.52318855461211e-13	1.68023e-12	0.0655572539137157	0.0172687592904184	0.0270631821465309	0.0270631821465309
uc012fwc.1	1515	1641	2359	4449	4840	5626	3405.06	1838	4972	2.695	1.43	2.02301012543001e-38	2.29984e-36	0.00711463605877832	0.00912388431128008	0.0086170114177436	0.0086170114177436
uc008hsv.1	3158	3394	3544	8967	10881	7999	6323.9	3365	9282	2.694	1.43	6.76839580049815e-34	5.66866e-32	0.0156178076201857	0.00839297704767937	0.0101230528889783	0.0101230528889783
uc008hsz.1	3158	3395	3544	8971	10882	8004	6325.9	3366	9286	2.695	1.43	5.70262753694246e-34	4.80036e-32	0.0155415657083317	0.00839270652820909	0.0101054538202256	0.0101054538202256
uc008hst.2	3158	3394	3545	8963	10877	7998	6322.61	3366	9279	2.693	1.429	7.10537749692063e-34	5.92091e-32	0.0156148766705334	0.00839315084746653	0.0101225189337307	0.0101225189337307
uc008hsy.2	3158	3397	3544	8961	10875	7996	6321.84	3366	9277	2.692	1.429	6.49331394213571e-34	5.45208e-32	0.0155312932404271	0.00839325456127621	0.0101035286130852	0.0101035286130852
uc008hsx.2	3166	3406	3557	8995	10902	8019	6340.89	3376	9305	2.692	1.429	7.28271998977645e-34	6.05344e-32	0.0156153303895698	0.00839069191632926	0.0101208413746601	0.0101208413746601
uc008hta.1	3139	3383	3520	8909	10811	7947	6284.83	3347	9222	2.692	1.428	5.22399581908348e-34	4.40868e-32	0.0153440415384431	0.00839827732343246	0.0100644584665671	0.0100644584665671
uc009kgb.1	74	66	31	198	182	110	110.05	57	163	2.69	1.427	3.73872279081008e-08	2.11897e-07	0.00556008726365091	0.0565354645563389	0.0454665698157361	0.0454665698157361
uc009gac.1	14	17	38	53	100	86	51.54	23	80	2.688	1.426	6.21518182568587e-05	0.000210279	0.0957262135920623	0.112166582052085	0.108566296464153	0.108566296464153
uc012cia.1	55	72	73	151	165	282	133.01	67	199	2.687	1.426	1.90568582488049e-08	1.12941e-07	0.0315039342404216	0.0480797460265835	0.0444141545184889	0.0444141545184889
uc007mlu.2	95	78	69	249	262	183	155.88	81	231	2.686	1.426	3.31393885664874e-10	2.47811e-09	0.00402632308770831	0.0421312624775277	0.0337024660671672	0.0337024660671672
uc007ufd.2	123	100	148	359	350	342	236.96	124	350	2.684	1.424	3.91952429085722e-12	3.67117e-11	1e-08	0.0302961392495927	0.0280304359658834	0.0280304359658834
uc011ydt.1	28	28	40	100	105	99	66.67	32	101	2.68	1.422	5.59714759303076e-06	2.28423e-05	1e-08	0.0884219460151186	0.0732511960016886	0.0732511960016886
uc009rau.2	6898	5901	8442	18824	19073	19376	13085.55	7080	19091	2.68	1.422	8.53011207693299e-36	8.25126e-34	0.0144567162687629	0.00795238347213533	0.00953069693967529	0.00953069693967529
uc009rav.2	6961	5950	8500	18989	19209	19536	13190.9	7137	19245	2.68	1.422	5.53466667071316e-36	5.43317e-34	0.0142417770785794	0.00794909254845648	0.00947853212838666	0.00947853212838666
uc008wit.2	17	14	27	59	57	82	42.83	19	66	2.675	1.42	6.94936760058084e-05	0.000232668	1e-08	0.133422387061076	0.104347510318964	0.104347510318964
uc008yjz.1	99	111	142	316	384	307	226.33	117	336	2.676	1.42	2.53738035779129e-11	2.17634e-10	0.0279253507387637	0.0313647249777186	0.0306228024950497	0.0306228024950497
uc007qmy.1	148	126	108	399	489	226	249.3	127	371	2.675	1.42	3.67134779985676e-11	3.10469e-10	0.0419654961390746	0.0291694205923166	0.0318197817202707	0.0318197817202707
uc012cxm.1	249	234	507	999	722	970	613.4	330	897	2.674	1.419	1.07870641066512e-13	1.21133e-12	0.0644331875502879	0.0163308397655233	0.0264426052008199	0.0264426052008199
uc007xtb.1	6378	7051	5215	18166	21184	12057	11675.23	6215	17136	2.673	1.419	4.16156422253138e-40	5.23471e-38	0.00944565859890601	0.00800215969364896	0.00836464413846695	0.00836464413846695
uc011yjh.1	153	197	175	506	541	418	331.71	175	488	2.67	1.417	1.7587809777918e-15	2.5177e-14	0.00934576490629838	0.0237958660410778	0.0206515156387284	0.0206515156387284
uc007jzl.2	3865	3582	3614	9607	14066	7533	7044.46	3687	10402	2.668	1.416	5.72515352539543e-21	1.45692e-19	0.051694527619328	0.00830576006694646	0.0170962315946204	0.0170962315946204
uc007xta.1	5625	6301	4654	16068	18808	10732	10364.8	5527	15203	2.667	1.415	9.49763317439959e-40	1.17678e-37	0.00938659809200146	0.00806055123332234	0.0083934657286271	0.0083934657286271
uc007tmn.2	38	29	48	123	120	111	78.31	38	118	2.666	1.414	2.9027827083023e-06	1.24439e-05	1e-08	0.0763978489941622	0.0679701654007548	0.0679701654007548
uc008fng.1	343	294	401	916	912	1001	644.51	346	943	2.664	1.414	7.15387817821401e-23	2.20358e-21	1e-08	0.0159066470168249	0.0134982150196859	0.0134982150196859
uc007tml.2	47	38	90	164	168	187	115.84	58	173	2.658	1.41	5.52108470954801e-07	2.63905e-06	1e-08	0.0540885577045706	0.0590560195473581	0.0590560195473581
uc007gks.1	328	327	319	921	892	838	604.03	325	884	2.657	1.41	3.60734450834253e-24	1.28597e-22	1e-08	0.016467201827222	0.0123778287932742	0.0123778287932742
uc007kyf.1	1552	1522	1738	4221	4478	4254	2960.8	1604	4318	2.658	1.41	5.95236739231852e-40	7.45895e-38	0.0040011295209649	0.00936149734441219	0.00795359138330985	0.00795359138330985
uc009ggg.1	66	68	83	252	239	156	144.08	72	216	2.655	1.409	7.07288697394103e-08	3.85923e-07	0.067627512095693	0.0449647600803736	0.0497261978328245	0.0497261978328245
uc009ntc.2	8202	7302	6693	21277	24696	14971	13856.66	7399	20315	2.655	1.409	1.05030636616077e-30	6.59321e-29	0.021577808973383	0.0079294522360886	0.0110749938675203	0.0110749938675203
uc008ptm.1	76498	81731	84995	219564	238786	196750	149720.69	81075	218367	2.655	1.409	7.22112821263073e-43	1.03865e-40	0.0249566642350859	0.00757632911859571	0.00777672156675644	0.00777672156675644
uc008ptn.1	77767	83089	86414	223274	242767	200023	152222.33	82423	222021	2.655	1.409	7.38773327908394e-43	1.05801e-40	0.0249987124576733	0.0075757372498146	0.00778035940945739	0.00778035940945739
uc008mte.1	43	41	55	168	154	103	93.92	46	142	2.65	1.406	2.13518575623267e-06	9.33107e-06	0.0734804244118216	0.0649539959567253	0.0667568817352641	0.0667568817352641
uc007xsz.1	9933	10751	8098	27856	32573	18319	17921.67	9594	26249	2.647	1.405	4.48809329308534e-38	5.03305e-36	0.0113374657779654	0.00784118768720167	0.00871247623911027	0.00871247623911027
uc008cbb.1	28	64	83	146	144	226	115.27	58	172	2.645	1.403	3.82623973285188e-07	1.87442e-06	0.0613720775675208	0.054318954873518	0.055495753195239	0.055495753195239
uc012gme.1	17426	15621	14209	45107	52087	31864	29385.54	15752	43019	2.645	1.403	6.04380645499328e-32	4.26314e-30	0.0199001255425873	0.00772381110476773	0.0105669587972843	0.0105669587972843
uc012gmf.1	17426	15621	14209	45107	52087	31864	29385.54	15752	43019	2.645	1.403	6.04380645499328e-32	4.26314e-30	0.0199001255425873	0.00772381110476773	0.0105669587972843	0.0105669587972843
uc012gvk.1	39	23	48	127	102	109	75.01	37	113	2.642	1.402	5.88493093571192e-06	2.38878e-05	1e-08	0.0794260268944325	0.0724854841598404	0.0724854841598404
uc012hch.1	884	792	1476	2671	2568	3073	1910.5	1051	2771	2.642	1.402	1.16979811272131e-22	3.5022e-21	0.0310637317030655	0.010362684577094	0.0147597200184685	0.0147597200184685
uc008vhk.1	1383	1470	1832	4027	4659	3917	2881.34	1562	4201	2.643	1.402	2.1014364296973e-27	9.84699e-26	0.0209892296214175	0.0094117169792809	0.0120676886197694	0.0120676886197694
uc009saf.1	881	792	1475	2666	2564	3065	1907.12	1049	2765	2.641	1.401	1.00573818480768e-22	3.0413e-21	0.0306585592814839	0.0103676960177173	0.014696750977667	0.014696750977667
uc007wfn.1	1131	1231	758	3169	3768	1692	1958.15	1040	2876	2.641	1.401	1.48632038104478e-29	8.507e-28	0.0125218902507154	0.0102940060034131	0.010817186575445	0.010817186575445
uc007wfo.1	1131	1231	758	3169	3768	1692	1958.15	1040	2876	2.641	1.401	1.48632038104478e-29	8.507e-28	0.0125218902507154	0.0102940060034131	0.010817186575445	0.010817186575445
uc009ntb.2	12723	11767	10602	33586	38547	23591	21802.52	11697	31908	2.641	1.401	1.64531723914798e-32	1.21768e-30	0.0185263847949713	0.00778763220316981	0.0103175893645914	0.0103175893645914
uc007xpp.1	43	68	60	178	159	161	111.2	57	166	2.639	1.4	1.63072583282461e-07	8.50763e-07	0.0228236686138325	0.0560311151171658	0.0503167210611042	0.0503167210611042
uc007xpq.1	43	68	60	178	159	161	111.2	57	166	2.639	1.4	1.63072583282461e-07	8.50763e-07	0.0228236686138325	0.0560311151171658	0.0503167210611042	0.0503167210611042
uc008vhl.1	1391	1478	1843	4047	4677	3930	2894.14	1571	4218	2.639	1.4	2.68517300678814e-27	1.24588e-25	0.0210868808028637	0.00940344015492281	0.0120822765390289	0.0120822765390289
uc007jsd.2	2019	1769	2694	5433	5197	6554	3944.33	2161	5728	2.64	1.4	3.61131186030156e-41	4.83682e-39	0.00418272325907236	0.00890737814548937	0.00767549597107046	0.00767549597107046
uc008uzs.1	2189	1547	1815	5340	5323	4237	3408.51	1850	4967	2.64	1.4	1.28073659592764e-27	6.24916e-26	0.0218682486662115	0.00912228049925094	0.0120075066100271	0.0120075066100271
uc007gbd.2	52	42	55	145	148	143	97.65	50	145	2.637	1.399	2.26158108032246e-07	1.15051e-06	1e-08	0.062758463645718	0.0503358235774872	0.0503358235774872
uc007gbe.2	52	42	55	145	148	143	97.65	50	145	2.637	1.399	2.26158108032246e-07	1.15051e-06	1e-08	0.062758463645718	0.0503358235774872	0.0503358235774872
uc007gbf.2	52	42	55	145	148	142	97.25	50	145	2.637	1.399	2.32396202744523e-07	1.17989e-06	1e-08	0.0629871121842471	0.0504490274517608	0.0504490274517608
uc007kzn.1	1041	782	5406	3380	2183	12189	4163.5	2410	5917	2.637	1.399	3.03325222177207e-30	1.83784e-28	0.0164582183495212	0.00883541622847673	0.0106080993940928	0.0106080993940928
uc007gbg.2	52	42	55	143	149	144	97.55	50	145	2.633	1.397	2.41277866658043e-07	1.2216e-06	1e-08	0.0628136448516645	0.0504874759697308	0.0504874759697308
uc008bzp.2	2056	2374	1973	5553	6801	4824	3929.92	2134	5726	2.634	1.397	9.43305511747794e-43	1.32793e-40	0.00298209619498391	0.00891239221208098	0.00733348865348943	0.00733348865348943
uc012apl.1	2056	2374	1973	5553	6801	4824	3929.92	2134	5726	2.634	1.397	9.43305511747794e-43	1.32793e-40	0.00298209619498391	0.00891239221208098	0.00733348865348943	0.00733348865348943
uc007arl.2	340	295	550	1116	961	1089	725.15	395	1055	2.63	1.395	1.76881906041344e-16	2.78648e-15	0.0398975742806061	0.014976207384925	0.0202719906530031	0.0202719906530031
uc008anr.1	843	818	733	2097	2399	1901	1464.98	798	2132	2.626	1.393	3.90022532781787e-33	3.00063e-31	0.00278929366031119	0.0112210184677156	0.00912956417116295	0.00912956417116295
uc007zem.2	44	61	52	148	143	164	101.85	52	152	2.622	1.391	2.03872948241045e-07	1.04437e-06	1e-08	0.0604807970117437	0.049424205933502	0.049424205933502
uc008qeq.1	44	33	8	108	137	19	58.26	28	88	2.622	1.391	3.36429931923946e-05	0.00012027	0.0390340199908874	0.10009194910254	0.0872809529074112	0.0872809529074112
uc009prj.1	7944	7623	4268	19184	18217	14120	11892.57	6612	17174	2.622	1.391	1.45250713192614e-32	1.08225e-30	0.0168082400973193	0.00799371922682498	0.0100846557014427	0.0100846557014427
uc007ufe.2	98	94	133	293	292	314	203.96	108	300	2.619	1.389	2.72981250022456e-11	2.33474e-10	1e-08	0.0339781326487238	0.0283763141838466	0.0283763141838466
uc007gbh.2	52	42	55	141	147	143	96.66	50	144	2.618	1.388	2.95135550150018e-07	1.47043e-06	1e-08	0.0633268493731201	0.0505863731228151	0.0505863731228151
uc009bir.1	38	35	20	93	133	57	62.8	31	94	2.616	1.387	1.27754533922733e-05	4.90868e-05	0.0146812625762516	0.09339865525974	0.0757249887632254	0.0757249887632254
uc007ilz.1	28717	28624	24527	73724	84267	59452	49885.02	27289	72481	2.609	1.384	4.323808690687e-46	7.15201e-44	0.00494781491309793	0.00764840596312984	0.00691927291284198	0.00691927291284198
uc007yhx.1	63	45	69	164	164	176	113.47	59	168	2.603	1.38	8.94707799895108e-08	4.81515e-07	1e-08	0.0550612067662099	0.0455028864909852	0.0455028864909852
uc007tgq.1	15739	14584	15766	43398	49830	31195	28418.66	15363	41474	2.601	1.379	4.99154696394211e-24	1.75298e-22	0.0370392217178016	0.00773005414631436	0.0139800681380147	0.0139800681380147
uc007zjb.2	7202	7383	7528	20374	23224	15534	13540.87	7371	19711	2.595	1.376	2.42970916000471e-28	1.23852e-26	0.0236463536425515	0.00793852733496618	0.011517791245433	0.011517791245433
uc007qmz.1	435	369	342	1177	1406	630	726.45	382	1071	2.593	1.375	7.15223287817781e-14	8.24139e-13	0.0625150925760082	0.0149629525182368	0.0245720316509463	0.0245720316509463
uc012agj.1	7145	7343	7460	20201	23046	15395	13431.63	7316	19547	2.593	1.375	2.18952486214612e-28	1.11953e-26	0.0234344111655663	0.0079417661636873	0.0114763452064415	0.0114763452064415
uc011xyi.1	20	33	33	62	86	119	58.77	29	89	2.593	1.374	2.04977874229558e-05	7.597e-05	0.00610540229658533	0.0992938516649048	0.0783169468611959	0.0783169468611959
uc009fbh.2	85	78	76	210	246	207	150.53	80	221	2.591	1.374	1.86154612417383e-09	1.25912e-08	1e-08	0.0433613240859074	0.0342693087490742	0.0342693087490742
uc007tbf.1	358	346	762	1302	1376	1178	886.88	489	1285	2.592	1.374	8.9116368437537e-11	7.21524e-10	0.125956494898742	0.013620240671278	0.0346959482217157	0.0346959482217157
uc008ijy.1	5214	4878	4797	14131	15322	10257	9099.83	4963	13237	2.591	1.374	2.07732242318825e-30	1.27779e-28	0.0185003749578659	0.00813286972856585	0.0105680949973829	0.0105680949973829
uc007qna.1	435	366	342	1173	1399	628	723.84	381	1067	2.59	1.373	8.36241269223833e-14	9.55597e-13	0.0628521689303221	0.014989674209176	0.0246561690844047	0.0246561690844047
uc007mkw.1	9	22	22	71	57	55	39.46	18	61	2.586	1.371	0.000331362189543887	0.000967104	0.103366577421413	0.144197380662164	0.137018544437946	0.137018544437946
uc007kzx.1	7241	6866	8658	18874	21446	19278	13727.19	7588	19866	2.587	1.371	1.11398686300106e-33	9.07707e-32	0.0193362969808065	0.00793312237216126	0.00945112106113629	0.00945112106113629
uc007kzw.1	7375	7008	8839	19267	21877	19657	14003.91	7741	20267	2.587	1.371	1.09101368248276e-33	8.91183e-32	0.0193086590604264	0.00792536058213857	0.00945345288824432	0.00945345288824432
uc012haw.1	19	42	45	94	94	130	70.64	35	106	2.581	1.368	1.55537545206401e-05	5.88797e-05	0.0331442474946642	0.0838682796902688	0.0772502873671387	0.0772502873671387
uc009fbg.1	85	78	76	209	246	206	150.09	80	220	2.58	1.368	2.3452126724121e-09	1.5699e-08	1e-08	0.043466102114044	0.0344511920348039	0.0344511920348039
uc012exk.1	85	78	76	209	246	206	150.09	80	220	2.58	1.368	2.3452126724121e-09	1.5699e-08	1e-08	0.043466102114044	0.0344511920348039	0.0344511920348039
uc008ijx.1	6343	5780	5659	16695	18269	12219	10827.47	5927	15728	2.58	1.368	9.31116943146712e-31	5.8699e-29	0.0178886865431272	0.00803832068946424	0.0103633630327565	0.0103633630327565
uc008eiu.2	128	152	148	429	454	297	267.88	143	393	2.579	1.367	2.52297377740107e-11	2.16455e-10	0.0324598091484039	0.0276695951751737	0.0286859648007779	0.0286859648007779
uc007geh.1	2961	2841	3015	7852	8979	6484	5355.31	2939	7772	2.579	1.367	2.84776354273083e-29	1.59138e-27	0.0181960883511149	0.00854719304948292	0.0108058947298406	0.0108058947298406
uc008tnv.2	93	111	124	272	329	294	203.72	109	298	2.574	1.364	3.9828739404199e-11	3.35186e-10	1e-08	0.034008367750988	0.0277006849896262	0.0277006849896262
uc007kzv.1	7151	6776	8513	18604	21065	18781	13481.59	7480	19483	2.573	1.364	4.87757999454461e-33	3.70943e-31	0.0201091946897229	0.00794027825838	0.00953851399242728	0.00953851399242728
uc008tnp.1	69	82	92	205	246	220	152.34	81	224	2.573	1.363	2.58297798566666e-09	1.71735e-08	1e-08	0.0429364113381657	0.0344937638758361	0.0344937638758361
uc009fbf.1	90	80	80	221	256	211	156.26	83	229	2.57	1.362	1.72615660157146e-09	1.17179e-08	1e-08	0.0420489393054392	0.033598891537718	0.033598891537718
uc008hhh.1	34633	32820	33389	95863	108353	65367	61737.59	33614	89861	2.57	1.362	2.40373169178522e-24	8.7289e-23	0.0346225184475315	0.00762765422002988	0.0134427197458043	0.0134427197458043
uc008upx.1	28	45	24	102	124	65	64.69	32	97	2.568	1.36	1.25467897042287e-05	4.82699e-05	0.00323745754281764	0.0908984905842448	0.0714758328692402	0.0714758328692402
uc009qfo.1	56054	51820	56272	154603	168787	111687	99870.38	54715	145026	2.567	1.36	1.88093517724794e-25	7.5333e-24	0.0311986460894213	0.00759430587676227	0.0127645477478961	0.0127645477478961
uc007nbv.1	19	22	28	68	81	68	47.87	23	72	2.565	1.359	8.92711730168685e-05	0.000291537	1e-08	0.120174125907684	0.0974479925297494	0.0974479925297494
uc007jyq.2	6	27	28	45	61	96	43.98	20	67	2.562	1.358	0.000251496507042462	0.000753283	0.0917450905024678	0.130157363874595	0.12295119376004	0.12295119376004
uc008uzr.1	12589	9801	10200	31417	30652	22963	19603.73	10863	28344	2.563	1.358	1.26817306917027e-33	1.02077e-31	0.0139470759350955	0.00781537176947791	0.00931179068978263	0.00931179068978263
uc007tbe.1	304	281	613	1074	1075	970	719.47	399	1040	2.56	1.356	1.00863486755546e-10	8.09743e-10	0.111016671113512	0.0150349517160912	0.0335135517134083	0.0335135517134083
uc008qej.1	17	34	9	86	85	22	42.19	20	64	2.559	1.355	0.000231943503360752	0.000700169	0.0510745037354938	0.135341421188761	0.117530054009336	0.117530054009336
uc007eyv.1	2320	2361	1660	6090	6852	3776	3842.94	2114	5573	2.558	1.355	2.35757250466105e-35	2.17858e-33	0.00718161621141586	0.00894344554056004	0.008497228999213	0.008497228999213
uc007php.1	5776	5791	4979	15259	17170	11040	10002.67	5515	14490	2.558	1.355	2.05143640440624e-35	1.93349e-33	0.0105434155637667	0.00807938533777547	0.0086958758717876	0.0086958758717876
uc007fff.1	12874	9974	10521	31933	31041	23728	20011.78	11123	28901	2.556	1.354	8.92128745447154e-34	7.35995e-32	0.0135128608143286	0.00780976317814589	0.00920638917477847	0.00920638917477847
uc007ffe.1	12877	9979	10530	31943	31047	23741	20019.49	11129	28910	2.555	1.354	9.06488250962901e-34	7.45981e-32	0.0135082889501192	0.00780965938014704	0.00920525088774674	0.00920525088774674
uc007ufc.2	142	111	169	387	387	358	258.7	141	377	2.555	1.353	2.92697867094713e-11	2.49498e-10	0.026542096228648	0.0283832818726245	0.0280036719013512	0.0280036719013512
uc011zna.1	142	111	169	387	387	358	258.7	141	377	2.555	1.353	2.92697867094713e-11	2.49498e-10	0.026542096228648	0.0283832818726245	0.0280036719013512	0.0280036719013512
uc007lop.2	72	68	155	239	213	341	181.56	98	264	2.553	1.352	3.05795538496985e-09	2.0144e-08	1e-08	0.0372391723241938	0.0351219684860783	0.0351219684860783
uc008cmo.1	146	150	227	463	470	461	319.86	174	465	2.553	1.352	2.76955693497365e-12	2.65265e-11	0.029292800920465	0.0243983756819691	0.0254320141468665	0.0254320141468665
uc008znd.1	25	17	48	102	87	91	61.83	30	93	2.551	1.351	8.17504284381819e-05	0.00026945	0.120436998565844	0.094746325087768	0.0994069716654392	0.0994069716654392
uc012hfu.1	65	38	118	176	197	235	138.05	74	203	2.55	1.351	8.22375268853956e-07	3.83559e-06	0.097678394653491	0.0465993904245195	0.0562693204250227	0.0562693204250227
uc007etr.1	129	115	187	375	440	354	266.66	144	390	2.55	1.351	6.69257440125581e-10	4.7954e-09	0.0573701358526997	0.02776176147898	0.0339711468502937	0.0339711468502937
uc008tnt.2	96	97	118	257	310	275	192.04	104	281	2.549	1.35	2.1508527227021e-10	1.64519e-09	0.0069789760144617	0.0356188335257606	0.0296303389737598	0.0296303389737598
uc012agi.1	4962	5135	5229	13976	15623	10607	9255.15	5109	13402	2.549	1.35	2.51680891699763e-27	1.17435e-25	0.0227859601016256	0.0081229251917706	0.0114781608252897	0.0114781608252897
uc007mlf.1	33	35	48	108	136	100	76.72	39	115	2.545	1.348	1.02007156796203e-05	3.97948e-05	0.0425570422051617	0.0778221620457248	0.0702943928597338	0.0702943928597338
uc008aod.1	737	729	623	1762	1998	1637	1247.84	696	1799	2.545	1.348	2.571148552103e-30	1.57516e-28	0.00146983675037404	0.0118615088062253	0.00928025827244838	0.00928025827244838
uc008zne.1	25	17	48	102	87	91	61.68	30	93	2.545	1.347	8.50240008888383e-05	0.000279044	0.117711350034853	0.0949640252079741	0.099215549260029	0.099215549260029
uc009ele.2	2512	2292	1807	6467	7257	3799	4022.36	2204	5841	2.541	1.346	1.14075437406747e-26	5.09979e-25	0.0204436687617099	0.00888085810114985	0.0115334320218792	0.0115334320218792
uc008egy.1	132	124	90	323	413	206	214.81	115	314	2.54	1.345	1.2952708905005e-10	1.0217e-09	0.0160270567784175	0.0326423199463797	0.0290413556866584	0.0290413556866584
uc007yxy.2	468	469	495	1173	1274	1256	855.97	477	1234	2.539	1.344	2.25336953671842e-26	9.84755e-25	1e-08	0.0138397456962146	0.0104429945517905	0.0104429945517905
uc009pjm.1	161	118	201	416	411	437	290.72	160	421	2.535	1.342	1.11707514396589e-11	9.94485e-11	1e-08	0.0260880881400745	0.0264513038994766	0.0264513038994766
uc009rao.2	772	821	510	1818	2561	1178	1276.68	701	1852	2.533	1.341	3.70769163312921e-24	1.32032e-22	0.0131508570927669	0.0117638955762425	0.0120872244635871	0.0120872244635871
uc009lut.1	20	22	10	58	73	33	36.09	17	55	2.532	1.34	0.000323507103792899	0.000945931	1e-08	0.156965195274501	0.119633742303972	0.119633742303972
uc007dqc.1	41	45	106	121	163	247	120.47	64	177	2.53	1.339	1.96794333202285e-07	1.01186e-06	0.0198952354988185	0.0522995677149348	0.0451449145033676	0.0451449145033676
uc011wwl.1	41	45	106	121	163	247	120.47	64	177	2.53	1.339	1.96794333202285e-07	1.01186e-06	0.0198952354988185	0.0522995677149348	0.0451449145033676	0.0451449145033676
uc009tin.2	60	57	37	169	175	87	97.59	51	144	2.53	1.339	6.10827332317017e-07	2.89587e-06	0.00112465782211982	0.062793766908089	0.0494148627336705	0.0494148627336705
uc009sxr.1	65	38	118	174	193	235	137.1	74	201	2.529	1.339	9.6750194665303e-07	4.46774e-06	0.0944723177386919	0.0468717358197888	0.0558489455890785	0.0558489455890785
uc007ffd.1	12756	9834	10395	31435	30496	22983	19649.67	10995	28305	2.53	1.339	3.57185662698285e-32	2.56321e-30	0.0147229638283493	0.00781472870994222	0.00949107112011247	0.00949107112011247
uc008upy.1	19	33	18	72	97	46	47.55	23	72	2.527	1.337	0.000109242584943547	0.000350899	0.00494171336132383	0.12094828631297	0.095690425631115	0.095690425631115
uc007qmx.1	44	47	38	131	161	81	83.62	43	124	2.527	1.337	4.0853932631269e-06	1.70764e-05	0.0198788075652262	0.0720213697712258	0.0608313789056339	0.0608313789056339
uc007eyu.1	565	594	499	1530	1732	1079	999.82	553	1447	2.526	1.337	5.71957034609532e-23	1.78168e-21	0.0111078442023837	0.0129334532078247	0.0125062655753631	0.0125062655753631
uc009uwx.1	30160	29827	29695	83055	79848	66979	53260.66	29894	76627	2.526	1.337	7.49160352048705e-42	1.01991e-39	0.00579530678234352	0.00764155515743877	0.00714893043979829	0.00714893043979829
uc008bsf.1	50	63	124	197	208	239	146.85	79	215	2.522	1.335	3.59076911402609e-07	1.76439e-06	1e-08	0.044257987410996	0.0502832966389191	0.0502832966389191
uc008tnr.2	80	100	113	246	286	256	180.33	98	263	2.523	1.335	8.75342046683165e-10	6.18762e-09	1e-08	0.0374421452375121	0.0312764095850353	0.0312764095850353
uc007zzx.1	565	587	768	1525	1634	1757	1139.35	640	1639	2.523	1.335	4.54939999021607e-26	1.95205e-24	1e-08	0.0122729595117861	0.0107939465409982	0.0107939465409982
uc007ypc.2	57	41	56	200	209	68	105.22	51	159	2.522	1.334	4.92913109975144e-05	0.000170499	0.23325507655379	0.0587889245869234	0.0943593592283107	0.0943593592283107
uc008qai.1	6842	6162	7327	17733	18303	15909	12046.26	6777	17315	2.521	1.334	2.590885577053e-33	2.0215e-31	0.0121748163493236	0.00798793481385827	0.00902200535741527	0.00902200535741527
uc007jzk.2	561	532	571	1340	2054	1084	1023.57	555	1493	2.519	1.333	3.62557039089203e-14	4.34097e-13	0.0623132500104616	0.0128083012002973	0.0227954123098046	0.0227954123098046
uc008yjy.1	230	231	312	684	729	610	466.02	258	674	2.518	1.332	7.7174662504655e-14	8.86183e-13	0.0320678395097936	0.0191110444925573	0.0219293860688762	0.0219293860688762
uc009jtw.2	3568	3734	3192	9057	10066	7657	6212.21	3498	8927	2.517	1.332	4.09875857398608e-44	6.27755e-42	0.00155874821423295	0.00840830642841917	0.00651653380370063	0.00651653380370063
uc008ijw.1	10695	9231	8833	26375	29104	18936	17195.68	9586	24805	2.518	1.332	3.0887841842836e-29	1.70875e-27	0.0187893016175929	0.00785389030830191	0.0104231603417969	0.0104231603417969
uc007nbu.2	82	115	118	269	283	287	192.38	105	280	2.516	1.331	4.18610645448274e-10	3.09187e-09	1e-08	0.035568933813875	0.0298536414101891	0.0298536414101891
uc008tnn.2	146	154	184	409	463	403	293.16	161	425	2.514	1.33	8.15413064941408e-13	8.22424e-12	0.0108543614909139	0.0259333079005922	0.0226308691840062	0.0226308691840062
uc007oyn.1	52	36	82	141	126	200	106.28	57	156	2.512	1.329	4.99349084540307e-07	2.40493e-06	1e-08	0.058277947298956	0.0478837639272677	0.0478837639272677
uc012acn.1	61	41	56	204	215	69	107.61	53	163	2.51	1.328	4.75072666081714e-05	0.000164845	0.229585472282219	0.0576496190241683	0.0925134705240033	0.0925134705240033
uc007nbt.2	82	115	118	268	283	286	192.08	105	279	2.51	1.328	4.59053777446634e-10	3.36429e-09	1e-08	0.0356121985204773	0.0298586668744102	0.0298586668744102
uc007jvw.2	406	381	457	1068	1022	1099	739.09	415	1063	2.511	1.328	1.40927116619983e-23	4.74278e-22	1e-08	0.0148359494210587	0.0114624511274842	0.0114624511274842
uc008ctd.1	38	37	37	119	115	87	72.16	37	107	2.508	1.326	9.41483192083763e-06	3.69643e-05	0.00262039852885835	0.0822635218452765	0.0649651026370942	0.0649651026370942
uc009ahs.2	1329	1207	1752	3382	3530	3912	2518.97	1429	3608	2.507	1.326	2.35545279597737e-30	1.4457e-28	0.00870410549634267	0.00968093064794933	0.00944109132779135	0.00944109132779135
uc008tnq.2	90	111	119	269	301	277	194.57	107	282	2.505	1.325	2.48735255165522e-10	1.88687e-09	1e-08	0.0352534330527232	0.0285598389060025	0.0285598389060025
uc008ule.2	26385	28960	19392	68463	84041	41680	44820.43	24912	64728	2.504	1.324	1.30855875366697e-34	1.13028e-32	0.0114189172090657	0.00766062003825357	0.00859978959236614	0.00859978959236614
uc007nbs.2	82	117	118	268	283	286	192.28	106	279	2.502	1.323	5.42315677322986e-10	3.93527e-09	1e-08	0.0355838162243282	0.0299234374346737	0.0299234374346737
uc008egz.1	131	122	89	316	405	199	210.22	114	307	2.503	1.323	3.59345382582329e-10	2.67383e-09	0.0168015553035844	0.0331907394195532	0.0296441360802544	0.0296441360802544
uc007zzv.1	766	803	1067	2044	2236	2378	1548.72	879	2219	2.5	1.322	8.42689940358248e-28	4.17333e-26	0.00691037441577179	0.0110219874685486	0.0100491498225774	0.0100491498225774
uc007kmp.1	4688	4914	2399	9925	13938	6519	7063.64	4000	10127	2.501	1.322	8.99818828262738e-32	6.20163e-30	0.0121819766773104	0.00830368097136545	0.00925189570885754	0.00925189570885754
uc008qah.1	6008	5402	6339	15424	15918	13651	10456.89	5916	14998	2.5	1.322	1.63704863251682e-32	1.21428e-30	0.0121819396512255	0.00805596969691625	0.00907488700725606	0.00907488700725606
uc012ase.1	44	47	83	159	168	156	109.57	58	161	2.498	1.321	2.41615083231683e-06	1.04663e-05	0.0626864198122039	0.0567515944241672	0.057952875770824	0.057952875770824
uc008cbx.2	178	198	410	643	650	697	462.73	262	663	2.499	1.321	1.52016648100525e-10	1.18861e-09	0.0786841622403645	0.0191930992138964	0.0311897722942546	0.0311897722942546
uc008fnh.1	260	220	279	633	626	688	451.01	253	649	2.499	1.321	1.42709333235151e-17	2.49662e-16	1e-08	0.0194960415184709	0.0153993120719119	0.0153993120719119
uc009qdf.2	39	22	48	121	91	103	70.81	36	105	2.493	1.318	2.5982709568476e-05	9.46652e-05	1e-08	0.0836852027261519	0.0750937097236588	0.0750937097236588
uc011xmw.1	39	27	34	73	144	86	67.15	33	101	2.493	1.318	8.60595789748097e-05	0.000281995	0.116987656942959	0.0878350066121855	0.0938369622581893	0.0938369622581893
uc011xmy.1	39	27	34	73	144	86	67.15	33	101	2.493	1.318	8.60595789748097e-05	0.000281995	0.116987656942959	0.0878350066121855	0.0938369622581893	0.0938369622581893
uc008pyi.1	466	450	706	1352	1285	1462	953.48	541	1366	2.494	1.318	5.11993526036225e-19	1.05795e-17	1e-08	0.0131955348184731	0.0152243500527624	0.0152243500527624
uc009rue.2	17	23	40	93	90	68	55.36	27	84	2.492	1.317	0.000225027298437707	0.000680969	0.14349996291521	0.104933135626067	0.113104982043926	0.113104982043926
uc008tns.2	93	114	124	275	318	280	200.56	110	291	2.492	1.317	2.50019145808478e-10	1.89574e-09	1e-08	0.0344262121825296	0.0283381669909887	0.0283381669909887
uc007zzw.1	761	798	1052	2016	2213	2344	1530.44	870	2191	2.49	1.316	8.46888326139323e-28	4.18786e-26	0.00638287105514464	0.0110635791305982	0.00994384707774829	0.00994384707774829
uc009rlc.1	55	29	36	115	132	90	76.19	40	112	2.486	1.314	2.26016426631068e-05	8.31988e-05	0.0566295579221129	0.0783165643492171	0.0739613622297008	0.0739613622297008
uc008pyk.1	466	451	712	1349	1284	1463	954.19	543	1365	2.483	1.312	9.91509463091056e-19	1.97955e-17	1e-08	0.0131913157815228	0.0153464439313733	0.0153464439313733
uc007mli.2	597	595	443	1513	1653	1011	968.46	545	1392	2.483	1.312	8.58999010493855e-25	3.22193e-23	0.00384709946090806	0.013108050884022	0.0108644337045362	0.0108644337045362
uc008cjq.1	36	34	24	92	90	82	59.53	31	88	2.477	1.309	4.22618835006151e-05	0.000148152	1e-08	0.0981213614582944	0.0770789487966526	0.0770789487966526
uc007ypd.2	61	41	56	201	210	68	106.32	53	160	2.476	1.308	6.23307655979422e-05	0.000210798	0.22797481831421	0.0582557112364917	0.0927325740662462	0.0927325740662462
uc007hfn.1	74	91	73	143	202	313	149.35	79	219	2.476	1.308	7.22013221589099e-07	3.39236e-06	0.0798625523008227	0.0436442384996122	0.051375130123228	0.051375130123228
uc007fxt.1	5548	6131	3957	14151	17226	8611	9270.56	5212	13329	2.474	1.307	4.31438245433798e-35	3.88906e-33	0.00816614405406478	0.00812195645163929	0.00813243388935427	0.00813243388935427
uc009kjc.1	4811	4084	6432	11647	11621	14661	8876.03	5109	12643	2.472	1.306	8.95015488938021e-37	9.19531e-35	0.00466087708352075	0.00814781015238041	0.00769713624477793	0.00769713624477793
uc009pjk.1	217	199	296	665	525	628	421.86	237	606	2.471	1.305	1.21746299578259e-14	1.569e-13	0.0154279432564634	0.020322155317024	0.0190038819638176	0.0190038819638176
uc007nor.2	1419	1449	1110	3564	3893	2563	2332.94	1326	3340	2.469	1.304	4.01945398415225e-34	3.40953e-32	0.00248041860802363	0.00985162096342072	0.00793253977618819	0.00793253977618819
uc007skx.2	17336	16787	20286	47810	53440	36883	32090.33	18136	46044	2.467	1.303	1.24018056802879e-20	3.03459e-19	0.0412958718515296	0.00770834475894204	0.0147483204652474	0.0147483204652474
uc011zgu.1	17336	16787	20286	47810	53440	36883	32090.33	18136	46044	2.467	1.303	1.24018056802879e-20	3.03459e-19	0.0412958718515296	0.00770834475894204	0.0147483204652474	0.0147483204652474
uc008dxx.2	69	51	75	178	200	152	120.71	65	177	2.466	1.302	8.92046471415193e-07	4.14359e-06	0.0429512352908122	0.0522099049766172	0.0502895808026241	0.0502895808026241
uc008tnu.2	91	111	119	263	303	272	193.26	107	279	2.466	1.302	5.05505574466919e-10	3.68351e-09	1e-08	0.0354408168067492	0.0285882545213037	0.0285882545213037
uc007mlh.2	597	593	441	1498	1637	1000	960.84	544	1378	2.465	1.302	2.45129191091121e-24	8.89185e-23	0.00387939617206756	0.0131522042525523	0.0109072387506477	0.0109072387506477
uc007tbv.1	39	42	43	110	107	127	78.05	41	115	2.463	1.301	6.28832933192713e-06	2.53731e-05	1e-08	0.0766258007612352	0.058455866747214	0.058455866747214
uc008ptk.1	118	169	148	355	332	436	259.64	145	374	2.462	1.3	1.11521489945829e-10	8.91364e-10	0.0237192800992914	0.0283082777755653	0.0273409461529528	0.0273409461529528
uc007mlg.2	597	591	440	1491	1635	997	958.48	543	1374	2.462	1.3	3.05917699622287e-24	1.09885e-22	0.00390126667981677	0.0131660286575655	0.0109237216210131	0.0109237216210131
uc007xqh.2	19578	17331	20491	51601	54210	39133	33723.82	19133	48315	2.462	1.3	2.42070885915528e-23	7.89762e-22	0.0307971900890175	0.00770020583436994	0.0127689490260442	0.0127689490260442
uc007ucq.1	30	29	60	82	110	141	75.39	40	111	2.46	1.299	1.53190967045275e-05	5.80511e-05	0.0176272878231628	0.0790671587024094	0.0659053331025694	0.0659053331025694
uc009euq.1	35309	30846	37049	87473	92685	77373	60122.52	34401	85844	2.46	1.299	8.28890408406676e-30	4.85334e-28	0.0299919151336389	0.00763000042919069	0.00973142948306185	0.00973142948306185
uc009eup.1	35312	30840	37045	87470	92680	77366	60118.79	34399	85839	2.46	1.299	8.40201921434454e-30	4.91088e-28	0.0300073848309137	0.00763000599402549	0.00973372796519318	0.00973372796519318
uc009eus.1	35318	30860	37062	87541	92737	77414	60155.35	34413	85897	2.461	1.299	7.88178331273906e-30	4.62314e-28	0.0300121648159828	0.00762995147035503	0.00972957930854987	0.00972957930854987
uc007hzj.1	15073	15858	14158	40668	47448	27186	26731.73	15030	38434	2.459	1.298	1.12791945280739e-24	4.18316e-23	0.0264803790654956	0.00774202787858138	0.0119462824586068	0.0119462824586068
uc007xqi.2	19548	17318	20450	51456	54070	39016	33642.9	19105	48181	2.459	1.298	2.60639471358428e-23	8.48669e-22	0.0306985166760405	0.00770059040273926	0.0127500364194262	0.0127500364194262
uc007bnf.2	496	405	1007	1156	1335	2170	1094.75	636	1554	2.457	1.297	8.03486763190534e-19	1.62277e-17	0.0238281183349156	0.0124657881768965	0.0149245379036624	0.0149245379036624
uc009eur.1	35526	31095	37430	88021	93248	77951	60545.01	34684	86407	2.456	1.297	1.13206238930438e-29	6.55882e-28	0.0298066609361997	0.00762937458315714	0.00974553592431709	0.00974553592431709
uc007mlj.2	602	594	445	1499	1640	1003	963.75	547	1381	2.455	1.296	4.63516921719273e-24	1.63476e-22	0.00411689787899498	0.0131352832762472	0.0109551286952761	0.0109551286952761
uc008pyj.1	454	433	670	1259	1235	1377	904.54	519	1290	2.454	1.295	1.34167840807354e-18	2.62325e-17	1e-08	0.0135015169848181	0.0149622412545881	0.0149622412545881
uc008yce.1	490	457	391	1131	1213	990	778.6	446	1111	2.451	1.294	5.6139662393111e-23	1.75044e-21	0.00108191264649486	0.0144657157692202	0.0112486359428133	0.0112486359428133
uc007osy.1	2019	1834	1978	4880	5909	3956	3429.32	1944	4915	2.451	1.293	8.75261685357304e-22	2.39896e-20	0.028066008369537	0.00911268237019491	0.0133102250173073	0.0133102250173073
uc008yov.2	336	322	347	971	999	625	599.92	335	865	2.448	1.292	1.73570464208149e-13	1.89507e-12	0.0410063289501497	0.016528449042418	0.0217417661202694	0.0217417661202694
uc009aja.2	5705	5444	6663	14512	16576	13277	10362.87	5937	14788	2.448	1.292	1.68611123070455e-25	6.80243e-24	0.0222669825815359	0.00806064819479532	0.0113230763689535	0.0113230763689535
uc008ovs.1	8288	7994	6825	20879	22807	14369	13527.1	7702	19352	2.445	1.29	6.39740609658189e-32	4.4744e-30	0.0115235608343182	0.00793893278144702	0.00883115367011198	0.00883115367011198
uc007tbw.1	39	42	42	106	106	126	76.8	41	113	2.444	1.289	8.7598603739951e-06	3.45321e-05	1e-08	0.0777548948321589	0.0595539645064107	0.0595539645064107
uc012fxf.1	79	91	118	246	218	283	172.38	96	249	2.442	1.288	4.69337062441235e-09	3.01839e-08	1e-08	0.0388212735091761	0.0318207359497859	0.0318207359497859
uc008jqm.2	93	85	133	264	275	268	186.36	104	269	2.442	1.288	1.21012893270657e-08	7.37129e-08	1e-08	0.0364748361397618	0.0349618021771282	0.0349618021771282
uc008jqn.2	93	85	133	264	275	268	186.36	104	269	2.442	1.288	1.21012893270657e-08	7.37129e-08	1e-08	0.0364748361397618	0.0349618021771282	0.0349618021771282
uc009dua.1	411	433	484	1099	1166	1049	773.56	443	1105	2.44	1.287	8.16714096560429e-21	2.04124e-19	0.00617601328046053	0.0145109175656383	0.012593590897417	0.012593590897417
uc008jqo.2	93	85	133	263	275	268	186.21	104	269	2.439	1.286	1.24817723115621e-08	7.58769e-08	1e-08	0.036496982123355	0.0349448903232686	0.0349448903232686
uc009rgf.1	126	120	185	392	411	317	258.53	144	373	2.438	1.286	9.83118464725938e-09	6.04751e-08	0.0654305675305995	0.0283976383838209	0.0361891305384799	0.0361891305384799
uc008yow.2	331	315	342	955	978	612	588.86	329	848	2.439	1.286	3.57996354554433e-13	3.75976e-12	0.042508804075987	0.0166972820671139	0.0221683120816422	0.0221683120816422
uc007moz.1	794	965	687	1951	2240	1825	1410.37	815	2005	2.439	1.286	5.81567106925401e-29	3.12836e-27	1e-08	0.0113635346734116	0.00895312023967445	0.00895312023967445
uc009ajg.1	4371	4036	4927	10879	12567	9697	7746.17	4445	11048	2.436	1.284	1.468178568069e-23	4.936e-22	0.0258123385796803	0.00823641979351181	0.0121881185615157	0.0121881185615157
uc009cxy.1	1830	1414	1541	4087	3818	3828	2752.94	1595	3911	2.433	1.283	8.32047348089522e-32	5.74651e-30	1e-08	0.00949900206872559	0.00839012235092894	0.00839012235092894
uc008nsp.1	964	1058	913	2679	3012	1753	1729.71	978	2481	2.432	1.282	1.24335766595191e-20	3.04012e-19	0.0235206990400986	0.0106576897350705	0.0135528990356517	0.0135528990356517
uc007phn.1	9188	8695	7564	22547	24863	16044	14816.68	8482	21151	2.432	1.282	4.46204703201031e-32	3.16767e-30	0.0110122426503005	0.00790423878456478	0.00868221388800284	0.00868221388800284
uc008ycf.1	490	456	388	1116	1197	980	771.23	445	1098	2.429	1.281	2.10733860631408e-22	6.14229e-21	0.00114816717913726	0.0145319637844642	0.0113347960707772	0.0113347960707772
uc012gxj.1	77	91	83	232	217	203	150.54	84	217	2.426	1.279	2.12258242862107e-08	1.25012e-07	1e-08	0.0433589478139065	0.0344401438608663	0.0344401438608663
uc008ycd.1	490	457	391	1114	1194	985	771.8	446	1098	2.423	1.277	2.52320881463319e-22	7.31576e-21	0.0010125084330971	0.0145267490685326	0.011304557635336	0.011304557635336
uc009cxw.1	14603	11993	12841	33391	31457	31195	22580.16	13146	32014	2.42	1.275	3.87893722663523e-43	5.6282e-41	0.00229222477441149	0.00777911478388017	0.00624876041632735	0.00624876041632735
uc008uzc.1	1402	1197	1416	3498	3666	2783	2326.7	1338	3316	2.418	1.274	2.39382078675903e-21	6.35063e-20	0.0238927615292808	0.00985782211831	0.013019451660482	0.013019451660482
uc007eut.2	1889	1788	2096	4921	4876	4366	3322.42	1924	4721	2.418	1.274	1.11963163976865e-28	5.84222e-27	0.0100674664211578	0.00916327503962203	0.00938870467004123	0.00938870467004123
uc007atc.1	7491	7870	7654	19773	21642	15496	13320.96	7672	18970	2.419	1.274	1.24489858961313e-29	7.16239e-28	0.013646264382446	0.00794510116910658	0.00933907734605517	0.00933907734605517
uc012ccj.1	739	811	792	1836	2334	1648	1359.96	781	1939	2.416	1.273	1.32774835806981e-22	3.9465e-21	0.012517710724027	0.0115052506967531	0.0117455256626967	0.0117455256626967
uc009cxx.1	14550	11937	12772	33201	31285	30966	22451.9	13086	31817	2.416	1.273	6.75277070749825e-43	9.75525e-41	0.00233541403633011	0.00778047895424283	0.0062624509767358	0.0062624509767358
uc007pck.1	1786	1634	1913	4310	4587	4156	3064.53	1778	4351	2.415	1.272	1.0322037347762e-29	6.02246e-28	0.00792882820217327	0.00929985298989153	0.00895699319861055	0.00895699319861055
uc007mlk.1	569	546	390	1359	1478	886	871.26	502	1241	2.412	1.27	1.13997706239571e-22	3.42532e-21	0.00298188551374923	0.0137292288603589	0.0111290528784516	0.0111290528784516
uc007avk.1	7455	6664	9164	19021	18554	18867	13287.55	7761	18814	2.411	1.27	1.20076046072093e-30	7.49501e-29	0.0119257237776447	0.00794611901307714	0.00893369544448075	0.00893369544448075
uc008lxe.1	822	916	886	2066	2594	1832	1519.39	875	2164	2.408	1.268	2.56559871849446e-23	8.36208e-22	0.0120461490729404	0.0110892067302795	0.011318130575396	0.011318130575396
uc008spo.1	3199	3262	2003	7894	8329	4564	4875.11	2821	6929	2.409	1.268	5.71522808361449e-39	6.72851e-37	0.00146936902854449	0.00864637115540674	0.00668814545525058	0.00668814545525058
uc007tmm.2	1830	1344	2292	3967	3923	5317	3112.19	1822	4402	2.407	1.267	3.04321026714461e-27	1.40805e-25	0.011487077150079	0.00927290704272193	0.00979702024938869	0.00979702024938869
uc007tmo.2	1833	1345	2285	3963	3925	5308	3109.92	1821	4399	2.405	1.266	3.73930638767855e-27	1.71572e-25	0.0115709017369932	0.00927416877021628	0.00981734540928463	0.00981734540928463
uc008sbs.1	44	37	42	119	136	84	77.12	41	113	2.404	1.265	2.68229668344706e-05	9.74155e-05	0.0323780677167274	0.0774577709671526	0.0678161522267896	0.0678161522267896
uc007osx.1	3467	3000	3209	7983	9483	6442	5597.3	3225	7969	2.403	1.265	2.94289951081257e-22	8.45847e-21	0.0264975290444475	0.00850366360323383	0.012524384428314	0.012524384428314
uc008ysu.1	57	70	48	194	181	95	107.51	58	157	2.401	1.264	2.60572726611306e-06	1.1236e-05	0.0270056714480979	0.0576934109439053	0.0512563908750729	0.0512563908750729
uc007xae.2	1293	1324	1962	3388	3604	4036	2601.27	1526	3676	2.402	1.264	5.69175812605486e-26	2.40786e-24	0.0121761574392624	0.00961320680984256	0.0102139836871777	0.0102139836871777
uc007osw.1	3462	2995	3206	7973	9454	6428	5586.42	3221	7952	2.401	1.264	3.07144225352481e-22	8.80424e-21	0.0264249981686468	0.00850553827269985	0.0125111541369932	0.0125111541369932
uc007xaf.2	1293	1325	1965	3389	3609	4036	2602.84	1528	3678	2.401	1.263	6.11646579869199e-26	2.57764e-24	0.0121814682877272	0.0096119545978381	0.0102188223872907	0.0102188223872907
uc009ojt.2	2078	1909	2161	5070	6203	4011	3572.09	2049	5095	2.4	1.263	1.30736868059011e-18	2.55768e-17	0.0380479468214103	0.00904983681849516	0.0152257732854518	0.0152257732854518
uc007avl.1	7131	6272	8552	17860	17396	17715	12487.53	7318	17657	2.4	1.263	4.46969594618519e-31	2.88239e-29	0.0108393200256354	0.00797211730145462	0.0086899289594938	0.0086899289594938
uc007wox.2	36	64	34	108	172	79	82.26	45	120	2.398	1.262	9.05191720891609e-06	3.56113e-05	1e-08	0.073086423332192	0.0567014758597506	0.0567014758597506
uc008ndx.1	600	931	960	1778	2151	2093	1418.97	830	2007	2.399	1.262	1.94643604904425e-21	5.20971e-20	1e-08	0.0113403578920262	0.0123166010188355	0.0123166010188355
uc009ajh.1	2308	2020	2466	5503	6378	4796	3911.72	2265	5559	2.398	1.262	6.99115947150855e-21	1.76013e-19	0.0288290907294013	0.00891877333919856	0.0133166840158211	0.0133166840158211
uc007mll.2	559	537	387	1326	1458	868	856.02	494	1217	2.397	1.261	6.55317694209043e-22	1.82025e-20	0.00374845666409735	0.0138394326226809	0.0114142436280275	0.0114142436280275
uc007ogq.1	684	530	932	1892	1914	1473	1237.2	715	1760	2.395	1.26	1.11843646064111e-11	9.9543e-11	0.084308577828477	0.0118986734638313	0.0259644778743844	0.0259644778743844
uc008spm.1	4921	4912	3049	11813	12651	6945	7381.75	4294	10470	2.395	1.26	3.84721343851843e-40	4.85777e-38	0.00174702924734112	0.00827078472513185	0.00646899267918366	0.00646899267918366
uc008ycc.1	468	430	371	1053	1127	911	726.8	423	1030	2.393	1.259	4.88588642049695e-21	1.25298e-19	0.00133550666678629	0.0149593886727177	0.0117080179961967	0.0117080179961967
uc008lxf.1	818	910	880	2049	2564	1801	1503.53	869	2138	2.394	1.259	8.13736529466619e-23	2.49491e-21	0.0124254369318779	0.0111266433349558	0.0114371504605808	0.0114371504605808
uc008spn.1	4918	4905	3045	11804	12645	6923	7373.28	4289	10457	2.394	1.259	6.00556565305779e-40	7.49721e-38	0.00183687103482678	0.00827162407921185	0.00649730719159842	0.00649730719159842
uc008sqc.1	16024	16496	15001	42683	41047	31971	27203.6	15840	38567	2.393	1.259	4.91653754772629e-36	4.84074e-34	0.00646320831833141	0.00773852897529066	0.00740178797832283	0.00740178797832283
uc007osz.1	3453	2969	3179	7879	9406	6344	5538.02	3200	7876	2.392	1.258	1.07187030225745e-21	2.9233e-20	0.0276184481824875	0.00851397450682049	0.0127587741618657	0.0127587741618657
uc009uqv.1	39	27	38	91	113	83	65.11	35	96	2.389	1.257	8.97130873424532e-05	0.000292807	0.0406355992857034	0.0903572389752464	0.0803063483473938	0.0803063483473938
uc009qpa.1	49	34	59	145	133	106	87.64	47	128	2.39	1.257	2.66200530664849e-05	9.67635e-05	0.0653339992757977	0.0690692533045105	0.0682889688823168	0.0682889688823168
uc009afx.1	2175	2312	2141	5582	5752	4739	3783.5	2209	5358	2.391	1.257	4.98167531441426e-35	4.45416e-33	0.00278976823420242	0.0089654877864076	0.0073212285397685	0.0073212285397685
uc009ktp.2	1235	998	1374	2767	2400	3593	2061.26	1202	2920	2.388	1.256	1.2438962416666e-30	7.74964e-29	0.00260632487374805	0.0101562673879607	0.00818809552618002	0.00818809552618002
uc009afw.1	2167	2306	2137	5564	5737	4713	3770.7	2203	5338	2.388	1.256	1.02559744311533e-34	8.9052e-33	0.00296549931452466	0.00897032920337942	0.00737499347710798	0.00737499347710798
uc007xhp.1	80	96	107	231	217	269	166.56	94	239	2.386	1.254	1.10881593145057e-08	6.78289e-08	1e-08	0.03991359771755	0.0315519233019127	0.0315519233019127
uc008qcu.1	767	914	1198	2291	2184	2453	1634.56	960	2309	2.385	1.254	1.66718114748734e-21	4.4804e-20	0.0169597836291717	0.0108391594766066	0.0122236071162423	0.0122236071162423
uc009pje.2	5951	5327	8053	15553	15287	15387	10926.36	6444	15409	2.385	1.254	3.80559576626258e-24	1.35373e-22	0.0223273320770468	0.00803381349673883	0.0113174117346336	0.0113174117346336
uc008sqf.2	239	266	306	644	750	609	469.14	270	668	2.384	1.253	3.95422581440902e-14	4.71061e-13	0.0163205771469652	0.0190340646055517	0.0184238407418627	0.0184238407418627
uc009esj.1	28	34	47	107	91	101	67.86	36	100	2.382	1.252	6.19447323434753e-05	0.000209728	1e-08	0.0870004738325399	0.0742850191581032	0.0742850191581032
uc009esk.1	28	33	47	106	90	100	67.19	36	99	2.382	1.252	6.5783950076333e-05	0.00022148	1e-08	0.0877892675275864	0.0749985985365681	0.0749985985365681
uc012evr.1	28	34	47	107	91	101	67.86	36	100	2.382	1.252	6.19447323434753e-05	0.000209728	1e-08	0.0870004738325399	0.0742850191581032	0.0742850191581032
uc012evs.1	28	34	47	107	91	101	67.86	36	100	2.382	1.252	6.19447323434753e-05	0.000209728	1e-08	0.0870004738325399	0.0742850191581032	0.0742850191581032
uc009pjf.1	5891	5285	7957	15376	15117	15206	10805.57	6378	15233	2.382	1.252	3.39433343929152e-24	1.21396e-22	0.0220041283400014	0.00803933038384613	0.0112536719158841	0.0112536719158841
uc009pjg.1	5891	5285	7957	15376	15117	15206	10805.57	6378	15233	2.382	1.252	3.39433343929152e-24	1.21396e-22	0.0220041283400014	0.00803933038384613	0.0112536719158841	0.0112536719158841
uc009gmv.2	47	33	57	162	133	86	86.47	46	127	2.38	1.251	7.67968848538131e-05	0.000254977	0.124149012775898	0.0699017395583065	0.0814258674279109	0.0814258674279109
uc008mjy.1	1054	1117	1302	2719	2979	2687	1976.39	1158	2795	2.38	1.251	1.43285253814831e-25	5.80191e-24	0.00992175991789821	0.0102685993745607	0.0100242790375183	0.0100242790375183
uc009pto.1	1240	1175	1071	2904	2961	2531	1980.26	1162	2799	2.38	1.251	2.81209809987728e-32	2.04461e-30	0.000343829428294926	0.0102632694357979	0.00763956036045488	0.00763956036045488
uc009gsd.1	211	206	376	630	478	825	454.38	264	644	2.377	1.249	1.90333702035077e-14	2.36448e-13	0.010626985393294	0.0194072486319608	0.0174705312913201	0.0174705312913201
uc008mjw.1	3448	3376	3972	8367	9266	8328	6126.16	3599	8654	2.377	1.249	1.4029306484479e-30	8.70765e-29	0.00890401768246067	0.00842049879399578	0.00854372201811547	0.00854372201811547
uc008mjx.1	3450	3380	3975	8367	9276	8339	6130.9	3602	8661	2.377	1.249	1.24644005683287e-30	7.75089e-29	0.00883982645183826	0.00841981777185531	0.00852688340089607	0.00852688340089607
uc007xbd.1	83	99	59	207	283	130	143.71	80	207	2.376	1.248	8.13984124147091e-08	4.40219e-07	0.00323745754281764	0.0450603107229932	0.035847242000313	0.035847242000313
uc009qwm.1	106	129	108	308	280	267	199.59	114	285	2.375	1.248	2.00389758167737e-09	1.35126e-08	1e-08	0.03455614554953	0.0284411905407709	0.0284411905407709
uc008tnw.1	43	48	59	124	145	126	90.67	50	132	2.371	1.246	8.05580786544277e-06	3.19279e-05	1e-08	0.0670111425574446	0.0552986012741066	0.0552986012741066
uc009rld.1	55	29	31	101	120	84	70.05	38	102	2.371	1.246	8.75473371032206e-05	0.000286275	0.0565871500272897	0.0845135136632664	0.0789447038007769	0.0789447038007769
uc012cei.1	318	316	383	778	891	807	582.12	339	825	2.372	1.246	1.1921538943344e-16	1.9071e-15	0.00834980239498672	0.0168033264841027	0.0150188511769913	0.0150188511769913
uc011xhb.1	1944	1956	2139	4773	5021	4686	3419.88	2013	4827	2.371	1.246	1.99457068963476e-33	1.57857e-31	0.00370695998061638	0.00911702013044429	0.00752437144540346	0.00752437144540346
uc009mba.2	3613	3383	2435	8388	8829	5513	5360.14	3144	7577	2.372	1.246	1.78730180485939e-36	1.7756e-34	0.00266033184830102	0.00854628548390517	0.00695942463109307	0.00695942463109307
uc009mbb.2	3613	3384	2435	8392	8831	5515	5361.68	3144	7579	2.372	1.246	1.67133914104623e-36	1.6654e-34	0.0026478031277382	0.00854599825777808	0.00695551377606514	0.00695551377606514
uc008sqb.1	15901	16280	14893	41843	40354	31411	26780.27	15691	37869	2.373	1.246	2.5919833111201e-35	2.38189e-33	0.0064846191932301	0.00774166225316261	0.0074098043488982	0.0074098043488982
uc007qjh.1	12258	11478	13211	30012	31658	27003	20936.6	12316	29558	2.369	1.245	1.90445683424353e-30	1.17543e-28	0.011270949182989	0.00779786095638533	0.00866719031727694	0.00866719031727694
uc008vjf.2	21539	19975	27389	49949	63564	52346	39126.85	22968	55286	2.37	1.245	4.26784988942272e-21	1.10563e-19	0.0487450988347036	0.00767812640067489	0.0130764173066582	0.0130764173066582
uc008uyz.2	559	726	366	1574	2032	636	982.17	550	1414	2.368	1.244	4.50556306048591e-15	6.1269e-14	0.0363451515159065	0.013030370304892	0.0179020261083728	0.0179020261083728
uc008uza.2	559	729	366	1575	2032	637	983.2	551	1415	2.367	1.243	3.68907104707025e-15	5.05978e-14	0.0355812324674704	0.0130245983537675	0.0177466214436249	0.0177466214436249
uc007qjg.1	12244	11464	13190	29966	31610	26912	20897.66	12299	29496	2.368	1.243	2.65881795153128e-30	1.62586e-28	0.0113853702314503	0.00779834091425254	0.00869513261868566	0.00869513261868566
uc008nhy.2	1682	1477	1549	3748	4157	3407	2670.02	1569	3771	2.365	1.242	5.76501807824902e-27	2.61616e-25	0.00909610987507984	0.00955982976339206	0.00944702363750985	0.00944702363750985
uc008nhx.2	1684	1477	1551	3753	4161	3412	2673.04	1571	3775	2.366	1.242	6.05526713225426e-27	2.74411e-25	0.00917416468033547	0.0095575505542331	0.00946440145520652	0.00946440145520652
uc007pho.1	13143	12017	10367	30958	33796	21426	20284.43	11842	28727	2.366	1.242	6.4926002444126e-30	3.84236e-28	0.0118214562943532	0.00780614142180347	0.00880444765507646	0.00880444765507646
uc007fvh.2	21124	21041	22702	50132	54303	50350	36608.69	21622	51595	2.365	1.242	1.36016579749861e-40	1.77854e-38	0.00504579334425319	0.00768760592432157	0.00633860710136402	0.00633860710136402
uc009fnk.2	38	42	44	105	111	111	75.13	41	109	2.363	1.241	2.01277111448311e-05	7.46904e-05	1e-08	0.0793152302444682	0.0602140009088588	0.0602140009088588
uc012fqq.1	44	54	62	130	163	127	96.73	53	140	2.364	1.241	6.12914491776529e-06	2.47818e-05	0.0141760558759431	0.0632824110386061	0.0533822115808678	0.0533822115808678
uc007fvg.1	21113	21024	22684	50084	54250	50288	36573.86	21607	51541	2.364	1.241	1.53542016251345e-40	1.99387e-38	0.00506716375260141	0.00768774619476118	0.00634224210658324	0.00634224210658324
uc009obu.2	19	34	31	75	98	64	53.54	28	79	2.363	1.24	0.00024238148349071	0.000728355	0.0276326620746401	0.108259555846204	0.0920217200357076	0.0920217200357076
uc008son.1	1087	1080	1016	2884	2831	2020	1819.53	1061	2578	2.362	1.24	4.06735627684118e-23	1.28271e-21	0.0127474682142996	0.010503801761329	0.0110347424509383	0.0110347424509383
uc009sxq.1	39	27	68	111	104	138	81.02	45	118	2.359	1.238	3.86180288636803e-05	0.000136404	1e-08	0.0740933630409159	0.0679327174294165	0.0679327174294165
uc009ipy.2	44	54	63	131	163	127	96.98	54	140	2.359	1.238	6.54685321983831e-06	2.63355e-05	0.0160034914461655	0.0631394569284867	0.0535671326770305	0.0535671326770305
uc007pfz.1	4329	3978	5104	10298	10685	10826	7536.46	4470	10603	2.356	1.236	2.38752249689671e-32	1.74743e-30	0.00683231075998215	0.0082557894434077	0.00788694263043088	0.00788694263043088
uc007gcp.1	22	19	104	104	89	183	86.76	48	125	2.354	1.235	0.000227685130350536	0.000688382	1e-08	0.0696879351344584	0.0966626546810123	0.0966626546810123
uc009ipx.2	49	72	75	156	190	156	116.28	65	167	2.354	1.235	1.51110701712779e-06	6.76644e-06	1e-08	0.0539134354023999	0.0456328679186187	0.0456328679186187
uc009ely.1	714	722	783	1652	1584	2092	1257.72	740	1776	2.354	1.235	3.26605995892945e-24	1.17062e-22	0.00459193415038732	0.0118275553660295	0.0100205515889905	0.0100205515889905
uc012fqp.1	49	72	75	156	190	155	116.12	65	167	2.349	1.232	1.65717663808864e-06	7.35974e-06	1e-08	0.0539749235107206	0.0458250681296424	0.0458250681296424
uc008avp.1	205	224	452	646	707	734	494.67	294	696	2.348	1.232	6.6925598372716e-10	4.7954e-09	0.0699782741891712	0.018440707165472	0.0289974244839514	0.0289974244839514
uc008mco.1	7274	6610	12314	15819	18508	27256	14630.05	8733	20528	2.349	1.232	1.09422877500419e-30	6.84296e-29	0.00977327367111782	0.00790888106741283	0.0083775956640171	0.0083775956640171
uc008vjc.2	36719	33336	46050	81221	110847	86345	65753.13	38702	92804	2.348	1.231	1.79211708528511e-18	3.46707e-17	0.0718321049982526	0.00762232037410839	0.0148764470952631	0.0148764470952631
uc009aig.1	41	52	40	164	164	52	85.55	44	127	2.346	1.23	0.000136346242464649	0.000430073	0.147785068451464	0.0705702583628869	0.0862409005470606	0.0862409005470606
uc012amg.1	181	184	389	563	608	624	424.66	251	598	2.346	1.23	3.1323068225014e-09	2.0601e-08	0.0752893911645797	0.0202377963014505	0.0315241804829695	0.0315241804829695
uc008avo.1	205	225	454	648	708	734	495.54	295	697	2.345	1.23	7.39458926254967e-10	5.26761e-09	0.0704438623925839	0.0184216148888434	0.0290701956768344	0.0290701956768344
uc008urx.2	594	549	542	1450	1425	1163	953.95	562	1346	2.346	1.23	5.5106707371622e-22	1.53843e-20	0.00375686767019839	0.0131927395141059	0.0108899126945925	0.0108899126945925
uc008bar.2	1133	1161	248	2552	2763	627	1413.88	847	1981	2.343	1.229	1.40673129278882e-26	6.22992e-25	0.000817715310818823	0.0113540431175419	0.00874221340712446	0.00874221340712446
uc007vnl.1	1372	1295	1629	3525	4070	2796	2447.79	1432	3464	2.343	1.229	8.94901564603105e-16	1.31112e-14	0.0459498813027034	0.00974318209019775	0.017287265477365	0.017287265477365
uc007qji.1	12471	11716	13502	30296	31863	27301	21191.49	12563	29820	2.344	1.229	6.76861532620432e-30	3.99856e-28	0.0110798157398193	0.00779476327669918	0.00861874796240678	0.00861874796240678
uc008yst.1	54	66	47	179	168	90	100.48	56	146	2.343	1.228	7.53383528312886e-06	3.00102e-05	0.0257572394714619	0.0612019334915226	0.0537340534221121	0.0537340534221121
uc009pyy.2	68	41	81	155	210	136	115.06	63	167	2.343	1.228	4.15640183374979e-05	0.000145922	0.142544892053577	0.0544053272087321	0.0721909159224554	0.0721909159224554
uc009knb.2	7110	5602	11722	18948	17852	19531	13460.74	8145	18777	2.342	1.228	4.15963838827244e-16	6.28927e-15	0.0542881500371539	0.00794089780582875	0.0172508642759769	0.0172508642759769
uc009knc.2	7110	5601	11721	18948	17852	19531	13460.44	8144	18777	2.342	1.228	4.15729114950957e-16	6.28927e-15	0.0543055955264706	0.00794090675160757	0.0172538696987353	0.0172538696987353
uc009knd.2	7110	5602	11721	18948	17852	19530	13460.48	8144	18777	2.342	1.228	4.15682779377163e-16	6.28927e-15	0.0542869164768798	0.00794090554835345	0.017250657601377	0.017250657601377
uc009knh.1	7112	5607	11742	18968	17862	19551	13473.64	8154	18794	2.342	1.228	4.33893548131986e-16	6.55138e-15	0.054409390136568	0.00794051423952733	0.0172714600919544	0.0172714600919544
uc008uyy.1	435	590	294	1247	1622	494	780.4	440	1121	2.341	1.227	2.50681936128321e-13	2.68558e-12	0.0412761061781387	0.0144497912838949	0.0199658331574153	0.0199658331574153
uc008urw.2	488	469	438	1192	1156	982	787.51	465	1110	2.34	1.227	2.31465819767172e-21	6.15048e-20	0.000390693993705462	0.0143873987161456	0.010932285831778	0.010932285831778
uc007yib.1	836	860	854	2049	2306	1748	1442.17	850	2034	2.339	1.226	6.71669221554204e-23	2.07665e-21	0.00888225082278298	0.01127922831805	0.0106974657989732	0.0106974657989732
uc008lyj.2	5885	5417	7324	13709	18188	12873	10565.85	6209	14923	2.34	1.226	1.91782273475934e-16	3.01403e-15	0.0510398877822004	0.00805065175789231	0.0167785192275982	0.0167785192275982
uc008lyi.2	5886	5418	7329	13707	18188	12870	10566.31	6211	14922	2.339	1.226	2.05714592232463e-16	3.22686e-15	0.0511312880520144	0.00805062986370229	0.0167945750059525	0.0167945750059525
uc009aif.1	41	52	40	162	162	53	84.92	44	126	2.334	1.223	0.000138938064360752	0.000437331	0.138677228691189	0.0710347493989549	0.0847886010154746	0.0847886010154746
uc008dxw.2	80	55	86	190	218	157	130.96	74	188	2.334	1.223	4.45087190426211e-06	1.84632e-05	0.0658231980828368	0.0487151640559945	0.0522310280834189	0.0522310280834189
uc007tbc.1	1789	1632	3341	5011	5126	5412	3718.47	2254	5183	2.334	1.223	2.01759672337148e-14	2.49212e-13	0.0603159877077856	0.00899041304512425	0.0192320991492549	0.0192320991492549
uc009mbz.2	30	26	33	97	88	61	55.81	30	82	2.333	1.222	0.000269982643224828	0.000802565	0.043274604029342	0.10414875895029	0.0909246910545185	0.0909246910545185
uc007hng.1	16832	15830	19765	40978	41731	40479	29269.07	17476	41063	2.333	1.222	3.17120968700094e-32	2.29562e-30	0.00641994813405657	0.00772454130443787	0.00786567093999439	0.00786567093999439
uc007hnh.1	11777	11025	13880	28749	29031	28316	20462.97	12227	28699	2.331	1.221	1.24678872130521e-31	8.4176e-30	0.00629795958114915	0.0078038221364114	0.00798704749184366	0.00798704749184366
uc008vls.1	5746	5370	3060	12371	14295	6949	7965.35	4725	11205	2.33	1.22	1.34543508335438e-32	1.00701e-30	0.00592878192410416	0.00821726559755971	0.00761843280889645	0.00761843280889645
uc007ggk.2	1668	1659	1675	4128	4286	3435	2808.4	1667	3950	2.327	1.219	1.75286951810846e-27	8.35568e-26	0.00722558900020787	0.00946032320862506	0.00889716664533141	0.00889716664533141
uc008ckc.2	158	185	275	478	547	467	351.85	206	497	2.326	1.218	1.42311546027982e-09	9.76348e-09	0.0500544528752787	0.0228655751996069	0.0286323899822108	0.0286323899822108
uc008ckd.2	158	185	275	478	547	467	351.85	206	497	2.326	1.218	1.42311546027982e-09	9.76348e-09	0.0500544528752787	0.0228655751996069	0.0286323899822108	0.0286323899822108
uc012asg.1	158	185	275	478	547	467	351.85	206	497	2.326	1.218	1.42311546027982e-09	9.76348e-09	0.0500544528752787	0.0228655751996069	0.0286323899822108	0.0286323899822108
uc007ggh.2	1668	1659	1676	4127	4284	3435	2808.01	1668	3949	2.326	1.218	1.84294779586365e-27	8.69735e-26	0.00722465264153663	0.00946058889116061	0.00889712269269086	0.00889712269269086
uc007ggi.2	1668	1659	1676	4127	4284	3435	2808.01	1668	3949	2.326	1.218	1.84294779586365e-27	8.69735e-26	0.00722465264153663	0.00946058889116061	0.00889712269269086	0.00889712269269086
uc007ggj.2	1668	1659	1675	4127	4284	3436	2808.06	1667	3949	2.327	1.218	1.66160390618795e-27	7.97811e-26	0.00717973509266375	0.00946055621675458	0.00888554716394957	0.00888554716394957
uc012bnj.1	151	204	132	406	566	244	283.95	162	405	2.325	1.217	3.98905988691701e-10	2.95491e-09	0.0214501027120216	0.0265300596272781	0.0254366000095909	0.0254366000095909
uc008ckb.2	161	187	277	481	552	473	354.83	208	502	2.325	1.217	1.02733497851719e-09	7.1883e-09	0.0476173245996961	0.0227365363764069	0.0280281727806315	0.0280281727806315
uc012asc.1	161	187	277	481	552	473	354.83	208	502	2.325	1.217	1.02733497851719e-09	7.1883e-09	0.0476173245996961	0.0227365363764069	0.0280281727806315	0.0280281727806315
uc012asd.1	161	185	277	480	552	471	354.19	208	501	2.325	1.217	1.195418378322e-09	8.27686e-09	0.0487063751648304	0.0227642042255767	0.0282850060712739	0.0282850060712739
uc007qri.2	5896	5336	6047	14301	14466	11978	9670.52	5760	13582	2.323	1.216	1.73898413223945e-27	8.30145e-26	0.0124667793179201	0.00809790098175675	0.00917309563158115	0.00917309563158115
uc007tbd.1	1782	1622	3317	4953	5068	5357	3683.21	2240	5126	2.322	1.215	2.51804784616843e-14	3.06935e-13	0.0597143456128539	0.00900429484259811	0.0191403341039652	0.0191403341039652
uc007phq.1	11042	9791	8518	25290	27414	17202	16542.67	9784	23302	2.322	1.215	1.78209579208731e-27	8.47059e-26	0.0134018083960139	0.00786626844247374	0.00922289676856426	0.00922289676856426
uc007uok.1	967	1044	1473	2613	2761	2763	1936.98	1161	2712	2.321	1.214	6.74777216192085e-20	1.52688e-18	0.0203604257500869	0.0103241109219999	0.0126282813500674	0.0126282813500674
uc008nhz.2	1369	1235	1301	3060	3367	2782	2185.52	1302	3070	2.32	1.214	1.35914064035907e-25	5.51694e-24	0.00776708648200714	0.0100075276034494	0.0094566350879243	0.0094566350879243
uc009uqu.1	39	26	37	86	110	79	62.66	34	92	2.317	1.212	0.000210059549154048	0.000639948	0.0525616143473191	0.0936008437258006	0.0852811425862071	0.0852811425862071
uc009kne.1	2465	2156	4893	7210	6750	7560	5172.28	3171	7173	2.317	1.212	2.73607573629198e-13	2.91983e-12	0.0727134277133165	0.00858282344573437	0.0209664934289863	0.0209664934289863
uc007taz.1	1736	1567	3193	4788	4828	5205	3552.67	2165	4940	2.316	1.211	1.24312547382627e-14	1.59958e-13	0.0558783646246758	0.00905808889847382	0.0185125567946315	0.0185125567946315
uc007tbb.1	1736	1567	3188	4782	4824	5203	3549.81	2164	4936	2.315	1.211	1.12700298138662e-14	1.45867e-13	0.0554689659508283	0.00905931157232865	0.0184413975628529	0.0184413975628529
uc009euk.1	153	225	143	434	525	298	296.44	174	419	2.314	1.21	3.52043236178724e-11	2.98393e-10	0.00795478402795324	0.0257301818962484	0.021852587704755	0.021852587704755
uc008xhk.2	499	583	383	1249	1321	879	819.05	488	1150	2.313	1.21	3.43640957838342e-21	8.99393e-20	0.00061976713837192	0.0141237737984551	0.0107456123492136	0.0107456123492136
uc009knf.1	7928	6273	13455	21161	19745	21898	15076.66	9219	20935	2.313	1.21	2.23607263111182e-15	3.16143e-14	0.056977032200913	0.00789796331109224	0.0176779656322442	0.0176779656322442
uc009kng.1	7928	6273	13455	21161	19745	21897	15076.4	9219	20934	2.313	1.21	2.23498155162915e-15	3.16143e-14	0.0569761043384857	0.00789796948286046	0.0176778115461834	0.0176778115461834
uc009bhi.1	10888	11527	11868	27756	29936	23011	19164.05	11428	26901	2.313	1.21	1.84914249618459e-27	8.71415e-26	0.0132408399809354	0.00782168246578266	0.00915394475196982	0.00915394475196982
uc008soo.1	1068	1059	997	2754	2738	1936	1758.71	1041	2476	2.312	1.209	7.1766996621381e-22	1.98677e-20	0.0128502349828034	0.0106062830244564	0.0111369802952354	0.0111369802952354
uc007phr.1	10565	9411	8187	24152	26198	16403	15819.22	9388	22251	2.31	1.208	4.75558837878564e-27	2.167e-25	0.0135230979990544	0.0078811751768495	0.00926225787555841	0.00926225787555841
uc009gie.1	72	69	106	208	211	194	143.36	82	204	2.309	1.207	9.95433128195688e-07	4.58634e-06	0.0329465284497274	0.0451516994166798	0.0426233550050811	0.0426233550050811
uc009mbs.1	175	225	275	605	428	597	384.09	225	543	2.308	1.207	3.50413770795376e-10	2.61207e-09	0.0431447459956595	0.021578940438927	0.0258809927608179	0.0258809927608179
uc007lzt.1	148	154	154	371	409	321	259.48	152	367	2.307	1.206	1.53126016575184e-10	1.19672e-09	0.00510476722983719	0.0283210578103477	0.0231084412431419	0.0231084412431419
uc012dvt.1	502	586	387	1256	1323	883	822.86	492	1154	2.307	1.206	4.33152837592793e-21	1.12125e-19	0.000672122259926154	0.0140932645447122	0.0107421139229722	0.0107421139229722
uc007czj.2	20162	17708	14428	43001	47448	31872	29103.22	17433	40774	2.305	1.205	3.88113293627373e-32	2.77913e-30	0.00747098202361236	0.00772559116175518	0.00765889338601838	0.00765889338601838
uc009mbt.1	175	225	275	604	427	595	383.47	225	542	2.303	1.204	4.06975902952414e-10	3.01266e-09	0.0433553759907634	0.0216018795510515	0.0259412195193011	0.0259412195193011
uc008ueb.1	553	441	589	1352	1116	1237	881.23	528	1235	2.304	1.204	2.59502270046689e-20	6.18505e-19	0.00385608068877789	0.0136591881365546	0.0113219392823695	0.0113219392823695
uc008nia.2	1383	1264	1335	3099	3388	2824	2215.53	1327	3104	2.302	1.203	1.19307940511582e-25	4.87449e-24	0.00703950423318628	0.00997410603327767	0.00924658396599793	0.00924658396599793
uc007tba.1	1728	1557	3168	4726	4767	5149	3515.8	2151	4881	2.303	1.203	1.53768891747513e-14	1.95053e-13	0.0550536498606232	0.00907400429093646	0.0183811340627486	0.0183811340627486
uc007jrg.2	222	227	268	594	552	555	403.05	239	567	2.3	1.202	3.10657792152991e-13	3.29317e-12	1e-08	0.0209186670488427	0.0178049691687154	0.0178049691687154
uc007jrh.2	222	227	268	594	552	555	403.05	239	567	2.3	1.202	3.10657792152991e-13	3.29317e-12	1e-08	0.0209186670488427	0.0178049691687154	0.0178049691687154
uc008som.1	1068	1056	995	2740	2716	1921	1749.07	1040	2459	2.3	1.202	1.512672342e-21	4.0751e-20	0.0129567757115491	0.0106231822654168	0.0111746698033784	0.0111746698033784
uc007qpm.2	1125	1190	1606	3026	3039	3029	2169.12	1307	3031	2.301	1.202	1.0094618712022e-20	2.49776e-19	0.0178266841314748	0.010026183952144	0.0118417810022097	0.0118417810022097
uc008sop.1	1070	1058	1001	2744	2723	1928	1753.96	1043	2465	2.298	1.201	2.00191251313391e-21	5.34522e-20	0.013227501715524	0.0106145864738569	0.0112309921953497	0.0112309921953497
uc009lgf.2	83	85	164	260	248	295	189.34	111	268	2.298	1.2	3.22860276072741e-07	1.59821e-06	1e-08	0.0360197280857473	0.0390246226123834	0.0390246226123834
uc008avn.1	132	145	305	425	463	477	324.45	194	455	2.297	1.2	5.53630794864698e-08	3.05916e-07	0.0806633320493413	0.0241597864463991	0.0357597306166009	0.0357597306166009
uc008mjz.1	718	736	855	1711	1950	1729	1283.1	770	1797	2.294	1.198	2.71607670876611e-21	7.17678e-20	0.00860827287077175	0.0117427580959051	0.0109844366984085	0.0109844366984085
uc007kag.1	43	34	45	102	100	107	71.71	41	103	2.291	1.196	5.73641644832071e-05	0.00019546	1e-08	0.0827324321525959	0.0639650134042801	0.0639650134042801
uc011xeu.1	646	963	640	1882	1930	1413	1245.54	750	1742	2.292	1.196	2.29166495931401e-18	4.37971e-17	0.0174240033826017	0.0118694869338276	0.0131094612899162	0.0131094612899162
uc011xev.1	646	963	640	1882	1930	1413	1245.54	750	1742	2.292	1.196	2.29166495931401e-18	4.37971e-17	0.0174240033826017	0.0118694869338276	0.0131094612899162	0.0131094612899162
uc011xew.1	646	963	640	1882	1930	1413	1245.54	750	1742	2.292	1.196	2.29166495931401e-18	4.37971e-17	0.0174240033826017	0.0118694869338276	0.0131094612899162	0.0131094612899162
uc011xex.1	646	963	640	1882	1930	1413	1245.54	750	1742	2.292	1.196	2.29166495931401e-18	4.37971e-17	0.0174240033826017	0.0118694869338276	0.0131094612899162	0.0131094612899162
uc011xey.1	646	963	640	1882	1930	1413	1245.54	750	1742	2.292	1.196	2.29166495931401e-18	4.37971e-17	0.0174240033826017	0.0118694869338276	0.0131094612899162	0.0131094612899162
uc011xez.1	646	963	640	1882	1930	1413	1245.54	750	1742	2.292	1.196	2.29166495931401e-18	4.37971e-17	0.0174240033826017	0.0118694869338276	0.0131094612899162	0.0131094612899162
uc011xfa.1	646	963	640	1882	1930	1413	1245.54	750	1742	2.292	1.196	2.29166495931401e-18	4.37971e-17	0.0174240033826017	0.0118694869338276	0.0131094612899162	0.0131094612899162
uc009pyx.2	66	35	71	139	190	120	103.56	57	150	2.29	1.195	0.000124990066070156	0.000397436	0.16198039584592	0.0596092424119341	0.0801317782521328	0.0801317782521328
uc008bqr.2	572	570	1011	1649	1483	1795	1179.83	718	1642	2.289	1.195	2.76923529455444e-15	3.87201e-14	0.0313563120497295	0.012110596363372	0.0162995369000466	0.0162995369000466
uc008uhy.2	1151	1278	1327	3254	2997	2536	2090.6	1252	2929	2.288	1.194	3.39535991666654e-20	8.01179e-19	0.0183886485210554	0.010119553412707	0.0120226195103146	0.0120226195103146
uc009ruk.1	2686	2718	2572	6278	7125	5208	4431.03	2659	6204	2.289	1.194	1.01411847468272e-27	4.985e-26	0.00814320191493741	0.00875722106055684	0.00860133867929598	0.00860133867929598
uc011wxw.1	54	54	38	138	122	103	84.53	49	121	2.286	1.193	1.89755747379856e-05	7.07962e-05	1e-08	0.0713295313642795	0.0545376182930102	0.0545376182930102
uc012dgw.1	46	45	57	121	135	118	86.99	49	125	2.284	1.192	2.2616324329311e-05	8.32436e-05	1e-08	0.0695237620201191	0.056365695228922	0.056365695228922
uc009abl.1	52	71	32	142	193	61	91.88	52	132	2.285	1.192	1.75718752000946e-05	6.59234e-05	0.00832582335177649	0.0662259559836052	0.0541755166946795	0.0541755166946795
uc009mpe.1	829	987	1065	2311	2243	2127	1593.58	960	2227	2.285	1.192	1.09940806007345e-20	2.71018e-19	0.012360124329284	0.010923975156409	0.0114552710383273	0.0114552710383273
uc011zob.1	890	946	1314	2329	2469	2456	1734.19	1050	2418	2.285	1.192	1.81628281291416e-19	3.94008e-18	0.0181082680661337	0.0106496330458791	0.0123801750727218	0.0123801750727218
uc012anf.1	1137	1165	262	2512	2714	637	1404.49	855	1954	2.284	1.192	2.0057590427052e-25	7.93934e-24	0.000514251269742141	0.0113795470082294	0.00862558700915051	0.00862558700915051
uc008qep.1	439	373	76	866	1031	179	494.23	296	692	2.284	1.191	3.18937539083832e-13	3.37635e-12	0.0135087131502952	0.0184505792506048	0.0173227875231003	0.0173227875231003
uc008bqs.2	570	570	1011	1645	1477	1788	1176.88	717	1637	2.283	1.191	4.0223285456009e-15	5.49862e-14	0.0318278325046719	0.0121220328360506	0.0164055209607199	0.0164055209607199
uc008bqt.2	575	573	1016	1655	1483	1799	1183.21	721	1646	2.282	1.191	3.42788522134719e-15	4.71719e-14	0.0314078526655762	0.0120975523779068	0.0163010391747833	0.0163010391747833
uc009fle.2	10535	9827	10140	24269	25817	20590	16862.97	10167	23559	2.284	1.191	2.73211395610537e-30	1.6676e-28	0.0081999892958345	0.00786007714104172	0.0079484330087361	0.0079484330087361
uc009flf.2	10535	9827	10140	24267	25817	20588	16862.13	10167	23557	2.283	1.191	2.76187279085674e-30	1.68266e-28	0.00820176937891545	0.00786009310279159	0.00794890669830076	0.00794890669830076
uc012fba.1	10535	9825	10137	24262	25813	20583	16859.13	10166	23553	2.283	1.191	2.79266271293405e-30	1.69829e-28	0.00820490256567041	0.00786015001585175	0.00794976149978137	0.00794976149978137
uc007zej.1	43468	34941	57304	105187	104955	100077	74322.05	45238	103406	2.283	1.191	1.35837976780435e-18	2.65434e-17	0.0277515448042842	0.00761286553841606	0.0137805663575465	0.0137805663575465
uc008baq.2	1156	1185	266	2549	2757	645	1426.31	869	1984	2.281	1.19	1.75498836612525e-25	7.07168e-24	0.000527901937048123	0.0113207939357615	0.0085836445573368	0.0085836445573368
uc007gbp.1	625	687	658	1622	1722	1271	1097.73	657	1538	2.281	1.189	6.9368071187758e-19	1.41395e-17	0.0121042150111506	0.0124524178190907	0.0123699480339665	0.0123699480339665
uc009ptm.1	2766	2594	2456	6125	6397	5476	4302.43	2605	5999	2.279	1.188	1.12692094290029e-33	9.14738e-32	0.00152498105614927	0.00879359589749257	0.00682762367302905	0.00682762367302905
uc007qmq.2	5817	6345	5195	14607	13783	11564	9551.95	5786	13318	2.278	1.187	4.54930887012989e-35	4.08968e-33	0.00284728374278445	0.008104822138562	0.00667298588223775	0.00667298588223775
uc007qrj.2	6948	6047	6835	16060	16281	13444	10935.84	6610	15262	2.276	1.187	1.28760369954798e-26	5.72534e-25	0.0121594778282632	0.00803338598100214	0.00905305592009559	0.00905305592009559
uc007qrk.2	6946	6035	6826	16033	16271	13415	10921.08	6602	15240	2.276	1.186	1.67987662569684e-26	7.40982e-25	0.0123134429314243	0.00803405201532709	0.00908905468528466	0.00908905468528466
uc007yhd.2	698	412	366	1095	1292	986	808.13	492	1124	2.274	1.185	5.23060292317041e-11	4.34662e-10	0.0622908471078072	0.0142126934041489	0.0239279257998287	0.0239279257998287
uc007yhe.2	698	412	366	1095	1292	986	808.13	492	1124	2.274	1.185	5.23060292317041e-11	4.34662e-10	0.0622908471078072	0.0142126934041489	0.0239279257998287	0.0239279257998287
uc009mpd.1	915	1050	1162	2455	2437	2318	1722.81	1042	2403	2.274	1.185	5.34329620116617e-22	1.49423e-20	0.0102062874272623	0.0106701638563189	0.0105603870715857	0.0105603870715857
uc009cih.1	1131	1092	925	2729	2762	1850	1748.22	1049	2447	2.273	1.185	1.67518977277108e-23	5.59784e-22	0.00714521214602752	0.0106246868074069	0.0097665771976485	0.0097665771976485
uc009ddq.1	4954	4767	5055	11188	13335	9778	8179.47	4925	11434	2.273	1.185	1.21497299068418e-23	4.11821e-22	0.0168642579170249	0.00819954416825981	0.010254485259584	0.010254485259584
uc009lyt.1	499	497	714	1424	1480	1105	953.17	570	1336	2.271	1.184	3.27618678030973e-11	2.78404e-10	0.0637859962041555	0.0131974150729824	0.0234905242997004	0.0234905242997004
uc009lyu.1	499	497	712	1422	1480	1104	952.51	569	1335	2.271	1.184	3.13702854327647e-11	2.66853e-10	0.0634934586625667	0.0132012838759167	0.0234397191708014	0.0234397191708014
uc009ddr.1	4957	4774	5058	11197	13343	9783	8185.42	4930	11441	2.272	1.184	1.14334090054214e-23	3.89537e-22	0.0167812348046783	0.00819906522566662	0.0102357851724823	0.0102357851724823
uc011xyp.1	43	34	44	100	100	104	70.86	40	101	2.27	1.183	7.4924972018082e-05	0.000249363	1e-08	0.0836377735899496	0.0648318206872806	0.0648318206872806
uc008wab.1	1252	961	954	2574	1884	2917	1757.23	1056	2458	2.27	1.183	1.00803798731005e-16	1.62119e-15	0.0287434717745463	0.0106088590008785	0.0146242284427627	0.0146242284427627
uc007rok.1	41	51	43	119	152	79	80.86	45	117	2.269	1.182	6.04914143805258e-05	0.000205165	0.0274294615404671	0.0742255672675811	0.0641423267043273	0.0641423267043273
uc008qnz.2	57	54	120	160	166	231	131.26	77	186	2.269	1.182	3.34930710080406e-06	1.42291e-05	1e-08	0.0486204328438014	0.0452946626254729	0.0452946626254729
uc007few.2	184	202	414	558	478	796	438.77	267	611	2.269	1.182	1.10518946153005e-11	9.84434e-11	0.0226497583448452	0.0198295515709159	0.0204317053644105	0.0204317053644105
uc007fex.2	184	202	414	558	478	796	438.77	267	611	2.269	1.182	1.10518946153005e-11	9.84434e-11	0.0226497583448452	0.0198295515709159	0.0204317053644105	0.0204317053644105
uc007blv.2	6710	6839	5904	15845	17143	11959	10733.27	6484	14982	2.267	1.181	2.59856862139178e-31	1.69893e-29	0.00593507418789212	0.00804269180171261	0.0074875329777526	0.0074875329777526
uc008vdc.1	39	34	26	90	93	70	58.72	33	84	2.265	1.18	0.000201231139824229	0.000615318	1e-08	0.0993686052490057	0.0757745241929614	0.0757745241929614
uc009lgh.1	60	64	143	220	183	238	151.38	89	214	2.265	1.18	5.28735732273043e-06	2.16695e-05	0.074083701028569	0.0431594855682733	0.0492394612411318	0.0492394612411318
uc009kja.2	703	519	1116	1423	1257	2753	1295.22	779	1811	2.265	1.18	4.95900229952147e-22	1.39265e-20	0.0048904710892127	0.0117034171379919	0.0100594695656554	0.0100594695656554
uc009kjb.2	709	524	1125	1434	1265	2784	1306.6	786	1828	2.265	1.18	4.9574605495997e-22	1.39265e-20	0.00505394932735262	0.011667174062935	0.010068395685043	0.010068395685043
uc007xff.1	1276	1235	1595	3144	3448	2869	2261.14	1369	3154	2.266	1.18	3.35188887040369e-18	6.26835e-17	0.0249037734229709	0.00992501439561979	0.0133009487167878	0.0133009487167878
uc009rrh.1	6184	8311	8591	18801	15548	18554	12664.9	7695	17634	2.264	1.179	2.98811625807461e-19	6.30037e-18	0.0405363120831845	0.00796606973825312	0.0128792963849185	0.0128792963849185
uc007czk.2	18421	16083	13023	38436	42626	28188	26129.5	15842	36417	2.265	1.179	4.37011402056397e-30	2.61881e-28	0.00821108565978558	0.00774667693272131	0.00786770724904237	0.00786770724904237
uc008avm.1	98	112	248	326	359	378	253.51	153	354	2.262	1.178	6.55432961006425e-07	3.09139e-06	0.091050925006181	0.0288102453229222	0.041534110547422	0.041534110547422
uc008ckl.1	230	335	435	713	875	726	552.36	333	771	2.262	1.178	1.06099294418161e-10	8.49256e-10	0.048000532745372	0.0173022693020181	0.023689124639766	0.023689124639766
uc012asn.1	230	335	435	713	875	726	552.36	333	771	2.262	1.178	1.06099294418161e-10	8.49256e-10	0.048000532745372	0.0173022693020181	0.023689124639766	0.023689124639766
uc007ijm.1	63	75	76	154	197	170	122.43	71	174	2.262	1.177	1.36206004805379e-06	6.14729e-06	1e-08	0.0515834490557327	0.039772902146137	0.039772902146137
uc007qpl.2	1561	1632	2231	4170	4152	4033	2963.07	1808	4118	2.261	1.177	1.41862796232198e-19	3.12665e-18	0.0220584321787259	0.00936010090333613	0.0122636609594884	0.0122636609594884
uc009fys.1	1657	1958	1197	4168	4374	2543	2649.5	1604	3695	2.262	1.177	2.43641466621224e-28	1.24002e-26	0.00323649401666757	0.00957546880687467	0.00794463721182806	0.00794463721182806
uc007qiq.2	20	40	50	86	82	117	65.85	37	95	2.26	1.176	0.000232624783746529	0.000701906	1e-08	0.0894261351874373	0.0795475177488399	0.0795475177488399
uc007qrl.2	7098	6232	7068	16426	16477	13813	11185.62	6799	15572	2.26	1.176	9.72525063392408e-27	4.36541e-25	0.0113076464125877	0.00802237538662523	0.00884131015860523	0.00884131015860523
uc008ury.2	118	119	134	327	315	248	210.12	124	297	2.257	1.175	3.09069277535197e-08	1.77656e-07	0.0205929731609491	0.0332029489198021	0.0304457556237329	0.0304457556237329
uc008pgo.2	290	237	270	694	740	460	448.23	266	631	2.258	1.175	2.7664009231221e-10	2.08707e-09	0.0425357900674994	0.0195700588837423	0.0244367383170352	0.0244367383170352
uc007hjx.1	18929	15783	19393	35145	51653	38950	29975.42	18035	41916	2.257	1.174	2.90161779671352e-16	4.48348e-15	0.0458668639654319	0.00772020013526939	0.0155751268860791	0.0155751268860791
uc008qny.2	57	54	122	159	164	233	131.28	78	185	2.255	1.173	3.80995172927859e-06	1.60215e-05	1e-08	0.0486124290760093	0.0450374496775881	0.0450374496775881
uc012aog.1	606	609	1093	1741	1525	1930	1250.74	769	1732	2.255	1.173	3.65362960748424e-15	5.01325e-14	0.030309503722206	0.0118514750302299	0.0158728699575728	0.0158728699575728
uc008mcr.1	161	143	312	351	394	678	339.87	205	474	2.251	1.171	1.73732724008715e-11	1.51607e-10	0.00538342535307514	0.0234058334855959	0.0194769498556177	0.0194769498556177
uc008vud.2	1473	1418	1446	3303	3608	3003	2375.31	1446	3305	2.252	1.171	3.06774742678739e-26	1.33536e-24	0.00481036096606935	0.00981039715142776	0.00853694251426597	0.00853694251426597
uc008pgn.2	287	234	267	688	729	452	442.89	263	623	2.25	1.17	3.98269549428319e-10	2.95085e-09	0.043269700852393	0.0197151207031055	0.0247026314022286	0.0247026314022286
uc008vue.2	1476	1422	1449	3309	3612	3006	2379.01	1449	3309	2.25	1.17	3.2031847241499e-26	1.39065e-24	0.00478339136757973	0.00980686933622901	0.00852686659249383	0.00852686659249383
uc009alp.2	145	197	185	336	402	491	292.5	176	410	2.248	1.169	1.32266635447781e-10	1.04157e-09	0.00653873680477739	0.0259751362863813	0.0215142560958814	0.0215142560958814
uc012dpl.1	1474	1409	1445	3285	3600	2987	2366.81	1443	3291	2.247	1.168	1.02389340776505e-25	4.20254e-24	0.00533252300070239	0.00981855211881695	0.00868299506673758	0.00868299506673758
uc012dpk.1	1473	1408	1442	3282	3590	2982	2362.72	1441	3285	2.246	1.167	8.7495910067185e-26	3.61366e-24	0.00518010472563997	0.00982249491312988	0.00864558603104102	0.00864558603104102
uc008vuf.1	1474	1409	1445	3285	3596	2983	2365.34	1443	3288	2.245	1.167	1.15341318946495e-25	4.72828e-24	0.0053275172925677	0.00981996111985159	0.00868262029299534	0.00868262029299534
uc008sqd.1	18521	18862	18225	47097	43917	35918	30423.16	18536	42311	2.246	1.167	1.57811873414998e-29	8.98577e-28	0.00829969955773271	0.0077175527412584	0.00786952563967006	0.00786952563967006
uc007enb.2	1786	1542	1586	3680	4064	3419	2679.5	1638	3721	2.242	1.165	1.46715652891101e-24	5.42307e-23	0.00801135011431219	0.00955268915252083	0.00917345163507228	0.00917345163507228
uc007ena.2	1782	1535	1576	3668	4044	3397	2666.91	1631	3703	2.241	1.164	1.66507680474976e-24	6.10012e-23	0.00802052552267453	0.00956218449967982	0.00918296252662658	0.00918296252662658
uc011yvg.1	7833	7921	7110	18504	20202	13659	12538.15	7621	17455	2.239	1.163	8.78698202374285e-27	3.96037e-25	0.0106014197908923	0.00797037392119895	0.00863065676108705	0.00863065676108705
uc007pfb.1	8068	8116	7292	18951	20670	14101	12866.26	7825	17907	2.239	1.163	2.5900180666228e-27	1.2068e-25	0.0098934351494002	0.00795940667468673	0.00844741670371023	0.00844741670371023
uc012eke.1	534	709	433	1277	1504	1003	910.02	559	1261	2.236	1.161	1.96079319046796e-20	4.72103e-19	0.00104956208788761	0.0134656210384741	0.0103716808472342	0.0103716808472342
uc009cua.1	120	141	117	301	314	264	209.42	126	293	2.235	1.16	5.14644548487903e-09	3.2944e-08	1e-08	0.0332884274448487	0.0254670075155271	0.0254670075155271
uc009bkv.1	531	708	432	1272	1497	1000	906.7	557	1256	2.235	1.16	2.52503485059356e-20	6.02258e-19	0.00117115118369765	0.0134872979272438	0.0104260103729256	0.0104260103729256
uc007iwc.1	115	113	241	340	306	429	257.51	156	358	2.233	1.159	5.41011997398646e-08	2.99394e-07	1e-08	0.02847986512159	0.0316472891767882	0.0316472891767882
uc007yhf.2	698	412	363	1066	1261	976	795.89	491	1101	2.233	1.159	1.98562607504176e-10	1.52622e-09	0.0642807361893021	0.0143152765114913	0.0243934657498014	0.0243934657498014
uc008chn.1	142	223	240	462	456	475	332.98	202	464	2.232	1.158	1.58715345498588e-09	1.08082e-08	0.0318804099019035	0.0237339159883964	0.0253008822010103	0.0253008822010103
uc008dao.1	115	121	130	271	335	256	204.7	122	287	2.231	1.157	2.57747026741924e-08	1.49645e-07	0.0102506944962171	0.0338813962248343	0.0286665069859124	0.0286665069859124
uc007lua.1	816	940	1223	1963	2296	2432	1611.51	993	2230	2.23	1.157	1.95678278302632e-22	5.71353e-21	0.00609401077921838	0.0108863364626649	0.00970428169994759	0.00970428169994759
uc008wvs.2	3212	3215	2336	7486	7902	4646	4799.46	2921	6678	2.23	1.157	4.11654265471686e-28	2.06652e-26	0.00584862312934563	0.00866380651506848	0.00793449512916972	0.00793449512916972
uc012dmk.1	33	31	66	82	105	138	75.76	43	108	2.228	1.156	0.000108223806196759	0.000347868	0.0124759107522789	0.0787148717035793	0.0654651025877834	0.0654651025877834
uc007iwd.1	106	110	230	321	295	404	244.07	149	340	2.227	1.155	1.24736878080418e-07	6.61411e-07	1e-08	0.0296331462945823	0.0335022570327323	0.0335022570327323
uc009gsb.1	469	453	785	1204	1041	1581	922.09	569	1275	2.226	1.155	2.4614794805021e-18	4.69341e-17	0.00633355033467468	0.0133880817407571	0.0117018780634114	0.0117018780634114
uc009gsc.1	469	453	785	1204	1041	1581	922.09	569	1275	2.226	1.155	2.4614794805021e-18	4.69341e-17	0.00633355033467468	0.0133880817407571	0.0117018780634114	0.0117018780634114
uc007lub.1	235	271	343	600	682	654	464.12	283	645	2.225	1.154	1.72615711018613e-12	1.686e-11	0.0129667276352885	0.0191584410219577	0.0178711986139472	0.0178711986139472
uc009pgw.1	685	778	775	1711	1809	1542	1216.78	746	1687	2.222	1.152	1.75559230079546e-20	4.23931e-19	0.00594227273392404	0.011971789742017	0.0105065457571409	0.0105065457571409
uc007iwb.1	106	107	240	329	287	415	247.42	151	344	2.221	1.151	2.07194733446982e-07	1.06073e-06	1e-08	0.0293339767300268	0.0348216825143647	0.0348216825143647
uc007eqx.1	581	267	1295	1244	788	2574	1124.9	714	1535	2.22	1.151	6.10192216179947e-16	9.06438e-15	0.0196089581403947	0.0123337676971671	0.0138605266753913	0.0138605266753913
uc007eqy.1	581	267	1295	1244	788	2573	1124.74	714	1535	2.22	1.151	6.25937825605961e-16	9.28161e-15	0.0196377391718939	0.0123344239020601	0.0138670863406221	0.0138670863406221
uc011xbs.1	581	267	1295	1244	788	2574	1124.9	714	1535	2.22	1.151	6.10192216179947e-16	9.06438e-15	0.0196089581403947	0.0123337676971671	0.0138605266753913	0.0138605266753913
uc008vor.2	30	49	48	103	111	103	74.05	42	106	2.218	1.149	0.000135488046148331	0.000427733	1e-08	0.0803558806920106	0.0676087845637878	0.0676087845637878
uc007eqz.1	413	175	912	862	557	1802	786.78	500	1074	2.217	1.149	6.03133033972009e-13	6.15449e-12	0.0298328703906293	0.0143937251253711	0.017446113256645	0.017446113256645
uc009gsa.1	158	142	269	416	343	532	310.12	190	430	2.216	1.148	1.98933457301687e-10	1.52871e-09	0.00800591325787915	0.024927692420193	0.0212440632051955	0.0212440632051955
uc007yic.1	1815	1809	1711	4079	4509	3437	2893.29	1778	4008	2.216	1.148	7.37368365321191e-26	3.07224e-24	0.00550737210892336	0.00940398946777552	0.00840548535412519	0.00840548535412519
uc009byc.1	41	40	22	92	111	54	59.82	34	86	2.215	1.147	0.000283311843972495	0.000839005	1e-08	0.0976726948005037	0.0749113487986748	0.0749113487986748
uc007hzk.1	17662	18410	17002	42444	49989	29344	29141.67	17691	40592	2.214	1.147	1.77699526202021e-19	3.86499e-18	0.0270270484539294	0.00772534672542959	0.0120439616129038	0.0120439616129038
uc007ibv.2	102	101	75	219	240	187	154.08	93	215	2.212	1.146	2.6635858744127e-07	1.33774e-06	1e-08	0.0425372253818703	0.0325583025077741	0.0325583025077741
uc008amx.2	369	244	227	816	656	443	459.06	280	638	2.209	1.144	1.50782491139646e-12	1.48325e-11	0.0105962620511075	0.0192863448933917	0.0173632370859753	0.0173632370859753
uc007fha.1	1826	2308	1727	4730	4905	3512	3168.12	1954	4382	2.209	1.144	1.46953548389162e-24	5.4258e-23	0.0078140654983309	0.009242319381642	0.00888808122573448	0.00888808122573448
uc008qnx.2	58	55	127	162	168	230	133.4	80	187	2.207	1.142	8.27683177863687e-06	3.27568e-05	1e-08	0.0479600028218492	0.0465855813285019	0.0465855813285019
uc007ibw.2	101	101	75	217	238	184	152.61	92	213	2.206	1.142	3.09858068513875e-07	1.53845e-06	1e-08	0.0428738581898868	0.0326870519471477	0.0326870519471477
uc012gio.1	50	41	42	141	109	79	77.11	44	110	2.205	1.141	0.00010500194749237	0.000338169	0.0122167626979075	0.0774666999376988	0.0632318382975398	0.0632318382975398
uc009lgg.1	55	73	140	209	190	228	149.2	89	209	2.206	1.141	1.19528374228802e-05	4.61297e-05	0.0771635560114906	0.0436806993735545	0.0501298036090205	0.0501298036090205
uc008tyl.1	3853	3784	4022	8602	9842	7680	6297.15	3886	8708	2.203	1.14	4.37238162862613e-24	1.55201e-22	0.0117256851572816	0.0083965990137268	0.0092179677314881	0.0092179677314881
uc008jkf.1	3872	4150	4554	9741	10519	7993	6804.94	4192	9418	2.204	1.14	5.21718964810657e-20	1.19858e-18	0.0216795683372677	0.00833270191515599	0.0114065717347406	0.0114065717347406
uc009kkt.1	135	131	89	291	325	200	195.18	118	272	2.203	1.139	2.37325452997642e-08	1.38591e-07	1e-08	0.0351672321917793	0.0270066825136493	0.0270066825136493
uc007edf.1	575	462	822	1384	1378	1364	997.32	620	1375	2.202	1.139	2.81649502387882e-12	2.69448e-11	0.0421953001918846	0.0129469672707075	0.0191523279101996	0.0191523279101996
uc008pyo.2	920	967	734	2135	2288	1479	1420.49	874	1967	2.202	1.139	1.84863057168923e-22	5.41834e-21	0.00318020927563027	0.0113362832128989	0.00928807814543117	0.00928807814543117
uc008uhz.2	961	1058	1076	2545	2407	2006	1675.34	1032	2319	2.201	1.138	8.96131012955134e-19	1.8026e-17	0.0146855788004645	0.0107588600371256	0.0116753020959769	0.0116753020959769
uc009kou.2	13482	13665	14912	32371	33913	27601	22657.2	14020	31295	2.201	1.138	7.39455007932591e-25	2.80535e-23	0.0127741048832088	0.00777830279345135	0.00901046011016238	0.00901046011016238
uc009caf.2	150	122	210	351	426	336	265.75	161	371	2.199	1.137	3.74056739829485e-07	1.83354e-06	0.0697907816386582	0.0278309808680873	0.0362724369605933	0.0362724369605933
uc007rva.2	295	259	482	649	754	899	556.38	345	767	2.199	1.137	5.04609752951125e-12	4.65e-11	0.0232456886239576	0.0172318732428761	0.0185366606370075	0.0185366606370075
uc007rvb.2	295	259	482	649	754	899	556.38	345	767	2.199	1.137	5.04609752951125e-12	4.65e-11	0.0232456886239576	0.0172318732428761	0.0185366606370075	0.0185366606370075
uc008eqi.2	395	546	344	1132	1300	569	714.39	428	1000	2.199	1.137	7.91790743070257e-12	7.14707e-11	0.0362885078228201	0.0150882183490377	0.0195389987575125	0.0195389987575125
uc008jke.1	27060	27627	29855	65676	71808	52370	45732.39	28181	63285	2.2	1.137	5.86192797851065e-21	1.49058e-19	0.0217671011665327	0.0076582209904019	0.0109163097353525	0.0109163097353525
uc008jkc.1	27063	27627	29856	65682	71812	52372	45735.14	28182	63289	2.2	1.137	5.87706821375018e-21	1.49328e-19	0.0217713311037381	0.00765821390721593	0.0109171923071442	0.0109171923071442
uc009pci.2	72	58	105	214	199	154	133.77	78	189	2.198	1.136	3.34831931774313e-05	0.00011975	0.0909616952511129	0.0478486826721159	0.0570027130860475	0.0570027130860475
uc009pcj.2	72	58	105	214	199	154	133.77	78	189	2.198	1.136	3.34831931774313e-05	0.00011975	0.0909616952511129	0.0478486826721159	0.0570027130860475	0.0570027130860475
uc009pck.2	72	58	105	214	199	154	133.77	78	189	2.198	1.136	3.34831931774313e-05	0.00011975	0.0909616952511129	0.0478486826721159	0.0570027130860475	0.0570027130860475
uc008pyp.2	895	949	716	2087	2233	1437	1386.19	853	1919	2.198	1.136	4.0448905346373e-22	1.1437e-20	0.00328187038517383	0.0114302122330094	0.00939010723493655	0.00939010723493655
uc008jkg.1	26964	27505	29679	65304	71443	52013	45484.66	28049	62920	2.197	1.136	6.55663936570965e-21	1.65831e-19	0.0217350744977362	0.00765886317028838	0.0109100720028557	0.0109100720028557
uc008jkd.1	26989	27525	29713	65364	71498	52062	45525.33	28076	62975	2.197	1.135	6.76122305153563e-21	1.70744e-19	0.021763893730527	0.00765875724535186	0.0109160435737371	0.0109160435737371
uc007iwe.1	126	127	264	369	327	465	279.7	172	387	2.194	1.134	4.46262697596426e-08	2.5031e-07	1e-08	0.026818596644825	0.0298079053735853	0.0298079053735853
uc009pxh.2	91	66	58	194	175	131	119.42	72	167	2.192	1.132	4.23944262607217e-06	1.76503e-05	1e-08	0.0526918336165187	0.0408741379481265	0.0408741379481265
uc007ggg.2	1405	1369	1454	3474	3454	2576	2288.67	1409	3168	2.192	1.132	2.19429629255265e-18	4.21066e-17	0.0191172054012141	0.00989633643821225	0.0120333191837305	0.0120333191837305
uc009mzx.2	57	51	27	115	125	78	75.42	45	106	2.19	1.131	0.000119345888773988	0.000380523	1e-08	0.0790343951666747	0.0626563023533222	0.0626563023533222
uc009cag.2	156	122	211	357	431	338	269.19	163	375	2.19	1.131	4.45115305541304e-07	2.15977e-06	0.0735220009414119	0.0275710341454082	0.0365093304320119	0.0365093304320119
uc009qwl.1	1296	1358	1034	2822	2956	2362	1971.33	1229	2713	2.19	1.131	4.48318329101289e-27	2.04852e-25	2.02358964772515e-05	0.0102755998884473	0.00752625321104178	0.00752625321104178
uc009ptn.1	1561	1449	1425	3316	3479	3027	2376.11	1478	3274	2.19	1.131	1.19729947226342e-26	5.34535e-25	0.00197693055750318	0.0098096321408727	0.00777330986094423	0.00777330986094423
uc008gxs.2	3654	3888	3281	8458	9542	6234	5842.94	3608	8078	2.188	1.13	2.75584676003025e-25	1.07637e-23	0.00880085472258692	0.00846316318970745	0.00854897180141974	0.00854897180141974
uc007loq.1	25	29	61	86	74	126	66.92	38	95	2.187	1.129	0.000310083295926136	0.000910139	1e-08	0.088118301148498	0.0743303676864088	0.0743303676864088
uc007cbu.1	298	250	320	668	633	639	467.88	289	647	2.187	1.129	4.87046773630581e-13	5.01946e-12	1e-08	0.0190648928192426	0.0160174006889013	0.0160174006889013
uc011yez.1	2271	1818	3755	5067	4814	7042	4128.11	2615	5641	2.188	1.129	2.12674231609355e-21	5.66481e-20	0.0145867308615903	0.00884651634948687	0.0102127104695872	0.0102127104695872
uc008qdb.1	23144	30417	33987	65109	68294	59276	46704.45	29183	64226	2.187	1.129	9.68477578474594e-19	1.93473e-17	0.0280998292404993	0.00765576698987327	0.0122035174985085	0.0122035174985085
uc008cad.1	58	59	55	136	124	149	96.92	57	136	2.184	1.127	2.39419834668542e-05	8.77033e-05	1e-08	0.0631734331406792	0.0493551649690116	0.0493551649690116
uc007edg.1	230	178	353	591	541	564	409.48	254	565	2.184	1.127	8.59504749637838e-09	5.33373e-08	0.0520104934322765	0.0207085249954219	0.0273075307938597	0.0273075307938597
uc007ijk.1	77	80	92	170	224	188	138.52	83	194	2.183	1.126	1.95537769369479e-06	8.59981e-06	0.0056243307070984	0.0464658753889479	0.0377761211576444	0.0377761211576444
uc009qvl.1	399	366	421	983	1097	649	652.31	395	910	2.182	1.126	6.16550146777812e-10	4.44276e-09	0.0553274673354186	0.0158065223800756	0.024017644982422	0.024017644982422
uc007qjd.1	9306	8784	7635	19643	20653	16361	13730.39	8575	18886	2.182	1.126	2.60007968977634e-34	2.22263e-32	0.00160932526545153	0.00793303089851471	0.00615621597301589	0.00615621597301589
uc007qjc.1	9309	8795	7639	19655	20671	16370	13739.68	8581	18899	2.182	1.126	2.44301453499475e-34	2.09922e-32	0.00159311669832697	0.00793276545430993	0.00615086354004208	0.00615086354004208
uc009lou.1	55	71	93	166	200	154	123.2	73	173	2.181	1.125	1.90019931192276e-05	7.08788e-05	0.0447520079990849	0.051307709141228	0.049923636534295	0.049923636534295
uc008fsw.2	187	206	151	441	521	285	298.76	181	416	2.18	1.124	6.29851744487627e-10	4.52973e-09	0.00823494515553242	0.0255885812665454	0.0217203936044353	0.0217203936044353
uc008fsz.2	187	206	152	441	521	286	299.02	182	416	2.179	1.124	6.43580613054038e-10	4.62444e-09	0.00832434712821965	0.0255728783163333	0.0217279741487043	0.0217279741487043
uc009avr.2	999	868	1195	2270	2540	1998	1645.12	1021	2269	2.178	1.123	1.06038961886356e-13	1.1936e-12	0.0379591498589253	0.0108179733803921	0.0166267517035477	0.0166267517035477
uc009avs.2	999	867	1195	2270	2540	1998	1644.79	1020	2269	2.178	1.123	1.09611917612307e-13	1.22963e-12	0.0381293157245252	0.0108186447993855	0.0166602706539426	0.0166602706539426
uc009avt.2	999	868	1195	2270	2540	1998	1645.12	1021	2269	2.178	1.123	1.06038961886356e-13	1.1936e-12	0.0379591498589253	0.0108179733803921	0.0166267517035477	0.0166267517035477
uc012fvx.1	52	58	46	131	128	110	87.47	52	123	2.176	1.122	4.35077896841334e-05	0.000152036	1e-08	0.0691871404367275	0.0525853975588045	0.0525853975588045
uc008nnc.2	378	552	618	864	1007	1614	838.74	516	1162	2.177	1.122	8.84355823726841e-15	1.16188e-13	0.01538200663839	0.0139691485930911	0.0142939068764501	0.0142939068764501
uc009avp.2	999	867	1193	2269	2536	1994	1642.85	1020	2266	2.177	1.122	1.13001684260597e-13	1.26637e-12	0.0380083539875726	0.0108225069661442	0.0166398680787912	0.0166398680787912
uc007qaa.1	9363	9709	4024	19145	24910	8086	12539.58	7699	17380	2.177	1.122	5.08839071008862e-26	2.1609e-24	0.0091538154181338	0.00797032491680217	0.00826890959556604	0.00826890959556604
uc009avq.2	1000	867	1194	2269	2536	1995	1643.37	1020	2267	2.175	1.121	1.17004466458907e-13	1.30857e-12	0.0380033302352288	0.0108214630294259	0.0166377365885771	0.0166377365885771
uc007gbn.1	3579	3786	3444	8278	9082	6577	5790.95	3603	7979	2.174	1.121	6.4330551296483e-26	2.6905e-24	0.00731985082751304	0.00847144892752946	0.00817523550635014	0.00817523550635014
uc007gbo.1	3579	3786	3443	8277	9082	6577	5790.7	3603	7979	2.174	1.121	6.24093293384084e-26	2.62675e-24	0.00730438451748512	0.00847148892097115	0.00817125135620517	0.00817125135620517
uc007lkz.1	4576	3481	7173	9782	9280	13621	7985.42	5077	10894	2.176	1.121	2.5716611229547e-22	7.44971e-21	0.0145526449200793	0.00821556396066455	0.00974145979641962	0.00974145979641962
uc009lls.2	487	422	742	1121	1154	1327	875.38	550	1201	2.172	1.119	6.97783109220677e-14	8.04603e-13	0.0220620586133499	0.0137001263650653	0.0155380232162942	0.0155380232162942
uc008mka.1	512	527	556	1155	1279	1098	854.36	532	1177	2.172	1.119	1.89575098995939e-17	3.27324e-16	0.00446635128218784	0.0138516365463568	0.011577498466104	0.011577498466104
uc008mcp.1	515	461	984	1047	1270	1949	1037.73	653	1422	2.172	1.119	8.97091117257071e-16	1.31317e-14	0.0153207343609183	0.0127364320800111	0.0133121123343415	0.0133121123343415
uc008mcq.1	515	461	984	1047	1270	1947	1037.42	653	1421	2.172	1.119	9.53239358776842e-16	1.38921e-14	0.0153794719357141	0.01273797449012	0.0133264127694192	0.0133264127694192
uc008flu.2	1607	1687	1646	3865	3843	3188	2639.28	1647	3632	2.172	1.119	6.37949674352003e-24	2.21921e-22	0.00596900182237302	0.00958335027184387	0.0086661787160563	0.0086661787160563
uc007gbm.1	3571	3777	3438	8253	9052	6559	5774.96	3595	7955	2.172	1.119	7.5561260522983e-26	3.14035e-24	0.00732896174019596	0.00847402704093663	0.00817953046949119	0.00817953046949119
uc007lfn.1	74	80	117	182	190	251	149.23	90	208	2.17	1.118	7.68217192675919e-07	3.59567e-06	1e-08	0.0436731812162105	0.0336063617552237	0.0336063617552237
uc009eme.1	780	987	890	1874	2047	1908	1414.13	886	1943	2.171	1.118	6.92467036812816e-22	1.91861e-20	1e-08	0.0113533714525535	0.00919055825635637	0.00919055825635637
uc007wir.2	40192	36863	38654	79914	96041	78706	61728.22	38570	84887	2.17	1.118	1.97061968333115e-25	7.85446e-24	0.0229495119836752	0.00762766747577169	0.00850109561504256	0.00850109561504256
uc009nre.1	35	36	79	103	79	177	84.99	50	120	2.168	1.117	8.11080641447613e-05	0.000267492	0.00399982339560893	0.0709871127168159	0.0566112875776624	0.0566112875776624
uc008gwk.1	375	273	206	724	890	358	471.13	285	657	2.169	1.117	4.39200994795673e-09	2.8345e-08	0.0525011089426175	0.0189855368339004	0.0258949886572449	0.0258949886572449
uc008gwl.1	375	273	206	724	890	358	471.13	285	657	2.169	1.117	4.39200994795673e-09	2.8345e-08	0.0525011089426175	0.0189855368339004	0.0258949886572449	0.0258949886572449
uc007bly.2	1192	1257	590	2343	2845	1408	1605.91	1013	2199	2.168	1.117	6.70717189424338e-22	1.86147e-20	0.00421985712204673	0.0108980105498285	0.00924385647122492	0.00924385647122492
uc007wis.2	40163	36840	38617	79830	95892	78595	61656.21	38540	84772	2.169	1.117	1.98813557571687e-25	7.90523e-24	0.0228454936483726	0.00762776949591789	0.00848971867160302	0.00848971867160302
uc007wiv.2	40163	36837	38614	79822	95879	78589	61650.88	38538	84763	2.169	1.117	2.00630934224188e-25	7.93934e-24	0.0228399027080148	0.00762777705385555	0.00849012541112524	0.00849012541112524
uc007wix.2	40163	36837	38614	79820	95876	78589	61649.93	38538	84762	2.169	1.117	2.00849034595275e-25	7.93934e-24	0.0228357541454096	0.00762777841001449	0.00848982163149235	0.00848982163149235
uc007wiy.2	40163	36837	38614	79819	95876	78589	61649.78	38538	84761	2.169	1.117	2.01111299551023e-25	7.93934e-24	0.0228367392529814	0.0076277786122186	0.00848994729222978	0.00848994729222978
uc007wiz.2	40163	36837	38614	79819	95876	78589	61649.78	38538	84761	2.169	1.117	2.01111299551023e-25	7.93934e-24	0.0228367392529814	0.0076277786122186	0.00848994729222978	0.00848994729222978
uc007wja.2	40163	36840	38618	79828	95888	78600	61656.21	38540	84772	2.169	1.117	1.98070791471094e-25	7.88517e-24	0.0228336260333107	0.00762776948997052	0.0084888529907776	0.0084888529907776
uc007wjb.2	40163	36838	38621	79828	95883	78616	61658.41	38541	84776	2.169	1.117	1.95757440921666e-25	7.81752e-24	0.0228141785326611	0.0076277663726979	0.00848807870967794	0.00848807870967794
uc007wje.2	40163	36838	38617	79823	95880	78592	61652.39	38539	84765	2.169	1.117	2.00994505820971e-25	7.93934e-24	0.0228377517525121	0.00762777491748524	0.00848999320444174	0.00848999320444174
uc011zuq.1	40163	36839	38624	79832	95888	78619	61660.87	38542	84780	2.169	1.117	1.95898908436828e-25	7.81752e-24	0.0228161698048765	0.0076277628811299	0.00848824990126063	0.00848824990126063
uc007wit.2	40165	36837	38615	79820	95880	78591	61651.41	38539	84764	2.169	1.117	2.02775287805383e-25	7.99549e-24	0.0228456943755202	0.00762777629998282	0.0084912723336796	0.0084912723336796
uc007wiu.2	40170	36842	38635	79848	95911	78615	61669.98	38549	84791	2.169	1.117	2.04284654080908e-25	8.04342e-24	0.0228628063370017	0.00762774997075103	0.00849415398236097	0.00849415398236097
uc007wjd.2	40170	36842	38635	79848	95912	78615	61670.15	38549	84792	2.169	1.117	2.04477215535298e-25	8.04342e-24	0.0228651747421513	0.00762774972105786	0.00849438093609577	0.00849438093609577
uc008grb.1	772	710	782	1697	1117	2408	1247.91	755	1741	2.168	1.116	2.3222917452332e-11	1.9986e-10	0.0538355639827642	0.0118612663973554	0.0204799168791399	0.0204799168791399
uc007qel.1	1925	1828	1185	3705	4146	2868	2609.38	1646	3573	2.168	1.116	1.77616754416477e-23	5.90527e-22	0.00643599477325222	0.00960676291634408	0.00881292460331074	0.00881292460331074
uc008tyi.2	135	94	144	246	333	277	205.04	124	285	2.165	1.115	1.56701839328802e-06	6.98371e-06	0.0573421251169653	0.0338385252272343	0.038580535604812	0.038580535604812
uc008uvs.1	211	185	287	530	480	510	367.19	228	507	2.166	1.115	5.06159096854192e-10	3.68746e-09	0.0197437875170633	0.0222252150894755	0.0216987414720933	0.0216987414720933
uc007wiw.2	40313	37003	38802	80043	96117	78803	61846.61	38706	84988	2.165	1.115	2.36209828225637e-25	9.25635e-24	0.022717022530721	0.00762750025360884	0.00847873056750596	0.00847873056750596
uc007wjc.2	40313	37003	38802	80043	96118	78803	61846.79	38706	84988	2.165	1.115	2.36431284662737e-25	9.25635e-24	0.0227193749977652	0.00762750000533988	0.00847895671110424	0.00847895671110424
uc009cmc.1	44	50	68	136	109	141	91.43	54	129	2.165	1.114	6.109755072914e-05	0.000207072	1e-08	0.0665148186166356	0.0551872989614149	0.0551872989614149
uc009iei.1	93	120	145	267	306	247	196.38	119	273	2.164	1.114	5.91926107205744e-07	2.81392e-06	0.0323474124497837	0.0349985565750556	0.0344437268687201	0.0344437268687201
uc009avu.2	832	720	966	1849	2080	1641	1347.74	839	1857	2.164	1.114	1.48408943237597e-13	1.63842e-12	0.0339183700288053	0.0115412044877547	0.0163906860455795	0.0163906860455795
uc007ajx.1	3779	3610	3509	7926	9104	6934	5810.33	3633	7988	2.164	1.114	2.98657906587436e-25	1.16238e-23	0.00785606768035472	0.00846834269577033	0.00831192914681678	0.00831192914681678
uc007ajy.1	3779	3610	3509	7926	9104	6934	5810.33	3633	7988	2.164	1.114	2.98657906587436e-25	1.16238e-23	0.00785606768035472	0.00846834269577033	0.00831192914681678	0.00831192914681678
uc008mqi.2	41175	35828	31792	86486	96102	59123	58417.5	36265	80570	2.165	1.114	5.36748355167831e-22	1.49972e-20	0.0172046963988535	0.00763261806908977	0.00991432017395355	0.00991432017395355
uc007bkb.1	109995	97841	114426	212878	243125	247697	170993.67	107421	234567	2.163	1.113	7.04262869043245e-28	3.49826e-26	0.0138829089825076	0.00757184859962973	0.0076289147323594	0.0076289147323594
uc008rdm.2	80	129	104	254	250	212	171.87	104	239	2.161	1.112	1.21196959241446e-06	5.51277e-06	0.0244065211719627	0.0389144400977363	0.0361430508409475	0.0361430508409475
uc008pgq.2	887	796	778	2045	2253	1270	1338.01	820	1856	2.162	1.112	4.28012046067245e-13	4.4415e-12	0.0371658241274981	0.0115702821128189	0.0170542931084781	0.0170542931084781
uc008pgr.2	887	796	777	2045	2253	1270	1337.91	820	1856	2.162	1.112	4.06231407435453e-13	4.23274e-12	0.0370483468751687	0.0115706019803757	0.0170311966815799	0.0170311966815799
uc008pgp.2	890	798	779	2048	2256	1274	1340.75	822	1859	2.161	1.112	3.74223335729321e-13	3.92146e-12	0.0366444867299641	0.0115620631892898	0.0169443629993801	0.0169443629993801
uc012cpr.1	890	798	779	2048	2256	1274	1340.75	822	1859	2.161	1.112	3.74223335729321e-13	3.92146e-12	0.0366444867299641	0.0115620631892898	0.0169443629993801	0.0169443629993801
uc009ptl.1	1378	1268	1248	2845	3076	2602	2069.55	1298	2841	2.162	1.112	7.18922450496386e-24	2.49186e-22	0.00345946917950063	0.0101457906648641	0.00845026125120603	0.00845026125120603
uc009mop.1	3905	3842	3426	8555	8766	7077	5928.47	3724	8133	2.16	1.111	9.46673119809965e-32	6.47063e-30	0.00110158572381751	0.00844984971284269	0.00640292698003243	0.00640292698003243
uc009omg.1	2251	2086	2132	4637	5300	4229	3439.11	2156	4722	2.157	1.109	4.2319451430536e-23	1.33334e-21	0.00852322574074809	0.00910820357346835	0.00896202178359878	0.00896202178359878
uc007bju.1	518076	479706	548722	1026625	1165334	1173942	818734.51	515501	1121967	2.157	1.109	2.89467424963338e-30	1.75709e-28	0.0101740090443498	0.00754690034479096	0.00693396863205929	0.00693396863205929
uc008zah.2	271	285	349	671	707	625	484.47	302	668	2.156	1.108	1.24079489998936e-11	1.09578e-10	0.0158520392829572	0.0186704277155701	0.0180372453296429	0.0180372453296429
uc008hzu.2	482	545	736	1085	1694	1159	950.18	588	1313	2.156	1.108	1.56852669381744e-10	1.22382e-09	0.0553041160266504	0.0132151636031408	0.0219344067453715	0.0219344067453715
uc007jkh.1	1611	1554	1829	3792	4310	2973	2678.2	1665	3692	2.156	1.108	1.63222713207156e-14	2.05962e-13	0.0364199669388116	0.00955366182365138	0.0153298359439566	0.0153298359439566
uc008sqe.2	37903	34759	35893	77081	92721	68567	57820.73	36185	79456	2.156	1.108	1.63915679599736e-22	4.83734e-21	0.0383876706571489	0.00763357073912434	0.00955351590191175	0.00955351590191175
uc009tlk.1	129	152	173	352	414	272	248.6	151	346	2.154	1.107	2.89723014091021e-07	1.44603e-06	0.0461535442051991	0.0292301082400468	0.0328522877109587	0.0328522877109587
uc008jds.3	898	879	1280	2230	1806	2623	1619.38	1019	2220	2.153	1.107	4.38205357250671e-21	1.13344e-19	0.00515427711018833	0.0108700839140425	0.00948104447565957	0.00948104447565957
uc012aji.1	1077	956	1098	2316	2488	2061	1666.28	1044	2288	2.155	1.107	2.08247057230419e-18	4.00304e-17	0.0127791230830495	0.0107763618846761	0.0112497350860847	0.0112497350860847
uc012amn.1	5335	4063	5509	10175	12247	10151	7913.36	4969	10858	2.153	1.107	1.32209098164931e-15	1.90826e-14	0.0461165257298896	0.00822171317586327	0.0143131572013207	0.0143131572013207
uc007bjv.1	510030	472113	540346	1009578	1145775	1154480	805387.08	507496	1103278	2.155	1.107	3.59234987942565e-30	2.17262e-28	0.0101493219058054	0.00754700949180792	0.00693647567259192	0.00693647567259192
uc007bjw.1	512598	474340	542806	1014540	1151270	1159885	809239.75	509915	1108565	2.155	1.107	3.65758764658943e-30	2.20401e-28	0.0101506611573605	0.00754697761743768	0.00693891207630153	0.00693891207630153
uc008hzt.2	458	503	694	1024	1601	1077	892.92	552	1234	2.153	1.106	5.60566394943174e-10	4.06414e-09	0.0614791842878356	0.0135791125072682	0.0233926962881311	0.0233926962881311
uc008zze.2	14507	16346	14772	33202	36163	29795	24130.95	15208	33053	2.153	1.106	2.50809061050888e-33	1.96153e-31	0.00209488027690508	0.00776376811046934	0.00616827976055887	0.00616827976055887
uc012eeq.1	14507	16346	14772	33202	36163	29795	24130.95	15208	33053	2.153	1.106	2.50809061050888e-33	1.96153e-31	0.00209488027690508	0.00776376811046934	0.00616827976055887	0.00616827976055887
uc008xgt.1	18069	18884	17414	42540	45652	31433	28998.69	18122	39875	2.152	1.106	1.3574542444354e-23	4.57304e-22	0.0129250718165543	0.00772625898539974	0.00900962731373654	0.00900962731373654
uc012bnw.1	458	503	694	1024	1601	1075	892.47	552	1233	2.151	1.105	6.10526355730214e-10	4.40319e-09	0.0617667071951755	0.0135821605822207	0.0234491226995022	0.0234491226995022
uc007qem.1	1917	1813	1167	3633	4081	2826	2572.75	1632	3513	2.151	1.105	1.85552478785015e-22	5.43225e-21	0.00736765701216794	0.00963618700800184	0.00907315752567361	0.00907315752567361
uc007bjx.1	486023	450154	515131	960342	1091335	1098231	766869.25	483769	1049969	2.151	1.105	5.35487737705561e-30	3.18043e-28	0.0102347937960165	0.00754734576934351	0.00694896521380374	0.00694896521380374
uc007led.1	1681	1583	1585	3369	3644	3509	2561.78	1616	3507	2.149	1.104	6.45710699785824e-26	2.69715e-24	0.00193040897959139	0.00964515951522776	0.00765448457716464	0.00765448457716464
uc009rox.1	3717	3426	4124	7384	7577	9549	5963	3756	8170	2.149	1.104	3.88888995117725e-29	2.13e-27	0.00287854630425513	0.0084445826874189	0.00694470226146243	0.00694470226146243
uc007bjy.1	500641	462546	530345	987703	1121274	1130427	788822.66	497844	1079801	2.15	1.104	7.00494528326699e-30	4.12344e-28	0.0102646211146519	0.00754715008173544	0.00696660465015544	0.00696660465015544
uc007bjz.1	503208	464773	532805	992665	1126769	1135832	792675.33	500262	1085089	2.15	1.104	7.10855111679987e-30	4.177e-28	0.0102654219600311	0.00754711685797713	0.00696892890205705	0.00696892890205705
uc008dqd.1	47	78	76	156	164	150	111.82	67	157	2.148	1.103	3.16884643842178e-05	0.000113676	1e-08	0.0557598959275398	0.0501981405770547	0.0501981405770547
uc009roy.1	3713	3423	4123	7379	7568	9529	5955.94	3753	8159	2.148	1.103	3.44333834602576e-29	1.89854e-27	0.00279120780170906	0.00844565494410356	0.00691995398362533	0.00691995398362533
uc007caw.1	104	91	87	238	242	164	154.14	94	215	2.147	1.102	1.41187247255664e-06	6.35304e-06	0.00881557709992027	0.0425229637313133	0.0351675972365237	0.0351675972365237
uc007sgy.1	318	264	360	704	743	631	503.23	314	693	2.146	1.102	9.10795414721921e-11	7.36518e-10	0.0271387430694195	0.0182552969788004	0.0199157757005178	0.0199157757005178
uc008jdt.3	898	872	1275	2205	1793	2609	1608.8	1015	2202	2.146	1.102	3.52558662507127e-21	9.22004e-20	0.00449959784505127	0.0108919653032423	0.00932825826203599	0.00932825826203599
uc009roz.1	3713	3421	4120	7373	7555	9523	5950.83	3751	8150	2.147	1.102	4.08800610341218e-29	2.23167e-27	0.0028196210156904	0.00844643215494965	0.00692873633374542	0.00692873633374542
uc007bkd.1	40363	42564	51075	86907	101709	100828	70574.3	44667	96481	2.147	1.102	1.78676471003832e-30	1.10486e-28	0.006928519694194	0.00761671827010967	0.00678098940716949	0.00678098940716949
uc007bka.1	476634	440587	505130	938467	1066834	1074178	750304.83	474117	1026493	2.146	1.102	1.08504125029835e-29	6.30849e-28	0.010358315619504	0.00754750100060223	0.00698088672726374	0.00698088672726374
uc009aux.1	52	43	86	145	117	159	100.31	60	140	2.146	1.101	5.41559199292274e-05	0.000185522	1e-08	0.0612945636921385	0.0531314701849188	0.0531314701849188
uc012caz.1	132	115	312	367	410	435	295.22	186	404	2.145	1.101	3.41779558406525e-06	1.44921e-05	0.108052035553819	0.0258049606312229	0.0424777333256629	0.0424777333256629
uc008chh.1	1062	1177	1411	2541	2918	2481	1931.32	1217	2647	2.145	1.101	1.9659117495814e-17	3.38731e-16	0.0198602224162723	0.0103322674933362	0.0119626766285534	0.0119626766285534
uc008chg.1	2257	2311	2665	5062	5759	4893	3824.28	2411	5238	2.145	1.101	1.85521701695372e-21	4.97361e-20	0.0117556026316958	0.00895029124599737	0.0096383658326742	0.0096383658326742
uc008pgs.2	624	594	528	1438	1620	872	945.86	582	1310	2.144	1.1	1.38650187112911e-12	1.3692e-11	0.0310597804965465	0.0132410798097267	0.017128752408332	0.017128752408332
uc009rpa.1	3703	3413	4111	7351	7538	9470	5931.1	3742	8120	2.144	1.1	4.08721903808348e-29	2.23167e-27	0.0027290943946026	0.00844944525831386	0.0069049802045945	0.0069049802045945
uc007hjy.1	2254	1897	2396	3760	6505	4426	3539.69	2182	4897	2.142	1.099	5.39083385752135e-11	4.47303e-10	0.0725484985614272	0.00906365256775148	0.0213201617770978	0.0213201617770978
uc007uoc.2	18989	18312	22098	44009	38470	45599	31245.87	19800	42693	2.141	1.099	2.02997379998862e-33	1.60276e-31	0.00190670220715401	0.0077128859878235	0.00607209428640619	0.00607209428640619
uc008jee.2	161	120	66	351	332	113	190.4	116	265	2.139	1.097	6.28484977187769e-07	2.97447e-06	0.020480163405862	0.0358601972472283	0.0327044754733001	0.0327044754733001
uc007ctd.1	198	211	326	486	469	653	390.64	245	536	2.139	1.097	1.99858628838785e-11	1.73536e-10	1e-08	0.0213435435608693	0.0173332273129426	0.0173332273129426
uc009deh.1	2993	2714	1948	5935	6518	4115	4037	2552	5523	2.139	1.097	6.29192864375831e-26	2.63814e-24	0.00443858632729825	0.00887599605283188	0.00771953122113431	0.00771953122113431
uc012ari.1	439	708	627	1231	1404	1199	934.89	591	1278	2.137	1.096	4.90918806764957e-14	5.77135e-13	0.0198953940242789	0.013307993654521	0.0147160734591597	0.0147160734591597
uc009rfx.1	6846	5679	7833	14787	13930	14919	10665.69	6786	14545	2.137	1.096	1.32091985675924e-25	5.37499e-24	0.00786692013758481	0.00804587474178597	0.00800040394072459	0.00800040394072459
uc008amw.2	192	104	124	415	317	211	227	140	314	2.136	1.095	3.84482458364223e-07	1.88269e-06	0.0361185945848689	0.0312946554610034	0.0322831864164727	0.0322831864164727
uc009mmg.1	1874	1929	1775	4161	4543	3419	2950.3	1859	4041	2.137	1.095	4.0271118855611e-24	1.43099e-22	0.00502996529587319	0.00936797587674658	0.00824932007711932	0.00824932007711932
uc007hjz.1	1983	1649	2103	3268	5737	3860	3099.96	1912	4288	2.137	1.095	1.64454399662697e-10	1.27891e-09	0.0775198557529941	0.00927973918130552	0.0223476576431901	0.0223476576431901
uc009rfw.1	6842	5678	7820	14768	13907	14902	10652.91	6780	14526	2.136	1.095	1.16123595503782e-25	4.75446e-24	0.00774742222112258	0.00804648119441622	0.00796882579950784	0.00796882579950784
uc012gzh.1	6850	5684	7836	14792	13934	14926	10670.68	6790	14551	2.137	1.095	1.28693790708686e-25	5.24316e-24	0.00783416000439311	0.00804563814593329	0.00799071051136939	0.00799071051136939
uc008fzj.1	1066	967	874	2309	2076	1885	1529.47	969	2090	2.134	1.094	1.12347121115359e-23	3.83557e-22	1e-08	0.0110658189792901	0.00802080903371813	0.00802080903371813
uc007jih.2	2634	2119	3061	5299	5412	6032	4092.76	2605	5581	2.135	1.094	2.81009804921952e-22	8.11622e-21	0.00996237608257084	0.00885779970220094	0.00912847917690648	0.00912847917690648
uc009mku.1	44	35	55	127	96	98	75.86	45	107	2.132	1.092	0.00028157040694606	0.000834445	1e-08	0.0786178833075186	0.0679675708330487	0.0679675708330487
uc009rfy.1	5827	4902	6689	12776	11801	12678	9112.12	5806	12418	2.131	1.092	9.50935481702865e-26	3.91279e-24	0.00713154631507737	0.00813207030377717	0.00787222694303834	0.00787222694303834
uc007uod.2	20516	19541	23774	47168	40858	49024	33480.14	21277	45683	2.132	1.092	1.95770613603855e-33	1.55311e-31	0.00170777893292684	0.00770136958007908	0.00600102014081736	0.00600102014081736
uc009ilf.2	76	105	117	246	271	171	164.15	99	229	2.131	1.091	1.67885026577105e-05	6.30846e-05	0.0744736537257348	0.0403895573450006	0.0474900486761619	0.0474900486761619
uc008qpb.1	1692	1731	1631	4123	4108	2840	2687.46	1685	3690	2.131	1.091	2.94522028617917e-18	5.57083e-17	0.0169629852780281	0.00954672471847559	0.011287629157815	0.011287629157815
uc008ckj.1	76	108	112	210	248	210	160.63	99	223	2.129	1.09	1.80774348970837e-06	7.98342e-06	1e-08	0.0411094644221665	0.0353694827941745	0.0353694827941745
uc008iud.1	715	601	971	1625	1698	1595	1200.71	762	1639	2.129	1.09	1.66646513386337e-12	1.63251e-11	0.0358950950111396	0.0120311023658194	0.0171816711027291	0.0171816711027291
uc008uwq.1	1211	1315	1720	3017	3399	2757	2236.43	1415	3058	2.129	1.09	4.35426135881106e-14	5.163e-13	0.0343479159289397	0.00995136261367609	0.0152488951465649	0.0152488951465649
uc009elx.1	1372	1295	1216	2720	2613	3027	2040.54	1294	2787	2.128	1.09	9.58368513411321e-21	2.37845e-19	0.00757309939952493	0.0101828289271662	0.00953292935863706	0.00953292935863706
uc009esg.1	2396	1831	1857	4511	5018	3631	3207.26	2028	4387	2.128	1.09	1.38208220029128e-17	2.42044e-16	0.0206581330399631	0.00922154534036216	0.0118329595432826	0.0118329595432826
uc007yid.1	4779	4589	4149	10134	10916	8148	7119.19	4506	9733	2.129	1.09	2.09364714699789e-27	9.8244e-26	0.00450165051427353	0.00829772551302606	0.0072873779691121	0.0072873779691121
uc012app.1	113	147	178	309	366	301	235.61	146	325	2.128	1.089	1.75592135482082e-07	9.11492e-07	0.0272604451862937	0.0304265313728185	0.0297529164351606	0.0297529164351606
uc007wjg.1	321	266	278	574	779	556	462.3	288	636	2.128	1.089	6.09426375978504e-10	4.39622e-09	0.0299035484645539	0.0192040153469323	0.0214741813597336	0.0214741813597336
uc007qeo.1	2402	2377	1495	4601	5180	3563	3269.75	2091	4448	2.127	1.089	7.01524149520062e-24	2.43524e-22	0.00560930726054879	0.00918941414888618	0.00827675411032399	0.00827675411032399
uc007bkc.1	50871	51476	61930	105684	123727	122423	86018.6	54759	117278	2.127	1.089	3.65127252825051e-29	2.00317e-27	0.00867609606031792	0.00760300025449068	0.00693529824822269	0.00693529824822269
uc008hzv.1	332	407	528	771	1198	822	676.47	422	930	2.124	1.087	9.08244489202777e-10	6.40105e-09	0.0492872960210169	0.0155112698893117	0.0226686683932657	0.0226686683932657
uc009kov.1	887	849	964	2111	2267	1547	1437.27	900	1975	2.124	1.087	4.50705433301549e-13	4.66236e-12	0.0343915240399499	0.0112919860904475	0.0163050454140474	0.0163050454140474
uc007esj.1	972	909	824	1980	2242	1628	1425.69	902	1950	2.122	1.086	3.587600110317e-19	7.51171e-18	0.00645774553013176	0.0113224552277689	0.0101358692320445	0.0101358692320445
uc009omh.1	3572	3461	3385	7296	8468	6671	5475.55	3473	7478	2.123	1.086	7.00840027026001e-25	2.68242e-23	0.00649380638968172	0.00852508386427525	0.00800161424417112	0.00800161424417112
uc007qje.1	6209	5745	5068	12625	13367	10503	8919.44	5674	12165	2.123	1.086	6.90550452013803e-30	4.07216e-28	0.00251655870579241	0.0081448535284993	0.00660191837894526	0.00660191837894526
uc007ctq.2	8388	7868	7306	16846	18840	14919	12361.01	7854	16868	2.123	1.086	3.11498540363199e-28	1.57569e-26	0.00459430068767412	0.00797653682224296	0.00707061265308878	0.00707061265308878
uc007qip.2	88	80	125	193	192	270	158.15	98	218	2.122	1.085	8.37868741077919e-07	3.9029e-06	1e-08	0.0416348862499029	0.0316968325089575	0.0316968325089575
uc008qpi.1	197	237	144	444	510	306	306.28	193	420	2.121	1.085	2.6987051526971e-10	2.03832e-09	1e-08	0.0251457162394981	0.0188685838642558	0.0188685838642558
uc007wjh.1	321	266	278	570	776	556	461.2	288	634	2.121	1.085	7.33491701795133e-10	5.23073e-09	0.0299011717163294	0.0192317946505072	0.0214950792557593	0.0214950792557593
uc008gra.2	599	551	626	1295	834	1898	966.8	592	1342	2.121	1.085	4.48447423356129e-10	3.29386e-09	0.0572397206346093	0.013117642360511	0.0221485448011478	0.0221485448011478
uc007xbg.2	8372	8934	10842	20418	21959	18064	14764.64	9383	20147	2.122	1.085	4.1619522488773e-18	7.70485e-17	0.0336487505038071	0.00790552144090515	0.0116319719176387	0.0116319719176387
uc009fvq.1	1624	1507	1944	3862	3681	3354	2661.98	1692	3632	2.12	1.084	1.26713805359817e-17	2.22502e-16	0.0213498809384477	0.0095659333599783	0.0115949678134466	0.0115949678134466
uc007jfp.1	2029	2049	2008	4649	4929	3589	3208.84	2029	4389	2.118	1.083	4.16220302211753e-20	9.72415e-19	0.0123131947859032	0.00922071920298856	0.00997256191848534	0.00997256191848534
uc012hmm.1	3431	3787	2595	7358	8731	5104	5167.75	3271	7064	2.118	1.083	1.49401709013731e-27	7.22589e-26	0.00297284602502135	0.0085837366918175	0.00707299798370949	0.00707299798370949
uc007rvr.1	4929	5782	5540	10682	12720	11308	8493.43	5417	11570	2.119	1.083	3.96749340499783e-32	2.83483e-30	0.000702832038399518	0.00817517598351742	0.0060503100881406	0.0060503100881406
uc007llb.2	19551	18133	22805	44032	46499	39068	31681.43	20163	43200	2.118	1.083	2.39587450970873e-19	5.11088e-18	0.02911125893454	0.00771051349100435	0.0107766837977853	0.0107766837977853
uc011yfa.1	19551	18133	22804	44030	46499	39067	31680.88	20163	43199	2.118	1.083	2.39615983891289e-19	5.11088e-18	0.0291112668044373	0.00771051642006938	0.0107763927093749	0.0107763927093749
uc009tus.2	3431	3787	2595	7356	8730	5104	5167.29	3271	7063	2.118	1.082	1.50455246514639e-27	7.26622e-26	0.00296767093833531	0.00858382981394189	0.00707156079877936	0.00707156079877936
uc007lmp.1	4445	4393	4839	10033	10647	8680	7173.01	4559	9787	2.116	1.082	7.69784308592092e-22	2.11864e-20	0.0121767932227256	0.00829204164041836	0.00925040820685193	0.00925040820685193
uc007uob.2	20395	19461	23823	46956	40401	48407	33240.56	21226	45255	2.117	1.082	4.06025322574691e-32	2.89486e-30	0.00218507464980543	0.0077025303748047	0.00615016344494874	0.00615016344494874
uc009tuu.2	446	595	386	1056	1238	781	750.33	476	1025	2.116	1.081	4.64285924813918e-16	6.98795e-15	0.00209563726250532	0.0147267295787268	0.0117037419692768	0.0117037419692768
uc007lec.1	3432	3302	3354	7013	7616	6918	5272.46	3363	7182	2.116	1.081	1.56488600400593e-28	8.10165e-27	0.00201769505154532	0.00856301625349859	0.00678890149151338	0.00678890149151338
uc007uni.1	4042	3873	4579	8894	9491	8330	6534.8	4165	8905	2.116	1.081	3.5197506481237e-22	1.00121e-20	0.0148445607926068	0.00836545799478925	0.00906466283398247	0.00906466283398247
uc007lmo.1	4444	4393	4836	10029	10641	8676	7169.68	4558	9782	2.116	1.081	7.4366763637446e-22	2.05678e-20	0.0121274959418156	0.00829239106394557	0.00923893041432356	0.00923893041432356
uc007lmq.1	4445	4393	4839	10032	10646	8679	7172.4	4559	9786	2.116	1.081	7.80772243767773e-22	2.14709e-20	0.0121755556865466	0.00829210611197592	0.00925016226226224	0.00925016226226224
uc008fzk.1	1079	983	895	2327	2085	1909	1546.31	986	2107	2.114	1.08	3.25714982206819e-23	1.04412e-21	1e-08	0.011027429911688	0.00799880907396302	0.00799880907396302
uc007aws.1	12584	13085	20430	29744	31675	35270	23798.11	15366	32230	2.114	1.08	2.29398561996571e-20	5.48732e-19	0.0175942255815081	0.00776689330470225	0.0101005880641702	0.0101005880641702
uc009ifk.1	704	668	617	1457	1542	1268	1042.71	663	1422	2.112	1.079	6.20878922914508e-19	1.27261e-17	0.00114928886603088	0.0127116083645386	0.00983810202425563	0.00983810202425563
uc009elu.1	1512	1602	1416	2980	3162	3547	2369.75	1510	3230	2.112	1.079	2.47107881599922e-20	5.89814e-19	0.00907721791455488	0.00981572794506702	0.00963226168844764	0.00963226168844764
uc009iye.1	3164	2960	3318	6897	7900	5621	4976.63	3147	6806	2.113	1.079	9.26490890043253e-17	1.49295e-15	0.0253483916819231	0.00862380964790942	0.0123932886817884	0.0123932886817884
uc009elv.1	4251	4166	3754	8231	8410	9325	6356.36	4057	8655	2.112	1.079	1.98179053128525e-23	6.54961e-22	0.00871724015596947	0.00838862229871111	0.00847261226256838	0.00847261226256838
uc008qpd.1	1536	1544	1436	3657	3654	2493	2386.73	1505	3268	2.111	1.078	7.04881985855591e-18	1.26733e-16	0.0157624040414111	0.00979953866363805	0.0112073589058277	0.0112073589058277
uc007yzf.2	3799	3260	3836	8176	7566	7431	5678.07	3632	7724	2.11	1.078	1.05836503557136e-26	4.73787e-25	0.00372226491807809	0.00848995868282852	0.00727683455011183	0.00727683455011183
uc007jvy.1	23585	23277	26934	54265	54368	48613	38507.29	24599	52415	2.111	1.078	4.47572286089627e-24	1.58021e-22	0.0145882796810592	0.00768034374296439	0.0083652471692813	0.0083652471692813
uc007mnw.2	175	205	226	460	480	389	322.51	202	443	2.108	1.076	7.76851114463956e-09	4.85268e-08	0.0208096920642271	0.0242595897374003	0.0235062039063792	0.0235062039063792
uc008qpc.1	1605	1597	1490	3775	3806	2589	2477.08	1564	3390	2.108	1.076	5.19468792386849e-18	9.47358e-17	0.0155104874996387	0.00971712908897137	0.0110884756697227	0.0110884756697227
uc008qit.2	2109	2238	2180	4720	4500	4665	3402.24	2176	4628	2.109	1.076	3.33411937320317e-27	1.53835e-25	0.00102824250431257	0.00912519536104656	0.00696414346681581	0.00696414346681581
uc009elw.1	2824	2818	2490	5417	5689	6214	4241.97	2711	5773	2.108	1.076	6.00633229012922e-22	1.66976e-20	0.00946129151165408	0.00881145807765655	0.00897524635921178	0.00897524635921178
uc008qko.2	11399	10659	7533	22722	23536	16405	15375.61	9864	20888	2.108	1.076	6.19166807930801e-32	4.34889e-30	0.00145507300627827	0.00789100938619725	0.00607438642311797	0.00607438642311797
uc008qkp.2	11399	10658	7533	22721	23536	16404	15375.12	9863	20887	2.108	1.076	6.24540306307348e-32	4.37734e-30	0.00145767549994244	0.00789102058332049	0.00607523795711497	0.00607523795711497
uc012ctu.1	11399	10659	7533	22722	23536	16405	15375.61	9864	20888	2.108	1.076	6.19166807930801e-32	4.34889e-30	0.00145507300627827	0.00789100938619725	0.00607438642311797	0.00607438642311797
uc007jvx.2	23487	23184	26831	53964	54116	48320	38316.92	24501	52133	2.108	1.076	6.33216583014839e-24	2.20506e-22	0.0147521835623216	0.0076810394216186	0.00839026859559017	0.00839026859559017
uc008hwu.2	99	164	120	293	385	190	208.73	128	289	2.107	1.075	1.61774459726683e-06	7.19621e-06	0.0426602613994575	0.0333733649951296	0.0352913342506152	0.0352913342506152
uc008ayh.1	1227	1276	1503	2870	3086	2611	2095.39	1335	2856	2.107	1.075	2.78779183967391e-17	4.7102e-16	0.0160772245653461	0.0101136534612101	0.0115220579671973	0.0115220579671973
uc007unj.1	1646	1382	1652	3378	3465	3126	2441.46	1560	3323	2.107	1.075	5.9525395119814e-20	1.35621e-18	0.0107245302114807	0.00974889214946457	0.00979181311058413	0.00979181311058413
uc009rul.2	895	953	826	1954	2101	1658	1397.84	891	1904	2.105	1.074	2.35909608768712e-21	6.26353e-20	0.000795393725965181	0.0113977969971923	0.00865517322752276	0.00865517322752276
uc008nlh.2	910	1010	698	2031	2419	1262	1388.43	873	1904	2.106	1.074	1.84291549810369e-17	3.187e-16	0.00993084949339329	0.0114239424767781	0.0110681567857288	0.0110681567857288
uc007gdv.2	1756	1527	1801	3540	3926	3380	2655.1	1695	3615	2.105	1.074	5.711972359537e-19	1.17515e-17	0.0130747802927742	0.00957117616024217	0.0104089002314954	0.0104089002314954
uc007gdw.2	1756	1527	1802	3540	3926	3380	2655.21	1695	3615	2.105	1.074	5.8979616450564e-19	1.21115e-17	0.0130975281459462	0.00957109493781793	0.010414167533562	0.010414167533562
uc008dcx.2	184	173	321	437	388	630	355.48	226	485	2.103	1.073	1.65064836972445e-10	1.28286e-09	0.00278504225174781	0.0227088554536912	0.018129443737369	0.018129443737369
uc012hbk.1	895	953	826	1954	2098	1657	1397.16	891	1903	2.104	1.073	2.55169565880139e-21	6.75322e-20	0.000786073338665598	0.0113996808315188	0.00865391692079544	0.00865391692079544
uc009fvr.1	1651	1536	1981	3923	3708	3379	2696.43	1723	3670	2.104	1.073	3.42201700603354e-17	5.72042e-16	0.0222349202355851	0.00954004766585067	0.0116817773258489	0.0116817773258489
uc008dcy.2	181	169	319	434	385	615	350.39	223	478	2.103	1.072	3.00249606879374e-10	2.25593e-09	0.00364668560564053	0.0229294240891056	0.018752638595671	0.018752638595671
uc007yze.2	5100	4485	5315	11052	10440	10076	7744.79	4967	10523	2.102	1.072	4.91861068679178e-26	2.09958e-24	0.00550023039082655	0.00823654358491036	0.00746071021804827	0.00746071021804827
uc009lud.1	7052	6117	8855	15713	15894	14899	11421.47	7341	15502	2.102	1.072	1.13890924087624e-17	2.00732e-16	0.0200755921942993	0.00801242102239722	0.0116251202269696	0.0116251202269696
uc007vkg.1	107	108	126	235	263	253	182.19	114	250	2.101	1.071	3.5336385307432e-07	1.73829e-06	1e-08	0.037136128037445	0.0289786776898806	0.0289786776898806
uc008aww.1	466	335	456	869	953	868	657.93	419	897	2.102	1.071	2.38610019586258e-11	2.05138e-10	0.0257844193282521	0.0157359307943636	0.0178879770603524	0.0178879770603524
uc012ghn.1	5718	5208	4591	11515	12022	9385	8073.07	5172	10974	2.101	1.071	1.01145180670278e-28	5.30283e-27	0.00263842476760296	0.008208232689608	0.00668777411454448	0.00668777411454448
uc008nli.2	915	1019	703	2042	2426	1264	1394.91	879	1911	2.098	1.069	2.55375147246211e-17	4.33692e-16	0.009983052069476	0.0114059019838856	0.0110669785798813	0.0110669785798813
uc012gpi.1	11080	10823	10262	22280	25939	20158	16757.12	10722	22792	2.098	1.069	1.30998302853497e-26	5.81703e-25	0.0058199349817049	0.00786209702986762	0.00732140617942205	0.00732140617942205
uc009omi.1	11374	11114	10522	22874	26584	20702	17195.12	11003	23387	2.097	1.069	8.50967759828271e-27	3.84062e-25	0.00564127186829473	0.00785390046324159	0.00726653785086732	0.00726653785086732
uc009omj.1	11374	11114	10522	22874	26584	20702	17195.12	11003	23387	2.097	1.069	8.50967759828271e-27	3.84062e-25	0.00564127186829473	0.00785390046324159	0.00726653785086732	0.00726653785086732
uc008uvr.1	255	218	345	606	568	577	428.37	273	584	2.095	1.067	1.32185310542138e-09	9.11032e-09	0.025060694354127	0.0201280302689833	0.0212092894257329	0.0212092894257329
uc009jws.1	825	813	916	1796	1963	1681	1332.52	851	1813	2.095	1.067	2.32324096041328e-17	3.96377e-16	0.00894519821103639	0.0115868876353738	0.0109470599907461	0.0109470599907461
uc008mtd.2	287	229	224	648	660	340	397.92	247	549	2.094	1.066	3.99189534474594e-08	2.25166e-07	0.0483687693024507	0.0210910125292394	0.0268051312822842	0.0268051312822842
uc012edt.1	323	302	217	540	710	546	439.66	281	599	2.093	1.066	4.81629216148942e-10	3.51883e-09	0.020474195295219	0.0198046654432857	0.019949312411834	0.019949312411834
uc009kpz.2	849	796	751	1739	1863	1490	1247.78	799	1697	2.093	1.066	4.46600232024352e-19	9.28042e-18	0.00300253570255275	0.0118617029034675	0.00966306042961023	0.00966306042961023
uc007ehi.2	4913	4446	3857	10054	10862	7280	6901.93	4405	9399	2.093	1.066	3.20967164125713e-23	1.0319e-21	0.00849650813146572	0.00832156731167676	0.00836620574585516	0.00836620574585516
uc009fod.2	162	184	80	289	353	261	221.55	142	301	2.092	1.065	1.95873510647941e-06	8.61229e-06	1e-08	0.0318783507275034	0.0355537273095703	0.0355537273095703
uc009jwr.1	822	813	909	1786	1956	1668	1325.87	848	1803	2.092	1.065	2.40431538342429e-17	4.09154e-16	0.00869713821162067	0.0116071815605846	0.0109013035029737	0.0109013035029737
uc008pwj.2	1896	1886	1673	4111	4476	3075	2852.75	1818	3887	2.092	1.065	4.58442421046541e-21	1.17933e-19	0.00803019152913433	0.00943047339318516	0.00907907847073063	0.00907907847073063
uc007qen.1	578	629	384	1169	1301	877	822.91	530	1116	2.091	1.064	1.06387419729999e-16	1.70684e-15	0.000920401559300285	0.0140928211989793	0.0108599735868481	0.0108599735868481
uc007shb.1	814	743	984	1849	1935	1627	1325.38	847	1804	2.091	1.064	1.66036009706244e-13	1.81821e-12	0.0262011295851727	0.0116086939079994	0.0148682462694889	0.0148682462694889
uc008ayi.1	1139	1157	1382	2599	2785	2415	1912.84	1226	2600	2.091	1.064	3.33308937450647e-17	5.5774e-16	0.0142190314231984	0.0103592323117976	0.0112781223924826	0.0112781223924826
uc008pwh.2	1895	1886	1673	4106	4470	3071	2850.1	1818	3882	2.09	1.064	5.17184867815432e-21	1.32018e-19	0.00803036786656062	0.00943222934046903	0.00908043564208343	0.00908043564208343
uc008pwi.2	1896	1887	1674	4114	4472	3072	2852.56	1819	3886	2.091	1.064	5.27681260607478e-21	1.34593e-19	0.00806787109045163	0.00943059894869764	0.00908882228468493	0.00908882228468493
uc012csb.1	1896	1888	1674	4114	4472	3075	2853.32	1819	3887	2.091	1.064	4.85551717484206e-21	1.24616e-19	0.00799690413562047	0.00943009379274007	0.00907023410043858	0.00907023410043858
uc007kbv.1	238	225	275	562	634	422	392.71	246	539	2.089	1.063	3.78709122071386e-08	2.14428e-07	0.0455899204475079	0.0212709325349984	0.026471362536638	0.026471362536638
uc007jfr.1	2826	2732	2623	6089	6541	4786	4266.02	2727	5805	2.09	1.063	1.0817726682232e-21	2.94788e-20	0.00910647814282262	0.0088042922529902	0.00888048153110308	0.00888048153110308
uc007jfq.1	2834	2746	2641	6118	6566	4813	4286.28	2740	5832	2.089	1.063	1.15442718828478e-21	3.14327e-20	0.00915692020028966	0.00879831694480127	0.00888875368269199	0.00888875368269199
uc007roh.1	52	56	48	121	152	86	85.88	52	120	2.088	1.062	0.000172054953078969	0.000532553	0.0121074935002545	0.0703290100710912	0.0576268918220966	0.0576268918220966
uc007kbx.1	271	286	326	676	763	492	468.86	294	644	2.088	1.062	1.16516122632434e-08	7.11441e-08	0.0452312183110997	0.0190407478494812	0.0246354039370428	0.0246354039370428
uc007kby.1	271	286	326	676	763	492	468.86	294	644	2.088	1.062	1.16516122632434e-08	7.11441e-08	0.0452312183110997	0.0190407478494812	0.0246354039370428	0.0246354039370428
uc012arh.1	698	954	899	1697	1998	1694	1323.35	850	1796	2.088	1.062	9.54381023576907e-18	1.69564e-16	0.00703669173855358	0.0116149417010587	0.0105353373578195	0.0105353373578195
uc007qhi.1	780	762	889	1732	1703	1704	1261.58	810	1713	2.088	1.062	1.04745177713816e-18	2.07994e-17	1e-08	0.0118144479408577	0.00982180869982108	0.00982180869982108
uc008npc.1	4140	4463	3200	9450	10297	5674	6203.99	3934	8474	2.088	1.062	1.51081311714585e-21	4.07341e-20	0.0108660424180206	0.00840945671488876	0.00901636639232444	0.00901636639232444
uc008npd.1	4141	4463	3200	9450	10298	5679	6205.2	3935	8476	2.088	1.062	1.34418396654769e-21	3.64793e-20	0.0107868492368525	0.00840928744328919	0.00899706315642564	0.00899706315642564
uc008xgs.1	48947	47509	42478	106398	112804	76804	72489.89	46311	98669	2.087	1.062	4.3773299080689e-24	1.5521e-22	0.00959639390135111	0.00761469925398975	0.00812072205325373	0.00812072205325373
uc008awc.1	68	70	119	173	154	239	137.09	86	189	2.087	1.061	6.6407151443133e-06	2.66936e-05	1e-08	0.046874235214261	0.0370637365972829	0.0370637365972829
uc009nsu.1	79	75	115	170	195	226	143.46	90	197	2.086	1.061	5.42803852569328e-06	2.22158e-05	1e-08	0.0451277739534845	0.0365291274556413	0.0365291274556413
uc008hzw.1	221	275	350	509	797	537	447.98	282	614	2.086	1.061	2.59225622637517e-08	1.50451e-07	0.0489432954991862	0.0195768018611037	0.0258562376671699	0.0258562376671699
uc009tff.1	1462	1239	1827	3174	3127	3192	2336.69	1509	3164	2.087	1.061	4.56446056020263e-17	7.5652e-16	0.016568300376994	0.00984791777734067	0.0114271438285135	0.0114271438285135
uc008oon.1	1463	1507	2463	3473	3714	4082	2783.58	1811	3756	2.087	1.061	9.33707581978146e-16	1.36195e-14	0.0234481845741573	0.0094774414769926	0.0126561079146085	0.0126561079146085
uc007ehh.1	4831	4385	3805	9883	10683	7134	6786.77	4340	9233	2.087	1.061	7.10129361014548e-23	2.18942e-21	0.008700321743827	0.00833482297752721	0.00842807146291122	0.00842807146291122
uc008cap.1	1919	2039	2318	4282	4881	4097	3255.87	2092	4420	2.086	1.06	2.12354638973453e-19	4.56473e-18	0.0122912149592241	0.00919644631203474	0.00995093339348189	0.00995093339348189
uc008caq.1	1919	2039	2318	4282	4881	4097	3255.87	2092	4420	2.086	1.06	2.12354638973453e-19	4.56473e-18	0.0122912149592241	0.00919644631203474	0.00995093339348189	0.00995093339348189
uc007rvs.2	13137	15126	14030	27713	32294	28815	21852.4	14098	29607	2.085	1.06	7.9119388219259e-34	6.55997e-32	0.000164541099428692	0.0077870676795466	0.00555558726756738	0.00555558726756738
uc008awv.1	8958	6719	9331	16088	20733	16255	13013.86	8336	17692	2.084	1.059	7.96615671924005e-13	8.04446e-12	0.0666870461651415	0.00795465346384949	0.0165307574548953	0.0165307574548953
uc008fsu.2	773	688	561	1582	1779	999	1063.74	674	1453	2.083	1.058	2.98802550253345e-14	3.6222e-13	0.0165897104006763	0.0126093580021283	0.0135130171547408	0.0135130171547408
uc012csa.1	1813	1792	1571	3888	4232	2890	2697.42	1725	3670	2.083	1.058	7.67542948065344e-21	1.92508e-19	0.00756238968215097	0.0095393157260695	0.00904287029012888	0.00904287029012888
uc007xvt.2	7539	7941	5529	15784	17173	11240	10867.68	7003	14732	2.082	1.058	7.01038565569978e-32	4.87222e-30	0.000393196058114001	0.00803647827831898	0.00584100663412173	0.00584100663412173
uc008chs.2	717	969	918	1727	2034	1720	1347.5	868	1827	2.08	1.057	9.50921292693098e-18	1.6904e-16	0.00684195103188411	0.0115419132564498	0.010425826317123	0.010425826317123
uc007roi.1	52	54	48	119	152	83	84.6	51	118	2.079	1.056	0.000232088497364007	0.00070053	0.0195753455326242	0.0712777522209759	0.0600401439388231	0.0600401439388231
uc007qnw.1	222	218	134	461	490	278	300.66	191	410	2.08	1.056	1.08648821013039e-09	7.57816e-09	1e-08	0.0254746698875192	0.0192563879695474	0.0192563879695474
uc007sgz.1	862	794	1032	1945	2034	1708	1395.88	896	1896	2.08	1.056	8.84255650083539e-14	1.00595e-12	0.0242672468118839	0.011403224103513	0.0143058556666363	0.0143058556666363
uc007sha.1	862	794	1032	1945	2034	1708	1395.88	896	1896	2.08	1.056	8.84255650083539e-14	1.00595e-12	0.0242672468118839	0.011403224103513	0.0143058556666363	0.0143058556666363
uc008pfj.2	3031	2451	6282	6554	5276	12500	6015.51	3921	8110	2.079	1.056	7.15711552065623e-29	3.81275e-27	0.00104356692444783	0.00843668874463885	0.00636105361604066	0.00636105361604066
uc007xvr.2	7521	7905	5506	15702	17108	11180	10820.48	6977	14663	2.079	1.056	1.00042913732957e-31	6.82396e-30	0.00042523989778151	0.00803864280044271	0.0058534192953305	0.0058534192953305
uc009tny.1	182678	166321	192759	364557	415336	358881	280088.58	180586	379591	2.08	1.056	1.05223824591244e-22	3.17321e-21	0.0173600269135362	0.00755956597734901	0.00859342118444537	0.00859342118444537
uc009tnz.1	182684	166335	192786	364585	415355	358914	280109.7	180602	379618	2.08	1.056	1.05206477604048e-22	3.17321e-21	0.0173544072490284	0.00755956452600784	0.00859305005511623	0.00859305005511623
uc009cxp.1	183	128	175	357	380	312	256.06	162	350	2.078	1.055	2.7317784466027e-07	1.37011e-06	0.0308449548028079	0.0285984633413993	0.0290670025635902	0.0290670025635902
uc007kbw.1	257	260	309	632	704	463	437.41	275	600	2.077	1.055	2.86759043742453e-08	1.6556e-07	0.0473265653899264	0.0198678776739204	0.0257234545676113	0.0257234545676113
uc008chj.2	537	540	652	1196	1359	1116	900	576	1224	2.077	1.055	3.81444037334231e-13	3.98576e-12	0.0184034296748634	0.0135315631661892	0.0146471864486259	0.0146471864486259
uc012ard.1	537	540	652	1196	1359	1116	900	576	1224	2.077	1.055	3.81444037334231e-13	3.98576e-12	0.0184034296748634	0.0135315631661892	0.0146471864486259	0.0146471864486259
uc012are.1	537	540	652	1196	1359	1116	900.15	576	1224	2.078	1.055	3.76972261276681e-13	3.94777e-12	0.0184204237276833	0.0135306145380134	0.0146502837667007	0.0146502837667007
uc009ilg.1	1966	1976	2118	4218	4468	4042	3131.12	2020	4243	2.078	1.055	7.96923295188179e-24	2.75484e-22	0.00350674095960879	0.00926243253270634	0.00774702345576737	0.00774702345576737
uc008pfh.2	3035	2460	6298	6562	5288	12520	6027.15	3931	8123	2.078	1.055	8.11348910204813e-29	4.30145e-27	0.00104205690629373	0.00843495741140706	0.00635918942996531	0.00635918942996531
uc007xvs.2	7463	7843	5445	15529	16966	11076	10720.33	6917	14524	2.078	1.055	1.08019282146586e-31	7.33777e-30	0.000397134042565872	0.00804329785521616	0.00584804220942645	0.00584804220942645
uc007xvu.2	7468	7851	5448	15530	16977	11077	10725.11	6922	14528	2.077	1.055	1.16913586864553e-31	7.90948e-30	0.000396992360972655	0.00804307399615597	0.00584780588982792	0.00584780588982792
uc012bfi.1	772	684	559	1573	1763	992	1056.92	672	1443	2.076	1.054	4.17462315518914e-14	4.96245e-13	0.0166275238829628	0.0126420773424568	0.0135466804792207	0.0135466804792207
uc008fsy.2	773	686	560	1576	1764	997	1059.3	673	1446	2.076	1.054	3.35314246260897e-14	4.03524e-13	0.0161558466904285	0.0126306158151896	0.0134324491775921	0.0134324491775921
uc008fut.1	2679	2890	2264	6427	7136	3534	4155.16	2611	5699	2.077	1.054	1.59448691557657e-14	2.01871e-13	0.0321490346048689	0.00883801273740381	0.0139153011139933	0.0139153011139933
uc008fuu.1	2679	2890	2264	6426	7136	3534	4154.88	2611	5699	2.076	1.054	1.59531538556543e-14	2.01898e-13	0.0321319365388753	0.00883810176760962	0.0139120343070511	0.0139120343070511
uc008pfi.2	3037	2455	6293	6557	5279	12505	6021.06	3928	8114	2.077	1.054	8.69935267309256e-29	4.58998e-27	0.0010366411893718	0.00843586263436042	0.00635812764150773	0.00635812764150773
uc012aeo.1	5806	5115	6121	12469	11808	11372	8781.82	5681	11883	2.076	1.054	6.78195552793608e-25	2.59978e-23	0.00615132233282829	0.00815432736287384	0.00759002577840101	0.00759002577840101
uc011yjn.1	996	967	953	2227	2351	1636	1521.62	972	2071	2.075	1.053	1.14401334443799e-15	1.6592e-14	0.0158087864533886	0.01108400983265	0.0121889987220028	0.0121889987220028
uc009luh.1	4781	4302	6163	10890	10920	10004	7843.33	5082	10605	2.075	1.053	3.71172375147256e-16	5.64817e-15	0.0248746731065815	0.00822779678245866	0.012368462067206	0.012368462067206
uc007yzc.2	5768	5061	6050	12350	11712	11225	8694.36	5626	11762	2.075	1.053	1.03336972015796e-24	3.84544e-23	0.0064578457013492	0.00816050367241217	0.0076362959638502	0.0076362959638502
uc008nrh.2	6299	6497	4199	12795	13645	8978	8735.52	5665	11806	2.074	1.053	3.05423625879579e-31	1.98898e-29	0.000224263982378398	0.0081575813115096	0.00588645250109604	0.00588645250109604
uc009nqy.1	258	248	554	688	622	877	541.43	353	729	2.074	1.052	9.4382647170221e-09	5.81771e-08	0.0508799384210041	0.0174993209359704	0.0239181664667783	0.0239181664667783
uc007nyf.1	580	621	773	1365	1357	1420	1019.1	658	1381	2.073	1.052	1.60878838383619e-15	2.30798e-14	1e-08	0.012831395056676	0.0118936107150022	0.0118936107150022
uc008fsv.2	773	687	560	1572	1767	995	1059	673	1445	2.073	1.052	4.12235424107145e-14	4.90384e-13	0.0163617934667309	0.0126320473817883	0.0134797709388833	0.0134797709388833
uc009llq.2	934	755	1328	2015	1997	2234	1543.72	1006	2082	2.073	1.052	7.16460334263538e-14	8.25276e-13	0.0248077960996154	0.0110332838616144	0.0141179186494696	0.0141179186494696
uc007nie.2	961	1098	732	2118	2348	1426	1447.19	930	1964	2.073	1.052	2.0770182988026e-20	4.98997e-19	0.0013859530841432	0.0112662703494121	0.0087499008916705	0.0087499008916705
uc007npw.1	6649	5880	6891	14019	14639	12120	10033.11	6473	13593	2.073	1.052	6.13252320537528e-20	1.39338e-18	0.014890567249584	0.00807774987925763	0.00972540484529808	0.00972540484529808
uc007mug.1	143	177	223	369	312	491	285.75	181	391	2.071	1.051	2.31866341372512e-08	1.35595e-07	0.0121809265482493	0.0264105777739678	0.0234648510551711	0.0234648510551711
uc007ruq.2	674	584	443	1458	1365	810	889.14	567	1211	2.073	1.051	2.67381533691804e-15	3.7481e-14	0.00657122929368955	0.0136047631998959	0.0119399987602272	0.0119399987602272
uc007vcy.2	731	665	499	1517	1648	895	992.55	632	1353	2.072	1.051	1.15237847130882e-14	1.48802e-13	0.0119554022609268	0.0129729425109951	0.0127342379273413	0.0127342379273413
uc009llr.2	920	743	1304	1989	1963	2188	1517.87	989	2047	2.072	1.051	9.16278743428276e-14	1.03952e-12	0.0250042929003263	0.0110927614387521	0.0142063143493896	0.0142063143493896
uc007ozp.1	1637	1569	2266	4030	3287	4089	2813.06	1824	3802	2.072	1.051	6.40270092023293e-19	1.31047e-17	0.0121792501835193	0.00945713941186251	0.00998776778406042	0.00998776778406042
uc008beo.1	88	82	57	180	181	131	119.81	76	164	2.07	1.05	1.61987093255421e-05	6.10905e-05	1e-08	0.0525448701127393	0.0398474650358924	0.0398474650358924
uc008eni.1	452	449	268	877	1127	508	613.73	390	837	2.07	1.05	2.20282994948841e-12	2.12709e-11	0.0105147567688995	0.016326216463415	0.0149894489626703	0.0149894489626703
uc011yoa.1	583	623	775	1368	1361	1424	1022.33	660	1384	2.071	1.05	1.59486161432257e-15	2.29098e-14	1e-08	0.0128146829233911	0.011846448613501	0.011846448613501
uc012gcj.1	920	743	1306	1988	1963	2189	1518.2	990	2047	2.071	1.05	9.81959140313303e-14	1.10985e-12	0.0251205793358341	0.0110919892085485	0.0142223450401493	0.0142223450401493
uc007axm.1	2465	2767	2064	5479	5942	3935	3775.16	2432	5119	2.07	1.05	8.18210203312523e-25	3.07941e-23	0.00295486062707607	0.00896863856377529	0.00737267734380874	0.00737267734380874
uc008nrj.2	6279	6472	4182	12730	13563	8929	8692.43	5644	11741	2.071	1.05	4.49624448913354e-31	2.88825e-29	0.000227896965613054	0.0081606413543593	0.00589020219814665	0.00589020219814665
uc008fsx.2	772	684	558	1567	1756	989	1054.14	671	1437	2.069	1.049	5.33685023233643e-14	6.25227e-13	0.0165442045450673	0.0126555145832201	0.0135385430304218	0.0135385430304218
uc008fta.2	772	684	559	1567	1756	989	1054.4	672	1437	2.069	1.049	5.39778671522419e-14	6.31658e-13	0.0165617626393776	0.0126542524465992	0.0135415446002598	0.0135415446002598
uc009tfe.2	1501	1267	1825	3267	3120	3172	2358.81	1531	3186	2.069	1.049	3.72686675778246e-17	6.22688e-16	0.015148114898878	0.00982627883354876	0.0110874488100139	0.0110874488100139
uc007yao.2	2057	1702	1563	3914	4014	3184	2738.97	1774	3704	2.069	1.049	1.21934288300335e-21	3.31729e-20	0.00550863055864654	0.00950899068088967	0.00849893429591812	0.00849893429591812
uc008nri.2	6294	6479	4188	12742	13572	8946	8703.53	5654	11753	2.07	1.049	5.38971550001015e-31	3.44879e-29	0.000253317176776946	0.00815985027225213	0.00589851252770227	0.00589851252770227
uc007lpn.1	165	152	270	390	406	447	305.01	196	414	2.067	1.048	1.15623004489521e-07	6.15651e-07	1e-08	0.0252191590121197	0.0269855633729467	0.0269855633729467
uc008hzz.1	170	208	266	391	580	418	338.81	215	463	2.068	1.048	9.54272967144824e-08	5.12322e-07	0.0396834152260713	0.0234553019452673	0.026990113712602	0.026990113712602
uc007vcz.2	707	635	480	1455	1577	863	952.6	607	1298	2.068	1.048	2.15401759084227e-14	2.64413e-13	0.0119718091996912	0.0132007596789853	0.0129150525073836	0.0129150525073836
uc012czd.1	124	131	133	320	245	275	204.75	129	280	2.067	1.047	3.47316060915484e-07	1.71006e-06	0.0058436440178548	0.0338750846493819	0.0279985922018381	0.0279985922018381
uc008zos.2	3710	3411	2926	7909	6905	6115	5162.59	3349	6976	2.066	1.047	4.73021888697807e-29	2.57801e-27	0.000162460449425654	0.00858477971082653	0.00621454144202129	0.00621454144202129
uc008jat.1	17407	17839	18000	34435	42967	34214	27477.2	17749	37205	2.066	1.047	2.81617064286348e-24	1.01376e-22	0.00795567673037617	0.00773655531294878	0.00779380803255459	0.00779380803255459
uc009ibw.1	192	234	108	477	591	152	292.54	178	407	2.065	1.046	5.00869344300501e-07	2.4112e-06	0.0481440165420546	0.0259725844519501	0.0303926625047768	0.0303926625047768
uc012fnv.1	192	234	108	477	591	152	292.54	178	407	2.065	1.046	5.00869344300501e-07	2.4112e-06	0.0481440165420546	0.0259725844519501	0.0303926625047768	0.0303926625047768
uc008avl.1	57	62	154	178	212	201	143.96	91	197	2.064	1.045	0.000208084187227782	0.000634631	0.12826787038194	0.04499695770259	0.0624490328535941	0.0624490328535941
uc008wpy.1	106	149	174	380	279	282	228.2	143	314	2.063	1.045	8.93438771263893e-06	3.5195e-05	0.0793850149561201	0.0311692928643271	0.040747401138475	0.040747401138475
uc008qcy.1	258	267	241	558	590	477	398.47	255	542	2.064	1.045	3.56351831375076e-11	3.01813e-10	1e-08	0.0210725137490573	0.01608496162751	0.01608496162751
uc008jkl.2	1529	1506	1716	3268	3856	2884	2459.8	1584	3336	2.063	1.045	1.81970991388001e-15	2.59929e-14	0.0216733968797318	0.00973242457537901	0.0124632196039615	0.0124632196039615
uc007mwd.1	1296	1257	1263	2885	3005	2167	1979.07	1272	2686	2.062	1.044	1.26224817265757e-16	2.01436e-15	0.0146334177419422	0.010264901973934	0.0113002760850266	0.0113002760850266
uc008jkn.2	1522	1501	1709	3247	3837	2878	2448.87	1577	3321	2.062	1.044	1.56901225261687e-15	2.25679e-14	0.0212844127031739	0.00974220574524016	0.0123875846622503	0.0123875846622503
uc008jkk.2	1536	1509	1719	3275	3863	2891	2465.56	1588	3343	2.062	1.044	1.79413364064168e-15	2.56498e-14	0.0215758668036432	0.00972730551370685	0.0124383558423849	0.0124383558423849
uc008jkm.2	1536	1509	1719	3275	3863	2891	2465.56	1588	3343	2.062	1.044	1.79413364064168e-15	2.56498e-14	0.0215758668036432	0.00972730551370685	0.0124383558423849	0.0124383558423849
uc008chl.1	187	239	307	488	528	531	380.25	244	516	2.06	1.043	5.55364930146842e-09	3.53795e-08	1e-08	0.0217207853503243	0.021729881967696	0.021729881967696
uc012fnu.1	194	234	108	477	591	152	292.8	179	407	2.06	1.043	5.20442408143427e-07	2.49779e-06	0.0474643685796316	0.0259560580091995	0.030247192579835	0.030247192579835
uc012doe.1	958	973	990	2119	2191	1806	1505.95	974	2039	2.059	1.042	3.34187567528548e-18	6.25316e-17	0.00622564376416743	0.0111208883452274	0.00990675229850863	0.00990675229850863
uc007ykd.1	173	194	218	433	372	438	304.56	195	414	2.058	1.041	5.65145749581162e-09	3.59818e-08	0.0035363755392491	0.0252450319014015	0.0209193416919964	0.0209193416919964
uc008jgh.2	6260	5792	6484	13517	13044	11942	9506.57	6179	12834	2.058	1.041	7.20726057493033e-25	2.74827e-23	0.0055156988355974	0.00810751707824429	0.00742161142971145	0.00742161142971145
uc008jgi.2	6260	5791	6484	13517	13044	11942	9506.37	6178	12834	2.058	1.041	7.25078873816327e-25	2.75706e-23	0.00552378675703513	0.00810752867747447	0.00742383313544406	0.00742383313544406
uc012btw.1	6260	5791	6484	13517	13044	11943	9506.53	6178	12835	2.058	1.041	7.15892867740494e-25	2.73478e-23	0.00551917454340059	0.00810751949054663	0.00742256522385326	0.00742256522385326
uc008jgj.2	6275	5797	6494	13540	13063	11963	9522.07	6189	12855	2.058	1.041	7.21475220963635e-25	2.74827e-23	0.00551880923300773	0.00810659333446772	0.00742177667470106	0.00742177667470106
uc007awr.1	72782	71439	107171	163394	161308	189664	127626.27	83797	171455	2.056	1.04	3.12621526433984e-23	1.00605e-21	0.00961696147574356	0.00758256392129233	0.0080995984252422	0.0080995984252422
uc007cde.2	1489	1407	949	3054	3598	1615	2018.43	1282	2756	2.055	1.039	3.1238971448164e-15	4.32043e-14	0.0200035988297969	0.0102117711613374	0.0124473434197943	0.0124473434197943
uc007cdf.2	1489	1407	949	3055	3599	1615	2018.86	1282	2756	2.055	1.039	3.27901320350731e-15	4.51608e-14	0.0200969608806445	0.0102112090012823	0.0124670904862565	0.0124670904862565
uc007cdg.2	1489	1407	949	3055	3599	1615	2018.86	1282	2756	2.055	1.039	3.27901320350731e-15	4.51608e-14	0.0200969608806445	0.0102112090012823	0.0124670904862565	0.0124670904862565
uc007cdh.2	1489	1407	949	3055	3599	1615	2018.86	1282	2756	2.055	1.039	3.27901320350731e-15	4.51608e-14	0.0200969608806445	0.0102112090012823	0.0124670904862565	0.0124670904862565
uc009igp.1	1240	1264	1310	2988	3176	1970	1991.33	1271	2711	2.053	1.038	4.13676125209516e-12	3.86261e-11	0.0393135812083738	0.0102481316796351	0.0164410667406068	0.0164410667406068
uc007fuq.1	1407	1380	1287	2813	3233	2456	2096.01	1358	2834	2.054	1.038	3.67842420949047e-20	8.64273e-19	0.00527391984959395	0.0101128874659925	0.00889291942973403	0.00889291942973403
uc011xha.1	1407	1383	1291	2819	3238	2459	2099.54	1360	2839	2.053	1.038	3.55458507613192e-20	8.36364e-19	0.00524142913437947	0.0101085658903118	0.00888046109658138	0.00888046109658138
uc007pfi.1	2772	2545	2108	5352	5131	4819	3787.88	2475	5101	2.053	1.038	2.73140819687897e-23	8.82426e-22	1e-08	0.00896383984889031	0.00773933992279628	0.00773933992279628
uc012ccq.1	68	100	117	222	167	236	151.69	95	208	2.053	1.037	2.75714591998751e-05	9.99692e-05	0.0467020607556212	0.0430868787319607	0.0437758211944064	0.0437758211944064
uc007kej.1	118	134	136	279	284	266	202.85	129	276	2.051	1.037	2.80363709923509e-07	1.4036e-06	1e-08	0.0341226438543124	0.0266199527152449	0.0266199527152449
uc008nus.1	468	528	510	872	1097	1184	776.67	502	1051	2.052	1.037	1.50291936086919e-14	1.90935e-13	0.00468653031877487	0.0144829545783118	0.0121315566293769	0.0121315566293769
uc008chf.1	627	574	723	1266	1431	1313	988.75	641	1337	2.052	1.037	2.4988323096847e-14	3.04705e-13	0.0111048566448244	0.0129938362298627	0.0127264604296188	0.0127264604296188
uc009exd.1	54	48	70	135	127	121	92.4	57	128	2.05	1.036	0.000204130293781842	0.000623434	1e-08	0.0658964026344171	0.0563034134661057	0.0563034134661057
uc009cxo.1	202	143	205	399	428	344	286.62	183	390	2.05	1.036	3.53111859305241e-07	1.73731e-06	0.0396732358425979	0.0263529479033462	0.0289011656185589	0.0289011656185589
uc007rup.2	704	604	463	1502	1408	834	919.15	590	1248	2.051	1.036	6.47443990747858e-15	8.6962e-14	0.00734598301378458	0.0134067755444539	0.0119740019893204	0.0119740019893204
uc007pfj.1	2758	2523	2085	5308	5093	4761	3754.74	2455	5054	2.051	1.036	3.73301794438316e-23	1.18632e-21	1e-08	0.00897640441712866	0.00776883588526651	0.00776883588526651
uc007fgz.2	17681	18764	14796	38372	40093	28087	26298.71	17080	35517	2.051	1.036	8.30164602700069e-29	4.39103e-27	0.00263921590970882	0.00774534920645402	0.00631974864183032	0.00631974864183032
uc007fgy.2	17747	18826	14870	38537	40227	28227	26405.63	17148	35664	2.051	1.036	8.30900396163427e-29	4.39103e-27	0.00265388619280618	0.00774451894859036	0.00632358699819271	0.00632358699819271
uc009dhy.1	104	98	126	232	201	271	171.88	109	235	2.047	1.034	1.13837102762652e-06	5.19873e-06	1e-08	0.0389113671297639	0.0294044812072326	0.0294044812072326
uc007ojs.2	205	241	234	407	377	694	359.69	227	493	2.048	1.034	2.18504677154546e-07	1.11483e-06	0.0489700631564361	0.0225313611132726	0.0282235511891679	0.0282235511891679
uc009qdm.1	2386	2284	1957	4672	5052	3966	3386.11	2209	4563	2.046	1.033	1.06806984091162e-24	3.9701e-23	0.0016144958670297	0.00913274561940831	0.007123802325539	0.007123802325539
uc009qdn.1	2386	2286	1959	4677	5057	3967	3388.71	2210	4567	2.046	1.033	9.97050649348997e-25	3.71865e-23	0.00159601137195327	0.00913152519219025	0.00711697022677177	0.00711697022677177
uc012clx.1	15320	16505	16912	34073	36811	29998	24936.37	16246	33627	2.046	1.033	3.39652667728008e-23	1.0825e-21	0.00856096211953436	0.00775655077335134	0.00796269584519987	0.00796269584519987
uc008vli.2	107	145	45	251	238	126	151.86	99	205	2.045	1.032	1.77752860115524e-05	6.66412e-05	0.0298977242583955	0.0430477313075949	0.0402567595683963	0.0402567595683963
uc007lpm.1	158	145	257	369	379	422	288.32	187	390	2.044	1.032	2.35292478185145e-07	1.19312e-06	1e-08	0.026242539611112	0.0274419334228512	0.0274419334228512
uc009ifj.1	165	149	154	308	359	324	243.38	156	330	2.045	1.032	7.0863733289958e-08	3.86595e-07	1e-08	0.029695581534868	0.0240487356407863	0.0240487356407863
uc007yke.1	172	197	220	434	372	439	305.6	196	415	2.045	1.032	9.53303559226727e-09	5.87285e-08	0.00562263997242169	0.0251846673688642	0.021296040370905	0.021296040370905
uc008xpf.2	488	609	277	1050	1151	615	698.41	458	939	2.045	1.032	3.1853953426969e-14	3.84877e-13	0.00244650830780798	0.0152609090975306	0.0121633945838829	0.0121633945838829
uc009qdl.1	2386	2284	1957	4672	5052	3965	3385.96	2209	4563	2.046	1.032	1.08554863654836e-24	4.03054e-23	0.00161674195032835	0.00913281803367453	0.00712448086616221	0.00712448086616221
uc007dbo.1	7050	6958	7095	15676	17378	11335	10915.24	7034	14796	2.045	1.032	7.07651524302153e-16	1.04511e-14	0.0263850320717697	0.00803431627189444	0.0121540546728806	0.0121540546728806
uc007xsv.2	469	527	395	1228	1500	455	762.6	464	1061	2.044	1.031	8.25295310288685e-07	3.84704e-06	0.115061767648842	0.0146110606474522	0.0335972310012459	0.0335972310012459
uc008xpg.1	488	611	276	1054	1150	613	698.67	458	939	2.044	1.031	3.83782718570244e-14	4.57854e-13	0.0027785114204053	0.0152580087730551	0.0122475929625136	0.0122475929625136
uc007bgn.1	890	821	1060	1948	2308	1578	1434.08	924	1945	2.043	1.031	1.74543075289664e-10	1.35101e-09	0.0491818325176041	0.0113003262609179	0.0191839906028999	0.0191839906028999
uc008gbh.2	679	748	860	1621	1642	1477	1171.13	762	1580	2.042	1.03	1.66387662330623e-14	2.09613e-13	0.0135849606432126	0.0121445509015534	0.0125152982905054	0.0125152982905054
uc008gbi.2	679	748	859	1621	1642	1476	1170.87	762	1580	2.042	1.03	1.6514511032981e-14	2.08127e-13	0.0136334612613089	0.0121455739589686	0.0125135347221541	0.0125135347221541
uc008zho.1	41	76	48	119	131	113	87.97	55	121	2.039	1.028	0.000297452540614127	0.000876644	1e-08	0.0688381043897903	0.0589175955899303	0.0589175955899303
uc007eie.2	55	54	73	157	127	120	97.61	61	135	2.04	1.028	0.000197133599573893	0.000604129	0.0278389032184777	0.0627810647234753	0.0554102379796331	0.0554102379796331
uc009dhw.1	104	98	127	232	200	272	172.07	110	235	2.039	1.028	1.29786371772982e-06	5.8752e-06	1e-08	0.0388766832012732	0.029402878855208	0.029402878855208
uc009dhx.1	104	98	126	231	199	271	171.39	109	234	2.039	1.028	1.36454822344152e-06	6.156e-06	1e-08	0.0390019271534151	0.0295046274260495	0.0295046274260495
uc007keo.1	14537	14297	12851	29864	33901	22943	21398.84	13895	28903	2.039	1.028	5.04115307156441e-22	1.41332e-20	0.00996945871045804	0.00779229765770914	0.00834406517032936	0.00834406517032936
uc012cwb.1	99	111	98	233	245	184	161.63	103	221	2.038	1.027	3.10075507248221e-06	1.32411e-05	0.00112465782211982	0.0409019642017643	0.0321786466373086	0.0321786466373086
uc007lpl.1	159	147	260	375	383	424	291.33	189	394	2.038	1.027	2.62200459584056e-07	1.31906e-06	1e-08	0.0260489089940364	0.0274733214934765	0.0274733214934765
uc007csu.1	8351	8480	6479	17515	19504	11624	11992.31	7770	16214	2.037	1.027	6.86907246539245e-23	2.12178e-21	0.00777223434398246	0.00798994833558508	0.00793315553819648	0.00793315553819648
uc008oip.1	22523	23635	24678	48692	54356	43183	36177.74	23612	48744	2.038	1.027	4.21100713381528e-22	1.18864e-20	0.0101838960996803	0.00768936045832075	0.00832163055213728	0.00832163055213728
uc008uvq.1	399	296	454	806	834	744	588.57	383	795	2.035	1.025	1.9221810669379e-09	1.29801e-08	0.0344896917678782	0.016701785717919	0.020507436476223	0.020507436476223
uc009oiz.1	663	754	793	1645	1547	1388	1131.53	737	1527	2.035	1.025	3.45905835087335e-14	4.15213e-13	0.0140552603272195	0.0123056783128454	0.0127106830974043	0.0127106830974043
uc009oja.1	677	765	803	1673	1571	1410	1149.95	748	1551	2.034	1.025	2.31893500228283e-14	2.83395e-13	0.0134832788247858	0.0122293509913736	0.0125201683403547	0.0125201683403547
uc011yjo.1	1235	1197	1204	2735	2837	2013	1870.05	1212	2528	2.035	1.025	1.95093081817493e-15	2.78073e-14	0.0164757461214321	0.0104237451785945	0.0118416828716059	0.0118416828716059
uc009ifm.1	1296	1343	1139	2742	2803	2234	1926.06	1259	2593	2.034	1.025	4.19655124973392e-22	1.18557e-20	0.000410668064194855	0.0103398923450745	0.00769692436217664	0.00769692436217664
uc008jas.1	25672	26296	26887	50060	62927	49868	40284.79	26285	54285	2.035	1.025	8.85340694707529e-23	2.70192e-21	0.00903832509484462	0.00767416516653045	0.00802137625740287	0.00802137625740287
uc008jar.1	25681	26313	26903	50073	62934	49893	40299.71	26299	54300	2.035	1.025	8.71322414890069e-23	2.6616e-21	0.00900512244699025	0.00767411560249389	0.00801307112603968	0.00801307112603968
uc012btk.1	25692	26322	26910	50102	62973	49912	40318.53	26308	54329	2.035	1.025	8.66353117723837e-23	2.64886e-21	0.00901879176366855	0.00767405314764013	0.00801643011127003	0.00801643011127003
uc011yqo.1	989	1133	840	2137	2187	1750	1505.95	987	2025	2.034	1.024	5.71715097987271e-20	1.30618e-18	0.000902695942493339	0.0111208860630057	0.00851007083160852	0.00851007083160852
uc011yqp.1	989	1133	840	2137	2186	1750	1505.77	987	2024	2.033	1.024	5.94711782550191e-20	1.35591e-18	0.000915602477330514	0.0111213048440562	0.00851450635029752	0.00851450635029752
uc009ifl.1	1296	1343	1139	2742	2801	2234	1925.71	1259	2592	2.034	1.024	4.30333810476814e-22	1.21263e-20	0.000404898527564218	0.0103404044111941	0.00769545064384158	0.00769545064384158
uc009ifn.1	1296	1343	1139	2742	2801	2234	1925.71	1259	2592	2.034	1.024	4.30333810476814e-22	1.21263e-20	0.000404898527564218	0.0103404044111941	0.00769545064384158	0.00769545064384158
uc007umv.2	4319	4292	3601	8525	9658	6982	6229.7	4071	8388	2.034	1.024	2.88872960598678e-25	1.12695e-23	0.00312225307820134	0.00840586960760548	0.00697984487633466	0.00697984487633466
uc012apq.1	1134	1140	1295	2417	2734	2226	1824.15	1190	2459	2.033	1.023	5.30991167817447e-16	7.94493e-15	0.0137719991425912	0.0104963002008186	0.0112757728658041	0.0112757728658041
uc007axp.1	3035	3054	2347	6024	6630	4674	4293.78	2812	5776	2.032	1.023	6.09388511459171e-26	2.5714e-24	0.00104818925276613	0.00879611834731677	0.00667124798926841	0.00667124798926841
uc007any.1	5351	5098	4114	10194	11844	7991	7432.2	4854	10010	2.032	1.023	2.15658929807183e-23	7.09188e-22	0.00579743405604332	0.00826582618462042	0.00762023094729288	0.00762023094729288
uc009gxm.1	95	124	97	226	205	238	164.02	105	223	2.031	1.022	7.27433753296665e-06	2.90569e-05	0.0167484921514203	0.0404157562342222	0.0354689826231453	0.0354689826231453
uc008twl.1	236	240	218	608	588	313	367.2	231	503	2.031	1.022	2.16406161914402e-07	1.10515e-06	0.0478687169653543	0.0222249851302235	0.0276186571412042	0.0276186571412042
uc008sit.1	466	423	724	1115	1078	1106	818.81	538	1100	2.03	1.022	4.44518265036866e-10	3.26717e-09	0.0373128171262144	0.0141256425637747	0.0191474321660897	0.0191474321660897
uc008vpi.1	1027	1033	1038	2220	2290	1886	1582.29	1033	2132	2.031	1.022	3.45945660985106e-18	6.45856e-17	0.00532743904515886	0.0109481263912792	0.00953976952022439	0.00953976952022439
uc012evz.1	567	605	632	1296	1480	1004	930.78	601	1260	2.029	1.021	1.38137939826576e-11	1.21539e-10	0.0256293235007201	0.0133334748654708	0.0160822673961314	0.0160822673961314
uc008qyc.1	96	108	94	227	240	173	156.49	99	213	2.027	1.02	5.20347049011339e-06	2.13442e-05	0.0032413015578008	0.041996536109243	0.0334287837305156	0.0334287837305156
uc007zby.1	209	170	338	446	444	583	365.1	239	491	2.027	1.02	1.81982723461664e-08	1.08241e-07	1e-08	0.0223091099602339	0.0222158608571144	0.0222158608571144
uc007twc.2	15170	14546	19960	33216	34545	33265	25117.1	16559	33675	2.028	1.02	1.42214231534664e-18	2.77402e-17	0.0124572595810387	0.00775499483093824	0.00996391934475366	0.00996391934475366
uc012dlo.1	1958	1919	2459	4325	4924	3813	3233.05	2112	4354	2.027	1.019	2.74669974884502e-13	2.92928e-12	0.032643283637298	0.00920813585493351	0.0143242239300641	0.0143242239300641
uc008uwr.1	1988	1964	2516	4407	5017	3905	3299.51	2156	4443	2.027	1.019	2.14050807460624e-13	2.31413e-12	0.032117570141899	0.00917454385669813	0.0141942630562364	0.0141942630562364
uc009ojb.1	577	665	658	1412	1375	1144	971.64	633	1310	2.026	1.018	1.67028569364403e-13	1.82847e-12	0.0134133683787181	0.013089824546725	0.0131635311133356	0.0131635311133356
uc008uws.1	1972	1956	2501	4382	4984	3876	3278.56	2143	4414	2.026	1.018	2.35493745599998e-13	2.53518e-12	0.0321961680679853	0.00918498580904594	0.0142182567109864	0.0142182567109864
uc009bit.2	29300	24357	21266	56032	57559	40107	38103.42	24974	51233	2.025	1.018	3.22936796840011e-23	1.03722e-21	0.00791857417190647	0.00768182793958699	0.00774380396231144	0.00774380396231144
uc007lfm.1	947	854	1184	1999	1779	2311	1512.54	995	2030	2.023	1.017	4.95243442796514e-20	1.14172e-18	0.000463453621975987	0.011105289178517	0.00831882622608757	0.00831882622608757
uc007vdt.2	1148	1145	1477	2341	2514	2832	1909.58	1257	2562	2.024	1.017	1.11183124336126e-20	2.73469e-19	0.00180849033196759	0.0103640530816415	0.00817305037193631	0.00817305037193631
uc011zrc.1	1148	1145	1477	2341	2514	2832	1909.58	1257	2562	2.024	1.017	1.11183124336126e-20	2.73469e-19	0.00180849033196759	0.0103640530816415	0.00817305037193631	0.00817305037193631
uc007wjf.1	3239	2860	3000	5515	7752	5619	4664.08	3033	6295	2.023	1.017	3.16324547777776e-14	3.8262e-13	0.0293347490516878	0.00869641675696513	0.013236659502801	0.013236659502801
uc012afc.1	209	169	336	445	443	577	363.31	238	488	2.023	1.016	2.41088883664849e-08	1.40566e-07	1e-08	0.0223819470535157	0.0225155644810652	0.0225155644810652
uc008car.1	1136	1155	1305	2421	2734	2234	1830.63	1199	2463	2.022	1.016	5.67750907872683e-16	8.4567e-15	0.013156667207173	0.0104858349835796	0.0111212684589486	0.0111212684589486
uc009pgv.1	1848	1821	1936	3942	4178	3384	2851.42	1868	3835	2.022	1.016	1.25756212890154e-18	2.46754e-17	0.00957614581826488	0.00943135368281659	0.00946665568700777	0.00946665568700777
uc007axn.1	3183	3170	2439	6302	6897	4796	4464.5	2931	5998	2.023	1.016	1.76634276955781e-25	7.10878e-24	0.00136399220551663	0.00874809772035214	0.00673026099826713	0.00673026099826713
uc008xtg.1	1629	1606	1686	3368	3494	3187	2495.16	1640	3350	2.021	1.015	5.22571974173212e-22	1.46382e-20	0.00219767752650869	0.00970136169494357	0.00771954008823848	0.00771954008823848
uc008hzr.2	1928	2299	3048	4369	6024	4513	3696.87	2425	4969	2.021	1.015	5.23521500535953e-12	4.81488e-11	0.0427758080089464	0.00899888427903968	0.0161014895563293	0.0161014895563293
uc008hzs.2	1928	2299	3048	4370	6024	4514	3697.17	2425	4969	2.021	1.015	5.1547275308482e-12	4.74482e-11	0.0427521609726334	0.00899876730751461	0.0160969896451654	0.0160969896451654
uc008fzl.1	2925	2921	2708	6620	5486	5396	4342.65	2851	5834	2.021	1.015	7.45417776246445e-23	2.29181e-21	0.00418117969036366	0.00878198780207578	0.00758324858020027	0.00758324858020027
uc007kem.1	33212	31581	26991	65066	73598	49909	46726.3	30595	62858	2.02	1.015	1.17264139180887e-23	3.98698e-22	0.00719652092878711	0.00765571299932254	0.00753482001750023	0.00753482001750023
uc007ken.1	33214	31581	26988	65063	73601	49910	46726.29	30594	62858	2.02	1.015	1.1634735946622e-23	3.95988e-22	0.00719453727589969	0.0076557130331525	0.00753429617212666	0.00753429617212666
uc007kep.1	33222	31611	27011	65142	73683	49961	46771.62	30615	62929	2.021	1.015	1.06134041197359e-23	3.63471e-22	0.0071777518410561	0.00765560118719235	0.00752977835210869	0.00752977835210869
uc009qbb.1	82	59	98	157	136	219	125.35	80	171	2.02	1.014	2.60962580036607e-05	9.50266e-05	1e-08	0.0505554727158379	0.0389728323967598	0.0389728323967598
uc007zgx.1	113	141	166	328	358	223	221.43	140	303	2.019	1.014	1.80769964711396e-05	6.7688e-05	0.076311469032176	0.0318915568183421	0.0411668888424765	0.0411668888424765
uc008poy.1	321	255	456	578	655	884	524.95	344	706	2.019	1.014	1.82441709601624e-10	1.40853e-09	0.0139260180071478	0.0178120996107363	0.0169833032011941	0.0169833032011941
uc008poz.1	321	255	456	578	655	884	524.95	344	706	2.019	1.014	1.82441709601624e-10	1.40853e-09	0.0139260180071478	0.0178120996107363	0.0169833032011941	0.0169833032011941
uc009oxa.2	1259	1318	1883	2824	2704	3509	2249.43	1487	3012	2.02	1.014	2.80899049542921e-20	6.67579e-19	0.0038344577328678	0.00993743815070951	0.00841064692762503	0.00841064692762503
uc012grc.1	1259	1319	1889	2826	2704	3513	2251.67	1489	3014	2.019	1.014	3.34279367234359e-20	7.89902e-19	0.00393818161221246	0.0099350519700034	0.00843521575416822	0.00843521575416822
uc008amy.2	3617	2235	1814	7030	5115	3451	3876.93	2555	5199	2.019	1.014	5.01531381172346e-22	1.40727e-20	0.00475005386607379	0.00893114515383995	0.00785240138504647	0.00785240138504647
uc012dlp.1	1862	1802	2294	4064	4610	3560	3032.14	1986	4078	2.018	1.013	3.48599298583693e-13	3.66922e-12	0.0317788355101691	0.00931864691088695	0.0142396015248172	0.0142396015248172
uc009eua.1	583	631	670	1349	1517	1051	967.05	628	1306	2.017	1.012	2.05626821183349e-11	1.78152e-10	0.0267227651709359	0.0131162006376473	0.0161455849623496	0.0161455849623496
uc008gbg.2	660	712	830	1550	1567	1397	1119.19	734	1505	2.017	1.012	1.07948493842686e-13	1.21179e-12	0.0152662889719613	0.0123581996833956	0.0129104182479827	0.0129104182479827
uc008ana.2	2560	1620	1307	5095	3619	2475	2779.28	1829	3730	2.016	1.012	1.05650179513418e-21	2.88376e-20	0.00309848401602376	0.00948043629580485	0.00783083840622846	0.00783083840622846
uc008exg.1	2664	2320	2061	4768	4850	4655	3553.09	2348	4758	2.017	1.012	1.36466480178377e-20	3.32689e-19	0.0066287760855935	0.00905790889963064	0.00844226720957643	0.00844226720957643
uc008civ.2	8638	8985	8888	19181	19582	15472	13457.75	8837	18078	2.016	1.012	1.36324803311188e-21	3.69361e-20	0.00906726122080919	0.00794098680443499	0.00822664886820348	0.00822664886820348
uc007gbq.1	1714	1793	1595	3643	4028	2820	2598.81	1701	3497	2.016	1.011	4.44841123844623e-19	9.24968e-18	0.00748581152300169	0.00961516607402417	0.00908017682185008	0.00908017682185008
uc008vlj.2	129	171	53	295	268	152	178.23	118	238	2.014	1.01	1.49267270189031e-05	5.66486e-05	0.0398961987468448	0.0377944868250611	0.0382273054074349	0.0382273054074349
uc007pfe.1	1660	1792	1483	3354	4312	2570	2528.48	1645	3412	2.014	1.01	7.59591223431626e-17	1.22999e-15	0.0130330209896748	0.00967288325250782	0.0104811320065514	0.0104811320065514
uc009nfi.1	96	101	101	217	210	203	154.93	99	210	2.013	1.009	4.94954025991347e-06	2.03708e-05	1e-08	0.0423431759706993	0.032217967610519	0.032217967610519
uc007vce.1	222	208	228	535	577	306	345.98	219	473	2.012	1.009	1.85866033972446e-06	8.19733e-06	0.0691844980666568	0.0231254057675876	0.0326712917273722	0.0326712917273722
uc007lot.1	373	409	555	962	968	822	681.65	446	917	2.012	1.009	4.50205420425987e-09	2.89986e-08	0.0435645785450688	0.0154508004347568	0.0211573058359313	0.0211573058359313
uc011yfl.1	373	409	555	962	968	822	681.65	446	917	2.012	1.009	4.50205420425987e-09	2.89986e-08	0.0435645785450688	0.0154508004347568	0.0211573058359313	0.0211573058359313
uc012bgp.1	660	709	826	1542	1559	1391	1114.55	732	1497	2.013	1.009	1.07135035872386e-13	1.2043e-12	0.0147385469200626	0.0123782632752558	0.012821461721025	0.012821461721025
uc007umu.2	1492	1476	1233	2814	3222	2505	2123.46	1400	2847	2.012	1.009	6.84097286635978e-21	1.72495e-19	0.00205826688460593	0.0100796370969738	0.00801151581531942	0.00801151581531942
uc009bhl.1	7950	9078	8740	18156	19638	14857	13069.89	8589	17550	2.012	1.009	7.91540183321476e-20	1.78134e-18	0.0121908813346393	0.00795287711454288	0.00900121012411207	0.00900121012411207
uc009vah.1	950	854	1176	1992	1767	2284	1503.66	993	2014	2.011	1.008	1.06899304199123e-19	2.37664e-18	0.000409244236876762	0.0111263204416077	0.00832008614708083	0.00832008614708083
uc008enj.1	1147	1110	595	2050	2636	1177	1452.58	951	1954	2.011	1.008	7.57819877723481e-16	1.11622e-14	0.0095889212940533	0.0112524460198613	0.0108530947947384	0.0108530947947384
uc007axo.1	3023	2979	2292	5884	6488	4495	4193.56	2765	5622	2.011	1.008	1.75196388522968e-24	6.39718e-23	0.00170392289741252	0.00882613093745164	0.00689669367145508	0.00689669367145508
uc012ars.1	8177	8464	8316	17992	18504	14448	12649.8	8319	16981	2.011	1.008	1.81800421573266e-21	4.8778e-20	0.00893643492335526	0.00796657809184959	0.00821297176902073	0.00821297176902073
uc008cit.2	8227	8527	8372	18144	18559	14563	12731.82	8375	17089	2.011	1.008	1.49263827779447e-21	4.03098e-20	0.00877462591426712	0.00796383212306197	0.00817028910305172	0.00817028910305172
uc007wxu.2	1808	2227	1595	4179	4713	2732	2875.69	1877	3875	2.01	1.007	1.11513883011566e-17	1.96962e-16	0.0114005053390472	0.00941539341172653	0.00989307772018777	0.00989307772018777
uc009dfu.2	2290	2387	1894	4574	5287	3554	3330.98	2190	4472	2.008	1.006	3.03469686394214e-22	8.70718e-21	0.00323089543594374	0.0091591043840909	0.00759337306429979	0.00759337306429979
uc008ciu.2	8214	8522	8374	18095	18602	14508	12719.12	8370	17068	2.009	1.006	2.72600817086693e-21	7.19727e-20	0.00914085243393642	0.00796425503482826	0.00826229138661602	0.00826229138661602
uc008fbi.1	85	79	169	228	149	326	172.78	111	234	2.007	1.005	6.33158502570149e-06	2.55285e-05	0.0118247789547297	0.03874925474579	0.0331049680717332	0.0331049680717332
uc009vbz.1	1772	2110	2807	3997	5468	4133	3381.33	2230	4533	2.006	1.005	9.02750254983581e-12	8.09344e-11	0.0421876719647097	0.00913499621734241	0.0161088188702628	0.0161088188702628
uc009qbf.1	2015	2157	2271	4661	4448	3980	3255.14	2148	4363	2.006	1.004	1.033773033647e-18	2.05401e-17	0.00937296865876782	0.0091968155067894	0.00923965254187656	0.00923965254187656
uc009qbg.1	2015	2157	2271	4661	4448	3980	3255.14	2148	4363	2.006	1.004	1.033773033647e-18	2.05401e-17	0.00937296865876782	0.0091968155067894	0.00923965254187656	0.00923965254187656
uc007ump.2	2531	2146	3603	5180	4932	6440	4138.65	2760	5517	2.006	1.004	3.10494311843321e-19	6.53837e-18	1e-08	0.00884319110415809	0.00901745894317928	0.00901745894317928
uc007ely.1	5228	4904	4747	11505	11710	7527	7603.65	4960	10247	2.005	1.004	1.26110934143919e-15	1.82343e-14	0.0230564136359857	0.00824946769708962	0.0116326239540029	0.0116326239540029
uc007elz.1	5228	4904	4747	11505	11710	7527	7603.65	4960	10247	2.005	1.004	1.26110934143919e-15	1.82343e-14	0.0230564136359857	0.00824946769708962	0.0116326239540029	0.0116326239540029
uc007kek.1	1175	1136	1304	2469	2492	2364	1823.23	1205	2442	2.005	1.003	1.25062598370104e-18	2.4583e-17	0.00452016217223609	0.0104977870332613	0.00898093867924442	0.00898093867924442
uc007kel.1	1175	1136	1304	2469	2492	2364	1823.23	1205	2442	2.005	1.003	1.25062598370104e-18	2.4583e-17	0.00452016217223609	0.0104977870332613	0.00898093867924442	0.00898093867924442
uc007kwn.1	542	659	444	1113	1245	960	827.03	548	1106	2.003	1.002	6.50775322182177e-15	8.73385e-14	1e-08	0.0140602152130516	0.0109507317574868	0.0109507317574868
uc008gxi.1	586	639	786	1152	1742	1260	1027.65	670	1385	2.003	1.002	1.4096448122368e-10	1.10717e-09	0.0343877387508405	0.012787393984415	0.0174825386885904	0.0174825386885904
uc008jrw.2	721	548	568	1431	1394	953	935.86	612	1259	2.003	1.002	6.5110248772243e-12	5.92566e-11	0.0203221261853262	0.0133019948524903	0.0148771276653032	0.0148771276653032
uc009kow.1	1407	1452	1618	3216	3575	2428	2282.57	1492	3073	2.002	1.002	3.86768123856716e-12	3.62364e-11	0.0345828253684515	0.00990263492257296	0.0152533541167049	0.0152533541167049
uc007umr.2	2489	2119	3523	5063	4858	6308	4060.09	2710	5410	2.002	1.002	2.84059642553057e-19	6.00081e-18	1e-08	0.00886840192940671	0.00893573518487986	0.00893573518487986
uc008luw.2	2826	2657	3566	6162	6528	5611	4558.49	3016	6100	2.003	1.002	2.01888385316004e-14	2.49212e-13	0.0288869805440121	0.00872319577908645	0.012618952306981	0.012618952306981
uc008lux.2	2826	2657	3566	6162	6528	5611	4558.49	3016	6100	2.003	1.002	2.01888385316004e-14	2.49212e-13	0.0288869805440121	0.00872319577908645	0.012618952306981	0.012618952306981
uc008ikd.1	3297	3286	2690	6553	7758	4726	4718.38	3091	6346	2.002	1.002	6.55780040430813e-19	1.34082e-17	0.0107430728482594	0.0086831122103329	0.00919240637901391	0.00919240637901391
uc009pgt.1	6997	6684	6807	14685	15056	11891	10353.15	6829	13877	2.003	1.002	2.76261792904655e-21	7.28811e-20	0.00849227918965533	0.00806113681621751	0.00817250473606455	0.00817250473606455
uc009pgu.1	7002	6689	6816	14692	15064	11901	10360.53	6836	13886	2.003	1.002	2.88697372702981e-21	7.598e-20	0.00849794583663025	0.00806076567758515	0.00817369235251492	0.00817369235251492
uc007esn.1	10761	9933	8823	20519	23120	16383	14923.4	9839	20007	2.003	1.002	2.81727182915645e-22	8.12563e-21	0.00751375069351336	0.00790163612509544	0.00780061985977054	0.00780061985977054
uc011xca.1	10761	9933	8823	20520	23120	16384	14923.81	9839	20008	2.003	1.002	2.81155520873298e-22	8.11622e-21	0.00751322896800917	0.00790162637550044	0.00780047634605026	0.00780047634605026
uc011xcb.1	10761	9932	8821	20517	23119	16379	14921.62	9838	20005	2.003	1.002	2.90692509809407e-22	8.36234e-21	0.00752809280046732	0.00790167923551216	0.00780439603638163	0.00780439603638163
uc007lou.1	383	418	569	977	987	837	694.97	457	934	2.001	1.001	5.42868787279372e-09	3.46101e-08	0.0435215230974577	0.0152990868269571	0.021076748640721	0.021076748640721
uc008jry.2	720	546	568	1424	1393	953	934	611	1257	2.002	1.001	7.89440882188225e-12	7.12781e-11	0.020839075951838	0.0133134778291144	0.0149987788264233	0.0149987788264233
uc007hoc.1	832	663	1431	1754	1737	2274	1448.32	975	1922	2.002	1.001	8.98788660312964e-12	8.0601e-11	0.0306387624844454	0.0112633447833716	0.0154797773938213	0.0154797773938213
uc007kqr.1	1054	1059	1013	2238	2326	1805	1582.47	1042	2123	2.001	1.001	2.4023497242047e-17	4.0903e-16	0.00575461352887531	0.010947731081521	0.00965133906249781	0.00965133906249781
uc007umq.2	2489	2119	3523	5063	4855	6310	4060.04	2710	5409	2.002	1.001	2.69105441802613e-19	5.71409e-18	1e-08	0.0088684164143623	0.00892237970596396	0.00892237970596396
uc009fkp.2	11604	11423	10289	25098	22507	19766	16781.2	11105	22457	2.002	1.001	1.8156206277179e-27	8.61756e-26	0.0018714594757355	0.00786163536673243	0.00618030208306689	0.00618030208306689
uc009beg.2	44	59	78	121	96	180	96.37	60	132	2	1	0.000288836504935745	0.000853913	0.0191734671492166	0.0634940207861582	0.0545903274974722	0.0545903274974722
uc008chq.1	384	521	515	897	1025	959	716.92	473	960	2	1	7.59646822001693e-13	7.69698e-12	1e-08	0.0150615602199804	0.0130198912281209	0.0130198912281209
uc009luy.1	690	819	649	1490	1614	1266	1087.71	719	1457	1.999	1	5.32766034551695e-17	8.76864e-16	0.000611538508937733	0.0124976528603979	0.00951929154922005	0.00951929154922005
uc007vcd.1	217	203	220	518	549	299	334.53	213	455	1.999	0.999	1.78023937810542e-06	7.8672e-06	0.0618650246127554	0.0236589801316387	0.0316571774690974	0.0316571774690974
uc009fko.2	11985	11751	10585	25797	23122	20369	17268.11	11440	23096	1.999	0.999	1.20583881496312e-27	5.90112e-26	0.00168112987974164	0.00785257490551836	0.00611318806481514	0.00611318806481514
uc009fkn.2	12099	11873	10684	26073	23323	20583	17439.21	11552	23326	1.999	0.999	1.26484874803301e-27	6.18076e-26	0.00171794726809641	0.00784951125717129	0.00612251937260448	0.00612251937260448
uc008lyy.1	60	87	106	186	154	199	131.93	84	180	1.997	0.998	7.69905577231007e-05	0.000255569	0.0311066827644736	0.048411872998564	0.0451662659793321	0.0451662659793321
uc008uvp.1	290	218	327	569	607	534	424	278	570	1.998	0.998	3.93850179422815e-08	2.22344e-07	0.0331221691560185	0.0202576350502229	0.0230054958384226	0.0230054958384226
uc009blu.1	739	769	609	1528	1815	1031	1081.85	706	1458	1.997	0.998	1.54810896524946e-13	1.70431e-12	0.0131038867275486	0.0125245179051541	0.0126585701527006	0.0126585701527006
uc009dne.2	3376	3476	2970	6637	7514	5696	4944.87	3274	6616	1.997	0.998	1.32309958568639e-24	4.90154e-23	0.00179205532604245	0.0086307672543102	0.00676366643727499	0.00676366643727499
uc008cio.1	4573	5795	4008	9973	10078	8677	7183.71	4792	9576	1.997	0.998	7.63289321703319e-21	1.91587e-19	0.0080815729168675	0.00829092231880628	0.00823830329644853	0.00823830329644853
uc009fkq.2	10823	10599	9485	23289	20675	18392	15543.83	10302	20785	1.998	0.998	1.54641770577975e-27	7.43584e-26	0.00162219432018545	0.00788721407735145	0.00612341514178964	0.00612341514178964
uc011zwm.1	4606	5427	3791	10246	11645	6470	7030.82	4608	9454	1.996	0.997	1.02323137627572e-19	2.2795e-18	0.0101174591432944	0.00830724444316671	0.00875884644347196	0.00875884644347196
uc007wxt.2	4996	5953	4140	11192	12669	7081	7672.02	5030	10314	1.996	0.997	6.95863004262019e-20	1.57244e-18	0.0100556290444457	0.00824314775106579	0.00869610156229325	0.00869610156229325
uc009ibg.2	356	489	517	931	1009	831	688.73	454	924	1.994	0.996	5.175604286981e-10	3.76472e-09	0.0261953663151082	0.0153694429302899	0.0179640453725507	0.0179640453725507
uc012bvn.1	717	547	561	1417	1369	947	926.41	608	1244	1.994	0.996	4.98130649476083e-12	4.5967e-11	0.0183097648341818	0.0133607848275306	0.0144779092201853	0.0144779092201853
uc007blf.2	18946	16547	15476	35733	38349	28808	25643.24	16990	34297	1.995	0.996	2.0103187339301e-22	5.86467e-21	0.00747429466304726	0.00775059013951852	0.00767824423338723	0.00767824423338723
uc007ruo.2	469	369	288	948	851	512	572.65	375	770	1.993	0.995	1.82175017433968e-11	1.58681e-10	0.00655462960696013	0.0169563750270917	0.0145708579260135	0.0145708579260135
uc009qvg.2	605	547	620	1195	1363	1054	897.29	591	1204	1.993	0.995	4.99486979540541e-12	4.60664e-11	0.0172689777916512	0.0135496915611082	0.0143955034004237	0.0143955034004237
uc008twm.1	764	671	588	1770	1628	860	1046.89	674	1419	1.993	0.995	3.01846022708196e-10	2.26689e-09	0.0373898971336561	0.0126909437556374	0.0179681136804567	0.0179681136804567
uc012dhn.1	764	671	588	1770	1628	860	1046.89	674	1419	1.993	0.995	3.01846022708196e-10	2.26689e-09	0.0373898971336561	0.0126909437556374	0.0179681136804567	0.0179681136804567
uc012fxs.1	1402	1444	1605	3183	3526	2411	2261.86	1484	3040	1.993	0.995	3.75302893013081e-12	3.51821e-11	0.033312856407171	0.00992425795830813	0.0150194926263122	0.0150194926263122
uc007cqw.1	2509	2018	4318	5269	5079	6902	4349.2	2948	5750	1.993	0.995	2.9145405178161e-14	3.53831e-13	0.025671385453504	0.00878011627478508	0.0125666156710908	0.0125666156710908
uc009lgi.1	49	55	112	151	132	174	112.05	72	152	1.992	0.994	0.000326910175795033	0.000954784	1e-08	0.0556642291902479	0.0569817493932407	0.0569817493932407
uc008ryz.1	173	233	199	488	451	323	311.47	202	421	1.99	0.993	4.45078952229776e-07	2.15977e-06	0.0346377461341706	0.0248522412571962	0.0268929906756852	0.0268929906756852
uc012fot.1	959	1032	835	2048	2040	1609	1420.68	942	1899	1.99	0.993	1.29872661752029e-18	2.54228e-17	0.000748770076978357	0.0113357749116426	0.00861059705508736	0.00861059705508736
uc009rpo.1	54	57	95	174	109	161	108.28	69	148	1.989	0.992	0.000294470792246943	0.000869095	0.0464081100285143	0.0573382301259388	0.0550831845152825	0.0550831845152825
uc012bqy.1	2985	2973	2491	5939	7034	4281	4283.98	2816	5751	1.989	0.992	1.07682687595163e-17	1.905e-16	0.012494423662825	0.00879899287639754	0.00969988046821437	0.00969988046821437
uc007edn.1	93	72	85	185	126	220	130.16	83	177	1.988	0.991	5.09474514059138e-05	0.000175659	0.0139079183589662	0.0489672222020813	0.0411384431600089	0.0411384431600089
uc007edo.1	93	72	85	185	126	220	130.16	83	177	1.988	0.991	5.09474514059138e-05	0.000175659	0.0139079183589662	0.0489672222020813	0.0411384431600089	0.0411384431600089
uc007qvx.2	148	101	89	259	244	188	171.63	113	230	1.988	0.991	5.97599536608433e-06	2.42336e-05	1e-08	0.0389577107452805	0.0321156624277684	0.0321156624277684
uc009omw.1	178	184	274	380	434	480	321.77	212	431	1.987	0.991	3.07821816753715e-08	1.7701e-07	1e-08	0.0242978687351029	0.021181248671643	0.021181248671643
uc012gxi.1	603	548	618	1191	1359	1049	894.7	590	1200	1.988	0.991	5.44619044954921e-12	4.99642e-11	0.0169464969270225	0.0135670546353204	0.014337117744897	0.014337117744897
uc009mvl.1	1142	1051	1680	2463	2614	2627	1929.49	1291	2568	1.988	0.991	1.38086726591068e-12	1.36445e-11	0.0274104755866481	0.0103349100355377	0.0141468168072317	0.0141468168072317
uc008vti.1	11091	11614	9950	24144	27099	15801	16616.46	10885	22348	1.987	0.991	2.63650124850099e-16	4.09872e-15	0.0207232572723523	0.00786482099654021	0.0108504568545092	0.0108504568545092
uc009rpp.1	54	57	95	174	109	161	108.14	69	148	1.986	0.99	0.000299900877057789	0.00088268	0.0454844914067563	0.0574038634552764	0.0549451047636856	0.0549451047636856
uc007dqn.2	331	265	405	563	456	1110	521.48	334	710	1.986	0.99	1.97797445805841e-08	1.16974e-07	0.035046015668058	0.0178804582923557	0.0216738585124212	0.0216738585124212
uc011wwn.1	331	265	405	563	456	1110	521.48	334	710	1.986	0.99	1.97797445805841e-08	1.16974e-07	0.035046015668058	0.0178804582923557	0.0216738585124212	0.0216738585124212
uc012arc.1	594	553	613	1099	1341	1123	887.14	587	1188	1.986	0.99	7.85741010551519e-13	7.93949e-12	0.0111914387401163	0.0136184260848493	0.0130597079374618	0.0130597079374618
uc008twk.2	788	695	615	1828	1680	893	1083.24	699	1467	1.987	0.99	3.55113556499104e-10	2.64532e-09	0.0381707954319918	0.0125181295145601	0.0179896482337254	0.0179896482337254
uc011wtx.1	7565	7474	7671	16362	18104	11873	11508.27	7570	15446	1.986	0.99	1.06965005066888e-14	1.39316e-13	0.026612372590648	0.00800886008937066	0.0121807642820724	0.0121807642820724
uc008vth.1	11089	11613	9949	24138	27092	15796	16612.7	10884	22342	1.987	0.99	2.67800412763431e-16	4.15543e-15	0.0207272177394943	0.00786489432013074	0.0108513546911846	0.0108513546911846
uc009tkn.1	145	125	195	282	284	385	236.06	155	317	1.985	0.989	2.20455682290881e-07	1.12409e-06	1e-08	0.0303822681626645	0.0235886015560431	0.0235886015560431
uc008jrx.2	669	524	536	1331	1300	894	875.6	576	1175	1.985	0.989	1.12459218523716e-11	1.00037e-10	0.0183300745678922	0.0136985153843518	0.014744011451176	0.014744011451176
uc008kbv.2	3916	4163	3076	8351	8671	5539	5619.48	3718	7520	1.985	0.989	1.07726495002694e-22	3.24573e-21	0.00400367091461031	0.00849985990173129	0.00730433772717716	0.00730433772717716
uc007esl.1	4836	4308	3851	8741	10120	7288	6523.81	4332	8716	1.984	0.989	1.39141560294968e-19	3.07077e-18	0.00954694673528163	0.00836684858830283	0.00866134810353942	0.00866134810353942
uc007esm.1	5296	4637	4216	9576	10993	7909	7104.32	4716	9493	1.984	0.989	3.13609491252595e-19	6.58719e-18	0.0105501118300359	0.00829931001838138	0.00885850220597277	0.00885850220597277
uc012dxr.1	10289	8256	8374	17939	18787	16964	13434.64	8973	17897	1.984	0.989	7.24209593657299e-21	1.82054e-19	0.00770130370836635	0.00794167599312027	0.00814825479944571	0.00814825479944571
uc008vtg.1	11062	11580	9912	24050	26994	15733	16555.25	10851	22259	1.985	0.989	2.74748292840244e-16	4.25725e-15	0.0206485548115544	0.00786602071182715	0.0108354523209778	0.0108354523209778
uc007obt.2	134	98	74	276	171	181	155.71	102	209	1.983	0.988	1.31638450348152e-05	5.04619e-05	0.00654902817290239	0.0421702164105996	0.03459460899807	0.03459460899807
uc007obu.2	134	98	74	276	171	181	155.71	102	209	1.983	0.988	1.31638450348152e-05	5.04619e-05	0.00654902817290239	0.0421702164105996	0.03459460899807	0.03459460899807
uc007qvy.2	148	101	89	259	244	188	171.74	113	230	1.983	0.988	6.31336601711053e-06	2.54613e-05	1e-08	0.0389382838078802	0.0320763941254335	0.0320763941254335
uc008twj.2	778	688	608	1810	1656	881	1070.14	691	1449	1.984	0.988	4.16574639239732e-10	3.07752e-09	0.0382142266384246	0.0125790534678783	0.0180461566706023	0.0180461566706023
uc009dbr.1	1517	1149	1262	2660	2739	2451	1962.79	1309	2617	1.984	0.988	6.14994877809459e-16	9.13163e-15	0.0113829234943859	0.010287494786082	0.0105487253857997	0.0105487253857997
uc007eow.2	10023	10521	8876	21941	25761	13281	15067.16	9807	20328	1.983	0.988	1.26620181044929e-13	1.41086e-12	0.0326280853376731	0.00789818877229739	0.01327960964878	0.01327960964878
uc007eox.2	10054	10547	8927	22041	25846	13341	15125.99	9843	20409	1.983	0.988	1.39212599239281e-13	1.54441e-12	0.0329441482851033	0.00789679689743896	0.0133395134965445	0.0133395134965445
uc008xwf.2	10279	8249	8370	17915	18772	16952	13422.95	8966	17880	1.984	0.988	7.71809495662309e-21	1.93432e-19	0.00774136196795096	0.0079420256622148	0.00815558351413251	0.00815558351413251
uc009sty.1	10533	10212	9752	19973	21556	19390	15236.04	10166	20306	1.983	0.988	2.67733255436914e-27	1.2451e-25	0.00134621609201859	0.00789422193902604	0.0060444980015687	0.0060444980015687
uc009stz.1	10533	10209	9752	19973	21556	19390	15235.46	10165	20306	1.983	0.988	2.70542326141165e-27	1.25351e-25	0.00135576833302596	0.00789423548659153	0.00604759521249859	0.00604759521249859
uc007cby.1	1581	1586	1774	3350	3704	2912	2484.62	1647	3322	1.983	0.987	2.86430570149212e-15	3.99481e-14	0.016082365519982	0.00971052259430525	0.0112191945878125	0.0112191945878125
uc008jup.1	3001	2910	2389	6496	6313	4066	4195.74	2767	5625	1.982	0.987	9.98525741053244e-19	1.98995e-17	0.00944863670436219	0.00882546425047065	0.00898170613038301	0.00898170613038301
uc011wsc.1	4455	3387	7175	8986	8471	11704	7363.06	5006	9720	1.982	0.987	2.93580278460386e-15	4.08248e-14	0.0224677390110798	0.00827263927788197	0.0115141585671783	0.0115141585671783
uc007eov.2	10020	10516	8874	21931	25750	13270	15060.22	9803	20317	1.982	0.987	1.3344971243887e-13	1.48296e-12	0.0327115492095511	0.00789835369553585	0.0132958567177209	0.0132958567177209
uc011xbf.1	10020	10516	8874	21931	25750	13270	15060.22	9803	20317	1.982	0.987	1.3344971243887e-13	1.48296e-12	0.0327115492095511	0.00789835369553585	0.0132958567177209	0.0132958567177209
uc011xbg.1	10020	10516	8874	21931	25750	13270	15060.22	9803	20317	1.982	0.987	1.3344971243887e-13	1.48296e-12	0.0327115492095511	0.00789835369553585	0.0132958567177209	0.0132958567177209
uc011xbh.1	10020	10516	8874	21931	25750	13270	15060.22	9803	20317	1.982	0.987	1.3344971243887e-13	1.48296e-12	0.0327115492095511	0.00789835369553585	0.0132958567177209	0.0132958567177209
uc012aym.1	50	57	86	136	125	152	100.96	64	138	1.981	0.986	0.000243820108707568	0.000732279	1e-08	0.0609505598206337	0.0513200001813749	0.0513200001813749
uc007zbx.1	123	120	231	279	281	402	239.34	158	321	1.981	0.986	7.2656239266315e-07	3.41277e-06	1e-08	0.0300698910179342	0.0263216603510863	0.0263216603510863
uc009ncg.2	682	668	964	1483	1395	1738	1154.97	771	1539	1.981	0.986	2.27347921215379e-15	3.2073e-14	1e-08	0.0122089646479762	0.0105151066466198	0.0105151066466198
uc007sjv.2	723	685	765	1540	1510	1326	1091.35	724	1459	1.981	0.986	1.74707187095108e-14	2.18555e-13	0.0076862676662673	0.0124811107216528	0.0113208906183822	0.0113208906183822
uc009mxn.2	6345	6061	4770	11998	11458	10625	8542.62	5725	11360	1.98	0.986	4.25796951503793e-23	1.34027e-21	0.00445645695811813	0.00817152023005494	0.00717966455768884	0.00717966455768884
uc007qrf.2	12771	11071	11540	25218	24474	21014	17681.09	11794	23569	1.98	0.986	7.19342293275475e-24	2.49186e-22	0.00467243787322106	0.0078452815110716	0.00699059724064474	0.00699059724064474
uc007wsm.2	323	248	234	488	578	559	405.17	268	542	1.979	0.985	4.98547641560274e-08	2.77332e-07	0.0291678902912757	0.0208485169870723	0.0225695978408635	0.0225695978408635
uc009mvm.1	1055	973	1560	2281	2444	2391	1783.93	1196	2372	1.98	0.985	8.50809830923966e-12	7.65266e-11	0.0311094772837838	0.0105629311261534	0.0150844154291873	0.0150844154291873
uc008vtj.1	4480	4669	4163	9759	11125	6421	6769.43	4437	9102	1.98	0.985	2.06707631619488e-14	2.54591e-13	0.025846889228276	0.00833685887246934	0.0122758177267456	0.0122758177267456
uc008qvc.2	485	482	782	1065	1068	1340	870.31	583	1158	1.978	0.984	2.20915539531207e-12	2.13133e-11	1e-08	0.0137359952682505	0.0134259292566834	0.0134259292566834
uc011yvf.1	1476	1435	1071	3067	3144	1868	2010.13	1327	2693	1.977	0.984	1.57257155791495e-17	2.7381e-16	0.00660340129775263	0.0102228090618175	0.00932063465962553	0.00932063465962553
uc009nfj.1	1029	1054	1145	2229	2239	2000	1615.96	1076	2156	1.977	0.983	1.34230747594466e-16	2.13594e-15	0.00653651124259112	0.0108771285181579	0.00980044637288948	0.00980044637288948
uc007peu.2	1476	1435	1071	3067	3144	1865	2009.52	1327	2692	1.976	0.983	1.82933055724247e-17	3.16516e-16	0.00669660179760157	0.0102236159307615	0.00934515830347604	0.00934515830347604
uc007elx.1	5075	4680	4442	10869	11052	6992	7184.93	4732	9638	1.976	0.983	3.07557589247948e-15	4.26073e-14	0.0220121766626552	0.00829079534393527	0.011444197879408	0.011444197879408
uc008vpg.1	189	218	215	405	436	420	314.1	207	420	1.976	0.982	8.23655942181213e-09	5.12859e-08	1e-08	0.0247073160138044	0.018712393907145	0.018712393907145
uc011wwm.1	328	265	398	552	449	1099	515.15	330	700	1.975	0.982	4.05251040965469e-08	2.28313e-07	0.0382017292204432	0.0180075149281819	0.0224361905512414	0.0224361905512414
uc008ike.1	3176	3167	2614	6261	7415	4486	4519.68	2986	6054	1.976	0.982	9.76466655480367e-18	1.73302e-16	0.0118187434843392	0.00873335192023748	0.00949018365732702	0.00949018365732702
uc008ggj.2	4321	4173	4012	8653	9358	7065	6263.59	4169	8359	1.975	0.982	1.51049907747081e-20	3.66889e-19	0.00712932516695336	0.00840118675379405	0.00807364024334612	0.00807364024334612
uc008ggk.2	4321	4173	4012	8655	9361	7066	6264.66	4169	8361	1.975	0.982	1.52359832893079e-20	3.69528e-19	0.00715144789638137	0.00840103922845158	0.00807938009304492	0.00807938009304492
uc012bhi.1	4322	4173	4012	8656	9359	7066	6264.61	4169	8360	1.975	0.982	1.49490750632086e-20	3.63369e-19	0.00712770463987787	0.00840104656099794	0.00807310927234375	0.00807310927234375
uc012fpg.1	126	150	284	361	339	423	280.64	187	374	1.974	0.981	3.39323733933828e-06	1.43917e-05	0.0507204625930864	0.0267540670203724	0.0315836839108299	0.0315836839108299
uc009tut.2	1281	1457	949	2529	3031	1822	1844.54	1229	2461	1.974	0.981	3.95922271775252e-20	9.28271e-19	0.000403062292800511	0.0104636134067005	0.00779534786165715	0.00779534786165715
uc007esk.1	4577	4008	3567	8121	9468	6740	6080.13	4051	8110	1.974	0.981	1.60224953624964e-18	3.11431e-17	0.0110319632867341	0.00842716218164012	0.00907083507658925	0.00907083507658925
uc008iuc.1	5313	4537	6574	11087	11371	10123	8167.52	5475	10860	1.972	0.98	1.13440680821263e-13	1.27086e-12	0.0288004926507281	0.00820050899114633	0.0129369455869719	0.0129369455869719
uc008xtj.1	129	126	154	293	313	240	209.16	136	282	1.971	0.979	5.07793338883081e-06	2.08612e-05	0.0258835086629554	0.0333198258175017	0.0316895421510275	0.0316895421510275
uc012gua.1	175	230	216	485	617	243	327.59	207	448	1.971	0.979	3.47861710185562e-05	0.000124075	0.119450094040562	0.0240001366079497	0.0429086577651564	0.0429086577651564
uc009nfk.1	1014	1030	1125	2185	2179	1967	1583.37	1056	2110	1.971	0.979	1.63298227499838e-16	2.57617e-15	0.00615253058275363	0.0109458038580267	0.00975402947790015	0.00975402947790015
uc008iub.1	5316	4543	6581	11095	11373	10130	8173.05	5480	10866	1.971	0.979	1.13855735357294e-13	1.27508e-12	0.0286971198685896	0.00820006213787311	0.012922130144795	0.012922130144795
uc008wpw.1	213	279	263	576	670	340	390.04	252	529	1.97	0.978	2.68452303844096e-06	1.15562e-05	0.0727577919483855	0.0213650841125361	0.031872783754757	0.031872783754757
uc009pjc.1	895	875	654	1868	1982	1089	1227.07	808	1646	1.969	0.978	7.97060137339556e-14	9.13664e-13	0.0117594246362408	0.0119346399329002	0.0118915486728277	0.0118915486728277
uc007cqu.2	2089	1495	3129	4051	3721	5253	3289.58	2238	4342	1.969	0.978	1.11965693596138e-14	1.45086e-13	0.0198357885261027	0.00917947540378081	0.0116111766751533	0.0116111766751533
uc007cqv.2	4409	3357	7098	8829	8349	11527	7261.32	4955	9568	1.97	0.978	4.74195135100501e-15	6.43715e-14	0.0223503072104451	0.00828289941802373	0.0114959920133454	0.0114959920133454
uc009kvb.2	108851	123122	100536	230015	264721	172892	166689.55	110836	222543	1.97	0.978	5.57816199877067e-22	1.55596e-20	0.0435381250604814	0.00757266284848797	0.00760038379364016	0.00760038379364016
uc012fzi.1	108855	123133	100546	230026	264727	172902	166697.85	110845	222552	1.97	0.978	5.60443432175232e-22	1.56197e-20	0.0435291378842701	0.00757266123886735	0.00760053448790178	0.00760053448790178
uc009pvt.1	175	230	216	484	616	243	327.28	207	448	1.969	0.977	3.54577535483861e-05	0.000126307	0.11900001921049	0.0240161620523738	0.0428401829893827	0.0428401829893827
uc009mxl.2	6260	5978	4691	11757	11226	10410	8386.98	5643	11131	1.969	0.977	1.32416683004655e-22	3.9394e-21	0.00459023688143594	0.00818323383284012	0.00722553754182945	0.00722553754182945
uc009mxo.2	6261	5979	4691	11757	11226	10410	8387.43	5644	11131	1.969	0.977	1.37936106651281e-22	4.09623e-21	0.00460123664523115	0.0081831988078582	0.00722855020652905	0.00722855020652905
uc008qvd.2	484	478	775	1048	1059	1322	860.83	579	1143	1.967	0.976	3.14877796193937e-12	2.99419e-11	1e-08	0.0138042339602741	0.0133754448097614	0.0133754448097614
uc008vmo.2	6219	6249	5888	13182	13342	10137	9169.39	6119	12220	1.966	0.975	9.04748943258261e-21	2.25214e-19	0.0073423804864914	0.00812837402156318	0.0079243910674833	0.0079243910674833
uc007qfy.1	164	188	151	288	354	375	253.31	168	339	1.964	0.974	5.46708430815004e-07	2.61437e-06	0.0128591757440613	0.0288269289555294	0.0252580653100032	0.0252580653100032
uc008akm.1	2358	2284	2284	4754	5193	3894	3460.96	2309	4614	1.964	0.974	1.4761440855628e-17	2.57834e-16	0.0101234375541232	0.00909830754747708	0.00935144288246477	0.00935144288246477
uc011xpm.1	123	150	276	378	333	390	274.99	183	367	1.964	0.973	1.15440566782134e-05	4.46458e-05	0.0695200123616152	0.0271491764295132	0.0358075156469606	0.0358075156469606
uc008njm.1	158	97	218	292	257	396	236.3	158	315	1.962	0.972	1.66865926260254e-06	7.40577e-06	1e-08	0.0303594097944827	0.0276543335588376	0.0276543335588376
uc008cht.1	345	384	368	706	826	666	549.19	366	733	1.962	0.972	2.09659079450924e-11	1.81452e-10	0.00253556495898313	0.0173587360334625	0.0138252459511473	0.0138252459511473
uc009pwv.2	6932	5174	9820	13402	11320	18008	10776.27	7309	14243	1.961	0.972	3.28032453374558e-23	1.05053e-21	0.00397308357592658	0.00804068710205587	0.0069467550233204	0.0069467550233204
uc011wmx.1	27874	24145	22468	51163	56039	40867	37092.66	24829	49356	1.962	0.972	2.19528315974009e-20	5.25882e-19	0.00946085458460791	0.00768568412588649	0.00813791141918714	0.00813791141918714
uc012evy.1	485	505	514	1054	1152	826	756.08	501	1011	1.959	0.97	6.0850328766402e-11	5.01632e-10	0.0168036656186729	0.0146720097968306	0.0151627029212642	0.0151627029212642
uc007gbr.1	1615	1669	1437	3282	3599	2536	2356.37	1574	3139	1.959	0.97	1.76740373761696e-18	3.42126e-17	0.00493685110545058	0.00982864830750183	0.00857671354776302	0.00857671354776302
uc007qrh.2	14559	12648	12902	28295	27258	23663	19887.53	13370	26405	1.959	0.97	1.48785920175335e-24	5.4742e-23	0.00327968671051553	0.00781144657418278	0.00656410803999432	0.00656410803999432
uc007qrg.2	15605	13351	13692	30042	29077	25115	21147.18	14216	28078	1.959	0.97	4.64657465773294e-24	1.63704e-22	0.00385794116323335	0.00779529640855294	0.00672034464317546	0.00672034464317546
uc009blg.2	857	853	1114	1738	1845	1987	1398.96	941	1857	1.957	0.969	5.62824370536516e-16	8.39088e-15	1e-08	0.0113947206419208	0.00980961545205602	0.00980961545205602
uc009eku.1	132	108	122	250	241	244	182.83	121	245	1.956	0.968	3.3639625364326e-06	1.42785e-05	1e-08	0.0370322249196789	0.0284551883144133	0.0284551883144133
uc008pon.1	460	411	726	988	1096	1058	789.69	532	1047	1.956	0.968	1.28988693921932e-08	7.82399e-08	0.0449817806167517	0.0143684678724273	0.0208756909658208	0.0208756909658208
uc007kqs.2	484	510	622	1145	1113	967	806.69	539	1075	1.956	0.968	2.28900717733922e-10	1.74481e-09	0.0234728514348759	0.0142245754856138	0.0162984965477977	0.0162984965477977
uc009mxm.2	5428	5068	3953	9964	9539	8775	7121.09	4816	9426	1.955	0.967	3.0818141148455e-21	8.09147e-20	0.00546590244163756	0.00829752250339536	0.00755618283598314	0.00755618283598314
uc008vmn.2	6162	6161	5811	12974	13161	9891	9026.65	6045	12009	1.954	0.967	4.66358062835224e-20	1.08191e-18	0.00795364365383133	0.00813767314381618	0.00809114299857271	0.00809114299857271
uc007oha.1	58	77	153	169	221	200	146.47	96	197	1.953	0.966	0.000328723110751491	0.000959825	0.0946366280773961	0.0443542423087201	0.0549391265617286	0.0549391265617286
uc009kmo.1	655	650	635	1225	1337	1271	962.26	647	1278	1.952	0.965	3.07967522352901e-15	4.26462e-14	1e-08	0.0131439563264456	0.00995346068933373	0.00995346068933373
uc008kbt.2	1930	2102	1704	4068	4314	3008	2854.38	1912	3797	1.952	0.965	2.09214297974737e-19	4.50308e-18	0.00424334060160835	0.00942939419612312	0.00808582952569178	0.00808582952569178
uc012amm.1	3480	2496	3631	5575	8045	5670	4815.84	3202	6430	1.953	0.965	1.50853876236084e-08	9.06384e-08	0.0803988622781241	0.00865998349815832	0.0222627835040302	0.0222627835040302
uc007uon.1	74	61	69	146	130	146	104.38	68	141	1.951	0.964	0.000160306303480816	0.00049852	1e-08	0.0591970004442432	0.0446053181902561	0.0446053181902561
uc009kvc.2	69471	80297	65996	148487	166979	112611	107306.83	71921	142692	1.95	0.964	1.86867343296841e-21	5.00562e-20	0.0075085495376978	0.00759056422374396	0.00756957835881027	0.00756957835881027
uc008pze.1	110	98	113	213	228	212	162.45	107	218	1.95	0.963	1.14710045958509e-05	4.43737e-05	1e-08	0.0407337791280192	0.0320462401931022	0.0320462401931022
uc011wkj.1	146	194	131	351	393	218	238.89	157	321	1.95	0.963	1.08840915002838e-06	4.98363e-06	0.0115142169842914	0.0301124268056246	0.0260832996784964	0.0260832996784964
uc009fyr.1	721	677	1162	1645	1590	1743	1256.5	853	1659	1.949	0.963	1.07331654830631e-10	8.58913e-10	0.0304845948799597	0.0118317040159794	0.0159504307262296	0.0159504307262296
uc009toa.1	6096	5780	6895	12515	13409	11091	9297.66	6257	12338	1.949	0.963	3.63816398510573e-16	5.53939e-15	0.0245689867124428	0.00812026150687847	0.0102662169541448	0.0102662169541448
uc007cqx.1	896	779	1671	1945	1877	2572	1623.22	1115	2131	1.948	0.962	2.79373919021985e-11	2.38651e-10	0.0303251135019634	0.0108622017254481	0.0150315882793225	0.0150315882793225
uc007dbq.1	958	840	880	1916	2039	1402	1339.13	893	1786	1.949	0.962	4.81323192529481e-12	4.44905e-11	0.0212352505676348	0.0115669304667431	0.013765379172805	0.013765379172805
uc008kbs.2	1635	1743	1450	3399	3635	2541	2400.33	1609	3192	1.948	0.962	1.87131256629677e-18	3.61605e-17	0.00456424018032333	0.00978673776328263	0.00844618602863325	0.00844618602863325
uc009urq.1	9594	10634	6953	20344	22779	11542	13640.96	9060	18222	1.948	0.962	4.55932226761314e-19	9.46839e-18	0.0102762383494015	0.00793560557362379	0.00852380838294086	0.00852380838294086
uc007bul.2	83	91	106	128	145	341	149.13	93	205	1.946	0.961	0.000254246410860021	0.000760899	0.0778955859950654	0.0436967005504023	0.0511940455368386	0.0511940455368386
uc009pjd.1	439	419	313	894	946	523	589.03	390	788	1.946	0.961	1.540436234255e-10	1.20332e-09	0.0099005435561626	0.0166946206574524	0.015137541377798	0.015137541377798
uc008mhc.2	504	527	574	1107	1148	939	799.68	535	1065	1.947	0.961	1.73358204800619e-11	1.5132e-10	0.0129530531866726	0.0142831745023467	0.0139743441713699	0.0139743441713699
uc008zrr.1	4779	4844	4113	9196	9683	8042	6776.41	4579	8974	1.946	0.961	7.88601505290934e-26	3.27334e-24	5.82513671246892e-05	0.00833603844377189	0.00597208043826312	0.00597208043826312
uc007pmf.2	38001	40172	23574	70695	100136	38254	51805.05	33916	69695	1.947	0.961	5.816252023131e-15	7.83442e-14	0.0236927773371943	0.00764439980374749	0.0113057976321138	0.0113057976321138
uc009kmn.1	655	650	635	1224	1334	1261	959.64	647	1273	1.945	0.96	4.2677422386811e-15	5.82208e-14	1e-08	0.0131592160740371	0.00994787669536468	0.00994787669536468
uc008ffp.1	1583	1194	835	2766	2542	1709	1771.67	1204	2339	1.946	0.96	6.1894398250219e-17	1.01166e-15	0.00482244215855499	0.0105838532700513	0.00913873608403504	0.00913873608403504
uc009urr.1	9897	11061	7302	21220	23396	12086	14160.2	9420	18901	1.945	0.96	6.40537912853271e-19	1.31047e-17	0.0104663240370323	0.00792111072301128	0.0085600185369128	0.0085600185369128
uc007fqh.1	104	148	76	258	269	139	165.85	109	222	1.943	0.959	1.657764722958e-05	6.23845e-05	0.00917943981992185	0.0400516152960229	0.0333208695457817	0.0333208695457817
uc009nce.2	739	735	1069	1597	1495	1875	1251.69	848	1656	1.944	0.959	1.11202611987562e-14	1.44154e-13	1e-08	0.0118482149694631	0.0105427640075275	0.0105427640075275
uc009kwn.2	1246	1037	899	2377	2232	1653	1573.95	1061	2087	1.942	0.958	3.77735234560459e-17	6.30804e-16	0.00269774619273263	0.0109661801760136	0.00887490983584724	0.00887490983584724
uc009qbh.1	427	384	435	877	800	784	617.91	415	820	1.942	0.957	7.98704511025741e-12	7.20358e-11	1e-08	0.0162668086815313	0.0129044760906988	0.0129044760906988
uc009ncf.1	739	735	1066	1595	1494	1869	1249.58	847	1653	1.942	0.957	1.22271738135919e-14	1.57515e-13	1e-08	0.0118554762858561	0.0105403788237824	0.0105403788237824
uc007oks.2	1574	1513	1377	3225	2980	2561	2204.81	1488	2922	1.941	0.957	5.0823996092681e-20	1.17005e-18	0.000801242691086485	0.00998594879997252	0.00753640905923559	0.00753640905923559
[truncated: 9,395 more rows]
